# Supplementary material for: Genetics of randomly bred cats support the cradle of cat domestication being in the Near East
Source: Heredity (Edinb). 2022 Nov 1;129(6):346–55. doi: 10.1038/s41437-022-00568-4 (PMC9708682; doi:10.1038/s41437-022-00568-4)
Supplement: Supplementary file 1 — Supplementary Tables [file 41437_2022_568_MOESM1_ESM.xlsx]

## Sheet: Supplementary Table 1
Country	Total Cats	Location	SNP & STR	SNP	STR	Reduced SNP	IBD (SNP)	IBD (STR)
Kenya	36		36	0	0	36
Lamu/Pate	30	Lamu, Kenya (20)	20	0	0	20	20	20
		Pate, Kenya (9)	9	0	0	9	9	9
		Lamu/Pate, Kenya (1)	0	0	1	0
Madagascar	27		0	4	23	4
South Africa	8		0	0	8	0
Tunisia	17	Medina, Tunisia (10)	9	1	0	10	10	9
		Tunisia (7)	0	0	7	0
China	32		20	0	12	20	20	20
Mongolia	10		0	0	10	0
Vietnam	20		20	0	0	20
Australia	22		0	0	22	0
Japan	63	Kanazawa, Japan (15)	6	0	9	6	6	6
		Oita, Japan (17)	12	0	5	12
		Omiya, Japan (16)	13	0	3	13	13	13
		Sapporo, Japan (15)	9	0	6	9
South Korea	61	Seongnam, South Korea (2)	0	2	0	2
		South Korea (59)	38	0	21	38
Denmark	26		2	1	23	3
Finland	14		11	0	3	11	11	11
France	37	Bergerac, France (1)	1	0	0	1
		Carcassonne, France (18)	14	4	0	18
		Miramont-de-Quercy, France (1)	1	0	0	1
		France (17)	0	2	15	2
Germany	39		29	0	10	29
Italy	94	Lombardy, Italy (1)	0	1	0	1
		Milan, Italy (16)	14	2	0	16
		Rome, Italy (15)	15	0	0	15
		Veneto, Italy (1)	0	1	0	1
		Italy (61)	0	0	61	0
Netherlands	12		0	0	12	0
Poland	22		0	0	22	0
United Kingdom	20		0	0	20	0
F.s. lybica	4		4	0	0	4
Wildcat hybrids	10		0	10	0	10
Portugal	30		0	5	25	5	5
Spain	76	Majorca, Spain (50)	0	27	23	27	27
		Spain (26)	0	0	26	0
Bahrain	44		3	1	40	4
Iran	114	Shiraz, Iran (93)	31	0	62	31	31	31
		Central Iran (8)	4	0	4	4
		West Iran (9)	5	0	4	5	5	5
		Iran (4)	0	0	4	0
Iraq	48	Baghdad, Iraq (33)	28	0	5	28	27	27
		Iraq (15)	11	0	4	11
Kuwait	38	Wafra, Kuwait (35)	0	35	0	35
		Kuwait (3)	3	0	0	3
Oman	24	Muscat, Oman (12)	12	0	0	12	12	12
		Oman (12)	0	0	12	0
Pakistan	40	Lahore, Pakistan (8)	7	0	1	7
		Pakistan (32)	0	0	32	0
United Arab Emirates	10		10	0	0	10	10	10
Cyprus	37		30	0	7	30	30	30
Greece	24		0	0	24	0
Israel	47	Beersheba, Israel (11)	11	0	0	11
		Tel Aviv, Israel (35)	29	0	6	29
		Israel (1)	0	0	1	0
Jordan	27		0	0	27	0
Lebanon	63		40	0	23	40
Lower Egypt	77	Cairo, Egypt (24)	11	0	13	11	11	11
		Giza, Egypt (2)	0	0	2	0
		EMRO, Egypt (23)	13	0	10	13
		Lower Egypt (28)	16	0	12	16	16	16
Turkey	70		40	0	30	40
Upper Egypt	54	Abu Simbel, Egypt (7)	5	0	2	5	5	5
		Asyut, Egypt (12)	8	0	4	8	8	8
		Luxor, Egypt (28)	23	0	5	23
		Saqqara, Egypt (1)	1	0	0	1
		Upper Egypt (6)	3	0	3	3	3	3
Canada	40	Ottawa, Canada (2)	0	2	0	2
		Canada (38)	0	0	38	0
United States of America	161	California, United States of America (5)	0	5	0	5
		Clay County, Missouri, United States of America (23)	9	0	14	9
		Cornell, New York, United States of America (36)	6	0	30	6
		District of Columbia, United States of America (1)	0	1	0	1
		Florida, United States of America (29)	0	2	27	2
		Iowa, United States of America (1)	0	1	0	1
		Maryland, United States of America (1)	0	1	0	1
		Massachusetts, United States of America (1)	0	1	0	1
		Michigan, United States of America (1)	0	1	0	1
		Missouri, United States of America (8)	0	8	0	8
		Ohio, United States of America (2)	0	2	0	2
		Philadelphia, Pennsylvania, United States of America (23)	0	0	23	0
		Texas, United States of America (28)	0	1	27	1
		Virginia, United States of America (1)	0	1	0	1
		West Virginia, United States of America (1)	0	1	0	1
Pacific	50		10	0	40	10
San Marcos	47		17	0	30	17
Brazil	70		29	0	41	29
India	66	Agra, India (12)	9	0	3	9	9	9
		Andhra Pradesh, India (23)	16	0	7	16
		Hyderabad, India (21)	8	0	13	8	8	8
		Kolkata, India (7)	5	0	2	5	5	5
		Udaipur, India (3)	2	0	1	2
Sri Lanka	24		24	0	0	24	24	24
Brunei	38		16	11	11	27
Philippines	25	Quezon City, Philippines (22)	19	3	0	22
		Philippines (3)	0	0	3	0
Taiwan	29		29	0	0	29
Thailand	24	Bangkok, Thailand (3)	0	3	0	3
		Thailand (21)	17	0	4	17	17	17
Total	2001		843	140	1018	983	342	309

## Sheet: Supplementary Table 2
Individual Identification	Sample Location	Combination	Region	Data Type	IBD (SNP)	IBD (STR)	Data Contributor
9334	Brazil	Brazil	South America	STR			Archivaldo Reche Junior
9335	Brazil	Brazil	South America	STR			Archivaldo Reche Junior
9336	Brazil	Brazil	South America	STR			Archivaldo Reche Junior
9337	Brazil	Brazil	South America	STR			Archivaldo Reche Junior
9338	Brazil	Brazil	South America	STR			Archivaldo Reche Junior
9339	Brazil	Brazil	South America	STR			Archivaldo Reche Junior
9340	Brazil	Brazil	South America	STR			Archivaldo Reche Junior
9342	Brazil	Brazil	South America	STR			Archivaldo Reche Junior
9343	Brazil	Brazil	South America	STR			Archivaldo Reche Junior
9344	Brazil	Brazil	South America	STR			Archivaldo Reche Junior
9345	Brazil	Brazil	South America	STR			Archivaldo Reche Junior
9346	Brazil	Brazil	South America	STR			Archivaldo Reche Junior
9347	Brazil	Brazil	South America	STR			Archivaldo Reche Junior
9348	Brazil	Brazil	South America	STR			Archivaldo Reche Junior
9350	Brazil	Brazil	South America	STR			Archivaldo Reche Junior
9351	Brazil	Brazil	South America	STR			Archivaldo Reche Junior
9353	Brazil	Brazil	South America	STR			Archivaldo Reche Junior
9354	Brazil	Brazil	South America	STR			Archivaldo Reche Junior
13382	Wafra, Kuwait	Kuwait	Middle East	SNP			Ayeshah Alhumaidhi
13383	Wafra, Kuwait	Kuwait	Middle East	SNP			Ayeshah Alhumaidhi
13384	Wafra, Kuwait	Kuwait	Middle East	SNP			Ayeshah Alhumaidhi
13385	Wafra, Kuwait	Kuwait	Middle East	SNP			Ayeshah Alhumaidhi
13386	Wafra, Kuwait	Kuwait	Middle East	SNP			Ayeshah Alhumaidhi
13387	Wafra, Kuwait	Kuwait	Middle East	SNP			Ayeshah Alhumaidhi
13388	Wafra, Kuwait	Kuwait	Middle East	SNP			Ayeshah Alhumaidhi
13389	Wafra, Kuwait	Kuwait	Middle East	SNP			Ayeshah Alhumaidhi
13390	Wafra, Kuwait	Kuwait	Middle East	SNP			Ayeshah Alhumaidhi
13391	Wafra, Kuwait	Kuwait	Middle East	SNP			Ayeshah Alhumaidhi
13392	Wafra, Kuwait	Kuwait	Middle East	SNP			Ayeshah Alhumaidhi
13394	Wafra, Kuwait	Kuwait	Middle East	SNP			Ayeshah Alhumaidhi
13395	Wafra, Kuwait	Kuwait	Middle East	SNP			Ayeshah Alhumaidhi
13396	Wafra, Kuwait	Kuwait	Middle East	SNP			Ayeshah Alhumaidhi
13397	Wafra, Kuwait	Kuwait	Middle East	SNP			Ayeshah Alhumaidhi
13398	Wafra, Kuwait	Kuwait	Middle East	SNP			Ayeshah Alhumaidhi
13399	Wafra, Kuwait	Kuwait	Middle East	SNP			Ayeshah Alhumaidhi
13401	Wafra, Kuwait	Kuwait	Middle East	SNP			Ayeshah Alhumaidhi
13402	Wafra, Kuwait	Kuwait	Middle East	SNP			Ayeshah Alhumaidhi
13403	Wafra, Kuwait	Kuwait	Middle East	SNP			Ayeshah Alhumaidhi
13404	Wafra, Kuwait	Kuwait	Middle East	SNP			Ayeshah Alhumaidhi
13405	Wafra, Kuwait	Kuwait	Middle East	SNP			Ayeshah Alhumaidhi
13406	Wafra, Kuwait	Kuwait	Middle East	SNP			Ayeshah Alhumaidhi
13407	Wafra, Kuwait	Kuwait	Middle East	SNP			Ayeshah Alhumaidhi
13408	Wafra, Kuwait	Kuwait	Middle East	SNP			Ayeshah Alhumaidhi
13409	Wafra, Kuwait	Kuwait	Middle East	SNP			Ayeshah Alhumaidhi
13410	Wafra, Kuwait	Kuwait	Middle East	SNP			Ayeshah Alhumaidhi
13411	Wafra, Kuwait	Kuwait	Middle East	SNP			Ayeshah Alhumaidhi
13412	Wafra, Kuwait	Kuwait	Middle East	SNP			Ayeshah Alhumaidhi
13413	Wafra, Kuwait	Kuwait	Middle East	SNP			Ayeshah Alhumaidhi
13414	Wafra, Kuwait	Kuwait	Middle East	SNP			Ayeshah Alhumaidhi
13415	Wafra, Kuwait	Kuwait	Middle East	SNP			Ayeshah Alhumaidhi
13416	Wafra, Kuwait	Kuwait	Middle East	SNP			Ayeshah Alhumaidhi
13417	Wafra, Kuwait	Kuwait	Middle East	SNP			Ayeshah Alhumaidhi
13418	Wafra, Kuwait	Kuwait	Middle East	SNP			Ayeshah Alhumaidhi
18588	California, United States of America	United States of America	North America	SNP			Breed
18595	California, United States of America	United States of America	North America	SNP			Breed
18597	California, United States of America	United States of America	North America	SNP			Breed
18598	District of Columbia, United States of America	United States of America	North America	SNP			Breed
18586	Florida, United States of America	United States of America	North America	SNP			Breed
18638	Florida, United States of America	United States of America	North America	SNP			Breed
18583	Maryland, United States of America	United States of America	North America	SNP			Breed
18594	Massachusetts, United States of America	United States of America	North America	SNP			Breed
18596	Michigan, United States of America	United States of America	North America	SNP			Breed
18584	Ohio, United States of America	United States of America	North America	SNP			Breed
18637	Ohio, United States of America	United States of America	North America	SNP			Breed
18587	Texas, United States of America	United States of America	North America	SNP			Breed
18589	Virginia, United States of America	United States of America	North America	SNP			Breed
18582	West Virginia, United States of America	United States of America	North America	SNP			Breed
11848	Baghdad, Iraq	Iraq	Middle East	Both	Yes	Yes	Bruno Chomel
11849	Baghdad, Iraq	Iraq	Middle East	Both	Yes	Yes	Bruno Chomel
11850	Baghdad, Iraq	Iraq	Middle East	Both	Yes	Yes	Bruno Chomel
11852	Baghdad, Iraq	Iraq	Middle East	Both	Yes	Yes	Bruno Chomel
11853	Baghdad, Iraq	Iraq	Middle East	Both	Yes	Yes	Bruno Chomel
11855	Baghdad, Iraq	Iraq	Middle East	Both	Yes	Yes	Bruno Chomel
11856	Baghdad, Iraq	Iraq	Middle East	Both	Yes	Yes	Bruno Chomel
11857	Baghdad, Iraq	Iraq	Middle East	Both	Yes	Yes	Bruno Chomel
11858	Baghdad, Iraq	Iraq	Middle East	Both	Yes	Yes	Bruno Chomel
11859	Baghdad, Iraq	Iraq	Middle East	Both	Yes	Yes	Bruno Chomel
11862	Baghdad, Iraq	Iraq	Middle East	Both	Yes	Yes	Bruno Chomel
11865	Baghdad, Iraq	Iraq	Middle East	Both	Yes	Yes	Bruno Chomel
11868	Baghdad, Iraq	Iraq	Middle East	Both	Yes	Yes	Bruno Chomel
11869	Baghdad, Iraq	Iraq	Middle East	Both	Yes	Yes	Bruno Chomel
11870	Baghdad, Iraq	Iraq	Middle East	Both	Yes	Yes	Bruno Chomel
11871	Baghdad, Iraq	Iraq	Middle East	Both	Yes	Yes	Bruno Chomel
11873	Baghdad, Iraq	Iraq	Middle East	Both	Yes	Yes	Bruno Chomel
11874	Baghdad, Iraq	Iraq	Middle East	Both	Yes	Yes	Bruno Chomel
11875	Baghdad, Iraq	Iraq	Middle East	Both	Yes	Yes	Bruno Chomel
11876	Baghdad, Iraq	Iraq	Middle East	Both	Yes	Yes	Bruno Chomel
11877	Baghdad, Iraq	Iraq	Middle East	Both	Yes	Yes	Bruno Chomel
11878	Baghdad, Iraq	Iraq	Middle East	Both	Yes	Yes	Bruno Chomel
11880	Baghdad, Iraq	Iraq	Middle East	Both	Yes	Yes	Bruno Chomel
11883	Baghdad, Iraq	Iraq	Middle East	Both	Yes	Yes	Bruno Chomel
11885	Baghdad, Iraq	Iraq	Middle East	Both	Yes	Yes	Bruno Chomel
11886	Baghdad, Iraq	Iraq	Middle East	Both	Yes	Yes	Bruno Chomel
11887	Baghdad, Iraq	Iraq	Middle East	Both	Yes	Yes	Bruno Chomel
11847	Baghdad, Iraq	Iraq	Middle East	Both			Bruno Chomel
11872	Baghdad, Iraq	Iraq	Middle East	STR			Bruno Chomel
11879	Baghdad, Iraq	Iraq	Middle East	STR			Bruno Chomel
11881	Baghdad, Iraq	Iraq	Middle East	STR			Bruno Chomel
11882	Baghdad, Iraq	Iraq	Middle East	STR			Bruno Chomel
11884	Baghdad, Iraq	Iraq	Middle East	STR			Bruno Chomel
9587	Iraq	Iraq	Middle East	Both			Bruno Chomel
10202	Iraq	Iraq	Middle East	Both			Bruno Chomel
10204	Iraq	Iraq	Middle East	Both			Bruno Chomel
11854	Iraq	Iraq	Middle East	Both			Bruno Chomel
11860	Iraq	Iraq	Middle East	Both			Bruno Chomel
11861	Iraq	Iraq	Middle East	Both			Bruno Chomel
11864	Iraq	Iraq	Middle East	Both			Bruno Chomel
11888	Iraq	Iraq	Middle East	Both			Bruno Chomel
11889	Iraq	Iraq	Middle East	Both			Bruno Chomel
11890	Iraq	Iraq	Middle East	Both			Bruno Chomel
11891	Iraq	Iraq	Middle East	Both			Bruno Chomel
11851	Iraq	Iraq	Middle East	STR			Bruno Chomel
11863	Iraq	Iraq	Middle East	STR			Bruno Chomel
11866	Iraq	Iraq	Middle East	STR			Bruno Chomel
11867	Iraq	Iraq	Middle East	STR			Bruno Chomel
18338	Bahrain	Bahrain	Middle East	Both			Carlos Driscoll
18361	Bahrain	Bahrain	Middle East	Both			Carlos Driscoll
18363	Bahrain	Bahrain	Middle East	Both			Carlos Driscoll
18357	Bahrain	Bahrain	Middle East	SNP			Carlos Driscoll
18312	Bahrain	Bahrain	Middle East	STR			Carlos Driscoll
18313	Bahrain	Bahrain	Middle East	STR			Carlos Driscoll
18314	Bahrain	Bahrain	Middle East	STR			Carlos Driscoll
18315	Bahrain	Bahrain	Middle East	STR			Carlos Driscoll
18316	Bahrain	Bahrain	Middle East	STR			Carlos Driscoll
18317	Bahrain	Bahrain	Middle East	STR			Carlos Driscoll
18318	Bahrain	Bahrain	Middle East	STR			Carlos Driscoll
18319	Bahrain	Bahrain	Middle East	STR			Carlos Driscoll
18320	Bahrain	Bahrain	Middle East	STR			Carlos Driscoll
18322	Bahrain	Bahrain	Middle East	STR			Carlos Driscoll
18323	Bahrain	Bahrain	Middle East	STR			Carlos Driscoll
18326	Bahrain	Bahrain	Middle East	STR			Carlos Driscoll
18328	Bahrain	Bahrain	Middle East	STR			Carlos Driscoll
18329	Bahrain	Bahrain	Middle East	STR			Carlos Driscoll
18330	Bahrain	Bahrain	Middle East	STR			Carlos Driscoll
18331	Bahrain	Bahrain	Middle East	STR			Carlos Driscoll
18332	Bahrain	Bahrain	Middle East	STR			Carlos Driscoll
18334	Bahrain	Bahrain	Middle East	STR			Carlos Driscoll
18335	Bahrain	Bahrain	Middle East	STR			Carlos Driscoll
18336	Bahrain	Bahrain	Middle East	STR			Carlos Driscoll
18340	Bahrain	Bahrain	Middle East	STR			Carlos Driscoll
18341	Bahrain	Bahrain	Middle East	STR			Carlos Driscoll
18342	Bahrain	Bahrain	Middle East	STR			Carlos Driscoll
18343	Bahrain	Bahrain	Middle East	STR			Carlos Driscoll
18344	Bahrain	Bahrain	Middle East	STR			Carlos Driscoll
18345	Bahrain	Bahrain	Middle East	STR			Carlos Driscoll
18346	Bahrain	Bahrain	Middle East	STR			Carlos Driscoll
18348	Bahrain	Bahrain	Middle East	STR			Carlos Driscoll
18349	Bahrain	Bahrain	Middle East	STR			Carlos Driscoll
18350	Bahrain	Bahrain	Middle East	STR			Carlos Driscoll
18351	Bahrain	Bahrain	Middle East	STR			Carlos Driscoll
18352	Bahrain	Bahrain	Middle East	STR			Carlos Driscoll
18353	Bahrain	Bahrain	Middle East	STR			Carlos Driscoll
18354	Bahrain	Bahrain	Middle East	STR			Carlos Driscoll
18355	Bahrain	Bahrain	Middle East	STR			Carlos Driscoll
18358	Bahrain	Bahrain	Middle East	STR			Carlos Driscoll
18359	Bahrain	Bahrain	Middle East	STR			Carlos Driscoll
18360	Bahrain	Bahrain	Middle East	STR			Carlos Driscoll
18362	Bahrain	Bahrain	Middle East	STR			Carlos Driscoll
18364	Bahrain	Bahrain	Middle East	STR			Carlos Driscoll
11615	Bangkok, Thailand	Thailand	Southeast Asia	SNP			Dr. Cristy Bird
11616	Bangkok, Thailand	Thailand	Southeast Asia	SNP			Dr. Cristy Bird
11617	Bangkok, Thailand	Thailand	Southeast Asia	SNP			Dr. Cristy Bird
11688	Thailand	Thailand	Southeast Asia	Both	Yes	Yes	Dr. Cristy Bird
11689	Thailand	Thailand	Southeast Asia	Both	Yes	Yes	Dr. Cristy Bird
11691	Thailand	Thailand	Southeast Asia	Both	Yes	Yes	Dr. Cristy Bird
11698	Thailand	Thailand	Southeast Asia	Both	Yes	Yes	Dr. Cristy Bird
11702	Thailand	Thailand	Southeast Asia	Both	Yes	Yes	Dr. Cristy Bird
11703	Thailand	Thailand	Southeast Asia	Both	Yes	Yes	Dr. Cristy Bird
11705	Thailand	Thailand	Southeast Asia	Both	Yes	Yes	Dr. Cristy Bird
11707	Thailand	Thailand	Southeast Asia	Both	Yes	Yes	Dr. Cristy Bird
11708	Thailand	Thailand	Southeast Asia	Both	Yes	Yes	Dr. Cristy Bird
11709	Thailand	Thailand	Southeast Asia	Both	Yes	Yes	Dr. Cristy Bird
11710	Thailand	Thailand	Southeast Asia	Both	Yes	Yes	Dr. Cristy Bird
11711	Thailand	Thailand	Southeast Asia	Both	Yes	Yes	Dr. Cristy Bird
11714	Thailand	Thailand	Southeast Asia	Both	Yes	Yes	Dr. Cristy Bird
11715	Thailand	Thailand	Southeast Asia	Both	Yes	Yes	Dr. Cristy Bird
11717	Thailand	Thailand	Southeast Asia	Both	Yes	Yes	Dr. Cristy Bird
11718	Thailand	Thailand	Southeast Asia	Both	Yes	Yes	Dr. Cristy Bird
11720	Thailand	Thailand	Southeast Asia	Both	Yes	Yes	Dr. Cristy Bird
11700	Thailand	Thailand	Southeast Asia	STR			Dr. Cristy Bird
11706	Thailand	Thailand	Southeast Asia	STR			Dr. Cristy Bird
11712	Thailand	Thailand	Southeast Asia	STR			Dr. Cristy Bird
11713	Thailand	Thailand	Southeast Asia	STR			Dr. Cristy Bird
16836	Brazil	Brazil	South America	STR			Dr. Liza Crissiuma Gershony
16837	Brazil	Brazil	South America	STR			Dr. Liza Crissiuma Gershony
16842	Brazil	Brazil	South America	STR			Dr. Liza Crissiuma Gershony
16843	Brazil	Brazil	South America	STR			Dr. Liza Crissiuma Gershony
16844	Brazil	Brazil	South America	STR			Dr. Liza Crissiuma Gershony
16845	Brazil	Brazil	South America	STR			Dr. Liza Crissiuma Gershony
16846	Brazil	Brazil	South America	STR			Dr. Liza Crissiuma Gershony
16847	Brazil	Brazil	South America	STR			Dr. Liza Crissiuma Gershony
16849	Brazil	Brazil	South America	STR			Dr. Liza Crissiuma Gershony
16850	Brazil	Brazil	South America	STR			Dr. Liza Crissiuma Gershony
16852	Brazil	Brazil	South America	STR			Dr. Liza Crissiuma Gershony
16853	Brazil	Brazil	South America	STR			Dr. Liza Crissiuma Gershony
16855	Brazil	Brazil	South America	STR			Dr. Liza Crissiuma Gershony
16856	Brazil	Brazil	South America	STR			Dr. Liza Crissiuma Gershony
16857	Brazil	Brazil	South America	STR			Dr. Liza Crissiuma Gershony
16858	Brazil	Brazil	South America	STR			Dr. Liza Crissiuma Gershony
16859	Brazil	Brazil	South America	STR			Dr. Liza Crissiuma Gershony
16860	Brazil	Brazil	South America	STR			Dr. Liza Crissiuma Gershony
16861	Brazil	Brazil	South America	STR			Dr. Liza Crissiuma Gershony
16862	Brazil	Brazil	South America	STR			Dr. Liza Crissiuma Gershony
16864	Brazil	Brazil	South America	STR			Dr. Liza Crissiuma Gershony
16865	Brazil	Brazil	South America	STR			Dr. Liza Crissiuma Gershony
16866	Brazil	Brazil	South America	STR			Dr. Liza Crissiuma Gershony
17212	Lahore, Pakistan	Pakistan	Middle East	Both			Dr. Muhammad Wasim
17218	Lahore, Pakistan	Pakistan	Middle East	Both			Dr. Muhammad Wasim
17236	Lahore, Pakistan	Pakistan	Middle East	Both			Dr. Muhammad Wasim
17238	Lahore, Pakistan	Pakistan	Middle East	Both			Dr. Muhammad Wasim
17240	Lahore, Pakistan	Pakistan	Middle East	Both			Dr. Muhammad Wasim
17241	Lahore, Pakistan	Pakistan	Middle East	Both			Dr. Muhammad Wasim
17244	Lahore, Pakistan	Pakistan	Middle East	Both			Dr. Muhammad Wasim
17221	Lahore, Pakistan	Pakistan	Middle East	STR			Dr. Muhammad Wasim
17182	Pakistan	Pakistan	Middle East	STR			Dr. Muhammad Wasim
17183	Pakistan	Pakistan	Middle East	STR			Dr. Muhammad Wasim
17184	Pakistan	Pakistan	Middle East	STR			Dr. Muhammad Wasim
17186	Pakistan	Pakistan	Middle East	STR			Dr. Muhammad Wasim
17187	Pakistan	Pakistan	Middle East	STR			Dr. Muhammad Wasim
17194	Pakistan	Pakistan	Middle East	STR			Dr. Muhammad Wasim
17195	Pakistan	Pakistan	Middle East	STR			Dr. Muhammad Wasim
17197	Pakistan	Pakistan	Middle East	STR			Dr. Muhammad Wasim
17199	Pakistan	Pakistan	Middle East	STR			Dr. Muhammad Wasim
17204	Pakistan	Pakistan	Middle East	STR			Dr. Muhammad Wasim
17205	Pakistan	Pakistan	Middle East	STR			Dr. Muhammad Wasim
17211	Pakistan	Pakistan	Middle East	STR			Dr. Muhammad Wasim
17214	Pakistan	Pakistan	Middle East	STR			Dr. Muhammad Wasim
17217	Pakistan	Pakistan	Middle East	STR			Dr. Muhammad Wasim
17220	Pakistan	Pakistan	Middle East	STR			Dr. Muhammad Wasim
17227	Pakistan	Pakistan	Middle East	STR			Dr. Muhammad Wasim
17228	Pakistan	Pakistan	Middle East	STR			Dr. Muhammad Wasim
17229	Pakistan	Pakistan	Middle East	STR			Dr. Muhammad Wasim
17230	Pakistan	Pakistan	Middle East	STR			Dr. Muhammad Wasim
17231	Pakistan	Pakistan	Middle East	STR			Dr. Muhammad Wasim
17232	Pakistan	Pakistan	Middle East	STR			Dr. Muhammad Wasim
17233	Pakistan	Pakistan	Middle East	STR			Dr. Muhammad Wasim
17234	Pakistan	Pakistan	Middle East	STR			Dr. Muhammad Wasim
17237	Pakistan	Pakistan	Middle East	STR			Dr. Muhammad Wasim
17239	Pakistan	Pakistan	Middle East	STR			Dr. Muhammad Wasim
17243	Pakistan	Pakistan	Middle East	STR			Dr. Muhammad Wasim
17245	Pakistan	Pakistan	Middle East	STR			Dr. Muhammad Wasim
17246	Pakistan	Pakistan	Middle East	STR			Dr. Muhammad Wasim
17247	Pakistan	Pakistan	Middle East	STR			Dr. Muhammad Wasim
17248	Pakistan	Pakistan	Middle East	STR			Dr. Muhammad Wasim
17249	Pakistan	Pakistan	Middle East	STR			Dr. Muhammad Wasim
17250	Pakistan	Pakistan	Middle East	STR			Dr. Muhammad Wasim
18954	Jordan	Jordan	Near East	STR			Dr. Nassem
18955	Jordan	Jordan	Near East	STR			Dr. Nassem
18956	Jordan	Jordan	Near East	STR			Dr. Nassem
18957	Jordan	Jordan	Near East	STR			Dr. Nassem
18959	Jordan	Jordan	Near East	STR			Dr. Nassem
18962	Jordan	Jordan	Near East	STR			Dr. Nassem
18964	Jordan	Jordan	Near East	STR			Dr. Nassem
18965	Jordan	Jordan	Near East	STR			Dr. Nassem
18966	Jordan	Jordan	Near East	STR			Dr. Nassem
18967	Jordan	Jordan	Near East	STR			Dr. Nassem
18968	Jordan	Jordan	Near East	STR			Dr. Nassem
18969	Jordan	Jordan	Near East	STR			Dr. Nassem
18970	Jordan	Jordan	Near East	STR			Dr. Nassem
18971	Jordan	Jordan	Near East	STR			Dr. Nassem
18972	Jordan	Jordan	Near East	STR			Dr. Nassem
18973	Jordan	Jordan	Near East	STR			Dr. Nassem
18974	Jordan	Jordan	Near East	STR			Dr. Nassem
18975	Jordan	Jordan	Near East	STR			Dr. Nassem
18976	Jordan	Jordan	Near East	STR			Dr. Nassem
18977	Jordan	Jordan	Near East	STR			Dr. Nassem
18978	Jordan	Jordan	Near East	STR			Dr. Nassem
18979	Jordan	Jordan	Near East	STR			Dr. Nassem
18980	Jordan	Jordan	Near East	STR			Dr. Nassem
18981	Jordan	Jordan	Near East	STR			Dr. Nassem
18982	Jordan	Jordan	Near East	STR			Dr. Nassem
18983	Jordan	Jordan	Near East	STR			Dr. Nassem
18984	Jordan	Jordan	Near East	STR			Dr. Nassem
9133	Italy	Italy	Europe	STR			Ettore Randi
9134	Italy	Italy	Europe	STR			Ettore Randi
9135	Italy	Italy	Europe	STR			Ettore Randi
9136	Italy	Italy	Europe	STR			Ettore Randi
9137	Italy	Italy	Europe	STR			Ettore Randi
9142	Italy	Italy	Europe	STR			Ettore Randi
9143	Italy	Italy	Europe	STR			Ettore Randi
9144	Italy	Italy	Europe	STR			Ettore Randi
9145	Italy	Italy	Europe	STR			Ettore Randi
9146	Italy	Italy	Europe	STR			Ettore Randi
9147	Italy	Italy	Europe	STR			Ettore Randi
9148	Italy	Italy	Europe	STR			Ettore Randi
9149	Italy	Italy	Europe	STR			Ettore Randi
9150	Italy	Italy	Europe	STR			Ettore Randi
9151	Italy	Italy	Europe	STR			Ettore Randi
9152	Italy	Italy	Europe	STR			Ettore Randi
9153	Italy	Italy	Europe	STR			Ettore Randi
9154	Italy	Italy	Europe	STR			Ettore Randi
9155	Italy	Italy	Europe	STR			Ettore Randi
9157	Italy	Italy	Europe	STR			Ettore Randi
9158	Italy	Italy	Europe	STR			Ettore Randi
9159	Italy	Italy	Europe	STR			Ettore Randi
9160	Italy	Italy	Europe	STR			Ettore Randi
9161	Italy	Italy	Europe	STR			Ettore Randi
9162	Italy	Italy	Europe	STR			Ettore Randi
9163	Italy	Italy	Europe	STR			Ettore Randi
9164	Italy	Italy	Europe	STR			Ettore Randi
9165	Italy	Italy	Europe	STR			Ettore Randi
9166	Italy	Italy	Europe	STR			Ettore Randi
9167	Italy	Italy	Europe	STR			Ettore Randi
9168	Italy	Italy	Europe	STR			Ettore Randi
9169	Italy	Italy	Europe	STR			Ettore Randi
9170	Italy	Italy	Europe	STR			Ettore Randi
9171	Italy	Italy	Europe	STR			Ettore Randi
9172	Italy	Italy	Europe	STR			Ettore Randi
9173	Italy	Italy	Europe	STR			Ettore Randi
9174	Italy	Italy	Europe	STR			Ettore Randi
9175	Italy	Italy	Europe	STR			Ettore Randi
9176	Italy	Italy	Europe	STR			Ettore Randi
9177	Italy	Italy	Europe	STR			Ettore Randi
9178	Italy	Italy	Europe	STR			Ettore Randi
9179	Italy	Italy	Europe	STR			Ettore Randi
9181	Italy	Italy	Europe	STR			Ettore Randi
18985	Poland	Poland	Europe	STR			Grzegorz Cholewinski
18987	Poland	Poland	Europe	STR			Grzegorz Cholewinski
18988	Poland	Poland	Europe	STR			Grzegorz Cholewinski
18989	Poland	Poland	Europe	STR			Grzegorz Cholewinski
18990	Poland	Poland	Europe	STR			Grzegorz Cholewinski
18991	Poland	Poland	Europe	STR			Grzegorz Cholewinski
18992	Poland	Poland	Europe	STR			Grzegorz Cholewinski
18993	Poland	Poland	Europe	STR			Grzegorz Cholewinski
18994	Poland	Poland	Europe	STR			Grzegorz Cholewinski
18995	Poland	Poland	Europe	STR			Grzegorz Cholewinski
18996	Poland	Poland	Europe	STR			Grzegorz Cholewinski
18997	Poland	Poland	Europe	STR			Grzegorz Cholewinski
18998	Poland	Poland	Europe	STR			Grzegorz Cholewinski
18999	Poland	Poland	Europe	STR			Grzegorz Cholewinski
19000	Poland	Poland	Europe	STR			Grzegorz Cholewinski
19001	Poland	Poland	Europe	STR			Grzegorz Cholewinski
19003	Poland	Poland	Europe	STR			Grzegorz Cholewinski
19004	Poland	Poland	Europe	STR			Grzegorz Cholewinski
19005	Poland	Poland	Europe	STR			Grzegorz Cholewinski
19006	Poland	Poland	Europe	STR			Grzegorz Cholewinski
19007	Poland	Poland	Europe	STR			Grzegorz Cholewinski
19008	Poland	Poland	Europe	STR			Grzegorz Cholewinski
18642	Kuwait	Kuwait	Middle East	Both			Hasan Alhaddad
18643	Kuwait	Kuwait	Middle East	Both			Hasan Alhaddad
18644	Kuwait	Kuwait	Middle East	Both			Hasan Alhaddad
12985	Australia	Australia	Australia	STR			James Speed
12986	Australia	Australia	Australia	STR			James Speed
12988	Australia	Australia	Australia	STR			James Speed
12989	Australia	Australia	Australia	STR			James Speed
12990	Australia	Australia	Australia	STR			James Speed
12992	Australia	Australia	Australia	STR			James Speed
12994	Australia	Australia	Australia	STR			James Speed
12996	Australia	Australia	Australia	STR			James Speed
12999	Australia	Australia	Australia	STR			James Speed
13000	Australia	Australia	Australia	STR			James Speed
13003	Australia	Australia	Australia	STR			James Speed
13005	Australia	Australia	Australia	STR			James Speed
13006	Australia	Australia	Australia	STR			James Speed
13008	Australia	Australia	Australia	STR			James Speed
13009	Australia	Australia	Australia	STR			James Speed
13010	Australia	Australia	Australia	STR			James Speed
13011	Australia	Australia	Australia	STR			James Speed
13012	Australia	Australia	Australia	STR			James Speed
13013	Australia	Australia	Australia	STR			James Speed
13016	Australia	Australia	Australia	STR			James Speed
13017	Australia	Australia	Australia	STR			James Speed
13018	Australia	Australia	Australia	STR			James Speed
13721	Majorca, Spain	Spain	Iberia	SNP	Yes		Javier Gasca
13722	Majorca, Spain	Spain	Iberia	SNP	Yes		Javier Gasca
13723	Majorca, Spain	Spain	Iberia	SNP	Yes		Javier Gasca
13726	Majorca, Spain	Spain	Iberia	SNP	Yes		Javier Gasca
13727	Majorca, Spain	Spain	Iberia	SNP	Yes		Javier Gasca
13730	Majorca, Spain	Spain	Iberia	SNP	Yes		Javier Gasca
13733	Majorca, Spain	Spain	Iberia	SNP	Yes		Javier Gasca
13736	Majorca, Spain	Spain	Iberia	SNP	Yes		Javier Gasca
13737	Majorca, Spain	Spain	Iberia	SNP	Yes		Javier Gasca
13738	Majorca, Spain	Spain	Iberia	SNP	Yes		Javier Gasca
13748	Majorca, Spain	Spain	Iberia	SNP	Yes		Javier Gasca
13749	Majorca, Spain	Spain	Iberia	SNP	Yes		Javier Gasca
13750	Majorca, Spain	Spain	Iberia	SNP	Yes		Javier Gasca
13751	Majorca, Spain	Spain	Iberia	SNP	Yes		Javier Gasca
13752	Majorca, Spain	Spain	Iberia	SNP	Yes		Javier Gasca
13755	Majorca, Spain	Spain	Iberia	SNP	Yes		Javier Gasca
13756	Majorca, Spain	Spain	Iberia	SNP	Yes		Javier Gasca
13759	Majorca, Spain	Spain	Iberia	SNP	Yes		Javier Gasca
13760	Majorca, Spain	Spain	Iberia	SNP	Yes		Javier Gasca
13762	Majorca, Spain	Spain	Iberia	SNP	Yes		Javier Gasca
13764	Majorca, Spain	Spain	Iberia	SNP	Yes		Javier Gasca
13766	Majorca, Spain	Spain	Iberia	SNP	Yes		Javier Gasca
13773	Majorca, Spain	Spain	Iberia	SNP	Yes		Javier Gasca
13774	Majorca, Spain	Spain	Iberia	SNP	Yes		Javier Gasca
13775	Majorca, Spain	Spain	Iberia	SNP	Yes		Javier Gasca
13776	Majorca, Spain	Spain	Iberia	SNP	Yes		Javier Gasca
13777	Majorca, Spain	Spain	Iberia	SNP	Yes		Javier Gasca
13731	Majorca, Spain	Spain	Iberia	STR			Javier Gasca
13734	Majorca, Spain	Spain	Iberia	STR			Javier Gasca
13735	Majorca, Spain	Spain	Iberia	STR			Javier Gasca
13741	Majorca, Spain	Spain	Iberia	STR			Javier Gasca
13742	Majorca, Spain	Spain	Iberia	STR			Javier Gasca
13743	Majorca, Spain	Spain	Iberia	STR			Javier Gasca
13744	Majorca, Spain	Spain	Iberia	STR			Javier Gasca
13745	Majorca, Spain	Spain	Iberia	STR			Javier Gasca
13747	Majorca, Spain	Spain	Iberia	STR			Javier Gasca
13753	Majorca, Spain	Spain	Iberia	STR			Javier Gasca
13754	Majorca, Spain	Spain	Iberia	STR			Javier Gasca
13757	Majorca, Spain	Spain	Iberia	STR			Javier Gasca
13758	Majorca, Spain	Spain	Iberia	STR			Javier Gasca
13761	Majorca, Spain	Spain	Iberia	STR			Javier Gasca
13768	Majorca, Spain	Spain	Iberia	STR			Javier Gasca
13769	Majorca, Spain	Spain	Iberia	STR			Javier Gasca
13770	Majorca, Spain	Spain	Iberia	STR			Javier Gasca
13771	Majorca, Spain	Spain	Iberia	STR			Javier Gasca
13779	Majorca, Spain	Spain	Iberia	STR			Javier Gasca
13780	Majorca, Spain	Spain	Iberia	STR			Javier Gasca
13781	Majorca, Spain	Spain	Iberia	STR			Javier Gasca
13787	Majorca, Spain	Spain	Iberia	STR			Javier Gasca
13791	Majorca, Spain	Spain	Iberia	STR			Javier Gasca
10235	Lebanon	Lebanon	Near East	Both			Jeff Popowich - Best Friends Animal Society Utah
10237	Lebanon	Lebanon	Near East	Both			Jeff Popowich - Best Friends Animal Society Utah
10239	Lebanon	Lebanon	Near East	Both			Jeff Popowich - Best Friends Animal Society Utah
10240	Lebanon	Lebanon	Near East	Both			Jeff Popowich - Best Friends Animal Society Utah
10241	Lebanon	Lebanon	Near East	Both			Jeff Popowich - Best Friends Animal Society Utah
10242	Lebanon	Lebanon	Near East	Both			Jeff Popowich - Best Friends Animal Society Utah
10243	Lebanon	Lebanon	Near East	Both			Jeff Popowich - Best Friends Animal Society Utah
10245	Lebanon	Lebanon	Near East	Both			Jeff Popowich - Best Friends Animal Society Utah
10246	Lebanon	Lebanon	Near East	Both			Jeff Popowich - Best Friends Animal Society Utah
10250	Lebanon	Lebanon	Near East	Both			Jeff Popowich - Best Friends Animal Society Utah
10251	Lebanon	Lebanon	Near East	Both			Jeff Popowich - Best Friends Animal Society Utah
10254	Lebanon	Lebanon	Near East	Both			Jeff Popowich - Best Friends Animal Society Utah
10255	Lebanon	Lebanon	Near East	Both			Jeff Popowich - Best Friends Animal Society Utah
10256	Lebanon	Lebanon	Near East	Both			Jeff Popowich - Best Friends Animal Society Utah
10258	Lebanon	Lebanon	Near East	Both			Jeff Popowich - Best Friends Animal Society Utah
10260	Lebanon	Lebanon	Near East	Both			Jeff Popowich - Best Friends Animal Society Utah
10261	Lebanon	Lebanon	Near East	Both			Jeff Popowich - Best Friends Animal Society Utah
10263	Lebanon	Lebanon	Near East	Both			Jeff Popowich - Best Friends Animal Society Utah
10264	Lebanon	Lebanon	Near East	Both			Jeff Popowich - Best Friends Animal Society Utah
10265	Lebanon	Lebanon	Near East	Both			Jeff Popowich - Best Friends Animal Society Utah
10267	Lebanon	Lebanon	Near East	Both			Jeff Popowich - Best Friends Animal Society Utah
10268	Lebanon	Lebanon	Near East	Both			Jeff Popowich - Best Friends Animal Society Utah
10271	Lebanon	Lebanon	Near East	Both			Jeff Popowich - Best Friends Animal Society Utah
10274	Lebanon	Lebanon	Near East	Both			Jeff Popowich - Best Friends Animal Society Utah
10277	Lebanon	Lebanon	Near East	Both			Jeff Popowich - Best Friends Animal Society Utah
10278	Lebanon	Lebanon	Near East	Both			Jeff Popowich - Best Friends Animal Society Utah
10279	Lebanon	Lebanon	Near East	Both			Jeff Popowich - Best Friends Animal Society Utah
10280	Lebanon	Lebanon	Near East	Both			Jeff Popowich - Best Friends Animal Society Utah
10281	Lebanon	Lebanon	Near East	Both			Jeff Popowich - Best Friends Animal Society Utah
10285	Lebanon	Lebanon	Near East	Both			Jeff Popowich - Best Friends Animal Society Utah
10287	Lebanon	Lebanon	Near East	Both			Jeff Popowich - Best Friends Animal Society Utah
10289	Lebanon	Lebanon	Near East	Both			Jeff Popowich - Best Friends Animal Society Utah
10290	Lebanon	Lebanon	Near East	Both			Jeff Popowich - Best Friends Animal Society Utah
10291	Lebanon	Lebanon	Near East	Both			Jeff Popowich - Best Friends Animal Society Utah
10292	Lebanon	Lebanon	Near East	Both			Jeff Popowich - Best Friends Animal Society Utah
10294	Lebanon	Lebanon	Near East	Both			Jeff Popowich - Best Friends Animal Society Utah
10295	Lebanon	Lebanon	Near East	Both			Jeff Popowich - Best Friends Animal Society Utah
10298	Lebanon	Lebanon	Near East	Both			Jeff Popowich - Best Friends Animal Society Utah
10299	Lebanon	Lebanon	Near East	Both			Jeff Popowich - Best Friends Animal Society Utah
10300	Lebanon	Lebanon	Near East	Both			Jeff Popowich - Best Friends Animal Society Utah
10236	Lebanon	Lebanon	Near East	STR			Jeff Popowich - Best Friends Animal Society Utah
10238	Lebanon	Lebanon	Near East	STR			Jeff Popowich - Best Friends Animal Society Utah
10244	Lebanon	Lebanon	Near East	STR			Jeff Popowich - Best Friends Animal Society Utah
10247	Lebanon	Lebanon	Near East	STR			Jeff Popowich - Best Friends Animal Society Utah
10248	Lebanon	Lebanon	Near East	STR			Jeff Popowich - Best Friends Animal Society Utah
10249	Lebanon	Lebanon	Near East	STR			Jeff Popowich - Best Friends Animal Society Utah
10252	Lebanon	Lebanon	Near East	STR			Jeff Popowich - Best Friends Animal Society Utah
10253	Lebanon	Lebanon	Near East	STR			Jeff Popowich - Best Friends Animal Society Utah
10257	Lebanon	Lebanon	Near East	STR			Jeff Popowich - Best Friends Animal Society Utah
10259	Lebanon	Lebanon	Near East	STR			Jeff Popowich - Best Friends Animal Society Utah
10262	Lebanon	Lebanon	Near East	STR			Jeff Popowich - Best Friends Animal Society Utah
10266	Lebanon	Lebanon	Near East	STR			Jeff Popowich - Best Friends Animal Society Utah
10270	Lebanon	Lebanon	Near East	STR			Jeff Popowich - Best Friends Animal Society Utah
10272	Lebanon	Lebanon	Near East	STR			Jeff Popowich - Best Friends Animal Society Utah
10273	Lebanon	Lebanon	Near East	STR			Jeff Popowich - Best Friends Animal Society Utah
10276	Lebanon	Lebanon	Near East	STR			Jeff Popowich - Best Friends Animal Society Utah
10282	Lebanon	Lebanon	Near East	STR			Jeff Popowich - Best Friends Animal Society Utah
10283	Lebanon	Lebanon	Near East	STR			Jeff Popowich - Best Friends Animal Society Utah
10284	Lebanon	Lebanon	Near East	STR			Jeff Popowich - Best Friends Animal Society Utah
10286	Lebanon	Lebanon	Near East	STR			Jeff Popowich - Best Friends Animal Society Utah
10288	Lebanon	Lebanon	Near East	STR			Jeff Popowich - Best Friends Animal Society Utah
10296	Lebanon	Lebanon	Near East	STR			Jeff Popowich - Best Friends Animal Society Utah
10297	Lebanon	Lebanon	Near East	STR			Jeff Popowich - Best Friends Animal Society Utah
18466	Muscat, Oman	Oman	Middle East	Both	Yes	Yes	John Snape
18467	Muscat, Oman	Oman	Middle East	Both	Yes	Yes	John Snape
18468	Muscat, Oman	Oman	Middle East	Both	Yes	Yes	John Snape
18469	Muscat, Oman	Oman	Middle East	Both	Yes	Yes	John Snape
18470	Muscat, Oman	Oman	Middle East	Both	Yes	Yes	John Snape
18471	Muscat, Oman	Oman	Middle East	Both	Yes	Yes	John Snape
18472	Muscat, Oman	Oman	Middle East	Both	Yes	Yes	John Snape
18473	Muscat, Oman	Oman	Middle East	Both	Yes	Yes	John Snape
18474	Muscat, Oman	Oman	Middle East	Both	Yes	Yes	John Snape
18475	Muscat, Oman	Oman	Middle East	Both	Yes	Yes	John Snape
18476	Muscat, Oman	Oman	Middle East	Both	Yes	Yes	John Snape
18477	Muscat, Oman	Oman	Middle East	Both	Yes	Yes	John Snape
18478	Oman	Oman	Middle East	STR			John Snape
18479	Oman	Oman	Middle East	STR			John Snape
18480	Oman	Oman	Middle East	STR			John Snape
18481	Oman	Oman	Middle East	STR			John Snape
18482	Oman	Oman	Middle East	STR			John Snape
18483	Oman	Oman	Middle East	STR			John Snape
18484	Oman	Oman	Middle East	STR			John Snape
18485	Oman	Oman	Middle East	STR			John Snape
18486	Oman	Oman	Middle East	STR			John Snape
18487	Oman	Oman	Middle East	STR			John Snape
18488	Oman	Oman	Middle East	STR			John Snape
18489	Oman	Oman	Middle East	STR			John Snape
10702	Florida, United States of America	United States of America	North America	STR			Julie Levy
10703	Florida, United States of America	United States of America	North America	STR			Julie Levy
10707	Florida, United States of America	United States of America	North America	STR			Julie Levy
10726	Florida, United States of America	United States of America	North America	STR			Julie Levy
10728	Florida, United States of America	United States of America	North America	STR			Julie Levy
10729	Florida, United States of America	United States of America	North America	STR			Julie Levy
10730	Florida, United States of America	United States of America	North America	STR			Julie Levy
10732	Florida, United States of America	United States of America	North America	STR			Julie Levy
10733	Florida, United States of America	United States of America	North America	STR			Julie Levy
10742	Florida, United States of America	United States of America	North America	STR			Julie Levy
10746	Florida, United States of America	United States of America	North America	STR			Julie Levy
10750	Florida, United States of America	United States of America	North America	STR			Julie Levy
10752	Florida, United States of America	United States of America	North America	STR			Julie Levy
10753	Florida, United States of America	United States of America	North America	STR			Julie Levy
10754	Florida, United States of America	United States of America	North America	STR			Julie Levy
10755	Florida, United States of America	United States of America	North America	STR			Julie Levy
10756	Florida, United States of America	United States of America	North America	STR			Julie Levy
10757	Florida, United States of America	United States of America	North America	STR			Julie Levy
10758	Florida, United States of America	United States of America	North America	STR			Julie Levy
10760	Florida, United States of America	United States of America	North America	STR			Julie Levy
10761	Florida, United States of America	United States of America	North America	STR			Julie Levy
10766	Florida, United States of America	United States of America	North America	STR			Julie Levy
10767	Florida, United States of America	United States of America	North America	STR			Julie Levy
10768	Florida, United States of America	United States of America	North America	STR			Julie Levy
10769	Florida, United States of America	United States of America	North America	STR			Julie Levy
10770	Florida, United States of America	United States of America	North America	STR			Julie Levy
10774	Florida, United States of America	United States of America	North America	STR			Julie Levy
18546	Denmark	Denmark	Europe	STR			Katte Undersogelsen
18547	Denmark	Denmark	Europe	STR			Katte Undersogelsen
18548	Denmark	Denmark	Europe	STR			Katte Undersogelsen
18417	Seongnam, South Korea	South Korea	East Asia	SNP			Kyung Sik Kim
18422	Seongnam, South Korea	South Korea	East Asia	SNP			Kyung Sik Kim
10076	Abu Simbel, Egypt	Upper Egypt	Near East	Both	Yes	Yes	LAL
10077	Abu Simbel, Egypt	Upper Egypt	Near East	Both	Yes	Yes	LAL
10081	Abu Simbel, Egypt	Upper Egypt	Near East	Both	Yes	Yes	LAL
10089	Abu Simbel, Egypt	Upper Egypt	Near East	Both	Yes	Yes	LAL
10092	Abu Simbel, Egypt	Upper Egypt	Near East	Both	Yes	Yes	LAL
10075	Abu Simbel, Egypt	Upper Egypt	Near East	STR			LAL
10082	Abu Simbel, Egypt	Upper Egypt	Near East	STR			LAL
11823	Agra, India	India	South Asia	Both	Yes	Yes	LAL
11824	Agra, India	India	South Asia	Both	Yes	Yes	LAL
11826	Agra, India	India	South Asia	Both	Yes	Yes	LAL
11827	Agra, India	India	South Asia	Both	Yes	Yes	LAL
11829	Agra, India	India	South Asia	Both	Yes	Yes	LAL
11831	Agra, India	India	South Asia	Both	Yes	Yes	LAL
11832	Agra, India	India	South Asia	Both	Yes	Yes	LAL
11833	Agra, India	India	South Asia	Both	Yes	Yes	LAL
11834	Agra, India	India	South Asia	Both	Yes	Yes	LAL
11825	Agra, India	India	South Asia	STR			LAL
11828	Agra, India	India	South Asia	STR			LAL
11830	Agra, India	India	South Asia	STR			LAL
10091	Asyut, Egypt	Upper Egypt	Near East	Both	Yes	Yes	LAL
10093	Asyut, Egypt	Upper Egypt	Near East	Both	Yes	Yes	LAL
10094	Asyut, Egypt	Upper Egypt	Near East	Both	Yes	Yes	LAL
10096	Asyut, Egypt	Upper Egypt	Near East	Both	Yes	Yes	LAL
10098	Asyut, Egypt	Upper Egypt	Near East	Both	Yes	Yes	LAL
10099	Asyut, Egypt	Upper Egypt	Near East	Both	Yes	Yes	LAL
10100	Asyut, Egypt	Upper Egypt	Near East	Both	Yes	Yes	LAL
10101	Asyut, Egypt	Upper Egypt	Near East	Both	Yes	Yes	LAL
10095	Asyut, Egypt	Upper Egypt	Near East	STR			LAL
10097	Asyut, Egypt	Upper Egypt	Near East	STR			LAL
10102	Asyut, Egypt	Upper Egypt	Near East	STR			LAL
10103	Asyut, Egypt	Upper Egypt	Near East	STR			LAL
10022	Cairo, Egypt	Lower Egypt	Near East	Both	Yes	Yes	LAL
10023	Cairo, Egypt	Lower Egypt	Near East	Both	Yes	Yes	LAL
10024	Cairo, Egypt	Lower Egypt	Near East	Both	Yes	Yes	LAL
10027	Cairo, Egypt	Lower Egypt	Near East	Both	Yes	Yes	LAL
10032	Cairo, Egypt	Lower Egypt	Near East	Both	Yes	Yes	LAL
10034	Cairo, Egypt	Lower Egypt	Near East	Both	Yes	Yes	LAL
10037	Cairo, Egypt	Lower Egypt	Near East	Both	Yes	Yes	LAL
10042	Cairo, Egypt	Lower Egypt	Near East	Both	Yes	Yes	LAL
10044	Cairo, Egypt	Lower Egypt	Near East	Both	Yes	Yes	LAL
10047	Cairo, Egypt	Lower Egypt	Near East	Both	Yes	Yes	LAL
10083	Cairo, Egypt	Lower Egypt	Near East	Both	Yes	Yes	LAL
10021	Cairo, Egypt	Lower Egypt	Near East	STR			LAL
10025	Cairo, Egypt	Lower Egypt	Near East	STR			LAL
10026	Cairo, Egypt	Lower Egypt	Near East	STR			LAL
10028	Cairo, Egypt	Lower Egypt	Near East	STR			LAL
10029	Cairo, Egypt	Lower Egypt	Near East	STR			LAL
10030	Cairo, Egypt	Lower Egypt	Near East	STR			LAL
10031	Cairo, Egypt	Lower Egypt	Near East	STR			LAL
10033	Cairo, Egypt	Lower Egypt	Near East	STR			LAL
10035	Cairo, Egypt	Lower Egypt	Near East	STR			LAL
10043	Cairo, Egypt	Lower Egypt	Near East	STR			LAL
10045	Cairo, Egypt	Lower Egypt	Near East	STR			LAL
10046	Cairo, Egypt	Lower Egypt	Near East	STR			LAL
10048	Cairo, Egypt	Lower Egypt	Near East	STR			LAL
9575	Cyprus	Cyprus	Near East	STR			LAL
9577	Cyprus	Cyprus	Near East	STR			LAL
9578	Cyprus	Cyprus	Near East	STR			LAL
9581	Cyprus	Cyprus	Near East	STR			LAL
9582	Cyprus	Cyprus	Near East	STR			LAL
9583	Cyprus	Cyprus	Near East	STR			LAL
9585	Cyprus	Cyprus	Near East	STR			LAL
9968	Egypt	Lower Egypt	Near East	Both	Yes	Yes	LAL
10084	Egypt	Upper Egypt	Near East	Both	Yes	Yes	LAL
10085	Egypt	Upper Egypt	Near East	Both	Yes	Yes	LAL
10090	Egypt	Upper Egypt	Near East	Both	Yes	Yes	LAL
10086	Egypt	Upper Egypt	Near East	STR			LAL
10087	Egypt	Upper Egypt	Near East	STR			LAL
10088	Egypt	Upper Egypt	Near East	STR			LAL
10040	Giza, Egypt	Lower Egypt	Near East	STR			LAL
10041	Giza, Egypt	Lower Egypt	Near East	STR			LAL
11802	Hyderabad, India	India	South Asia	Both	Yes	Yes	LAL
11808	Hyderabad, India	India	South Asia	Both	Yes	Yes	LAL
11809	Hyderabad, India	India	South Asia	Both	Yes	Yes	LAL
11812	Hyderabad, India	India	South Asia	Both	Yes	Yes	LAL
11814	Hyderabad, India	India	South Asia	Both	Yes	Yes	LAL
11819	Hyderabad, India	India	South Asia	Both	Yes	Yes	LAL
11820	Hyderabad, India	India	South Asia	Both	Yes	Yes	LAL
11822	Hyderabad, India	India	South Asia	Both	Yes	Yes	LAL
11803	Hyderabad, India	India	South Asia	STR			LAL
11804	Hyderabad, India	India	South Asia	STR			LAL
11805	Hyderabad, India	India	South Asia	STR			LAL
11806	Hyderabad, India	India	South Asia	STR			LAL
11807	Hyderabad, India	India	South Asia	STR			LAL
11810	Hyderabad, India	India	South Asia	STR			LAL
11811	Hyderabad, India	India	South Asia	STR			LAL
11813	Hyderabad, India	India	South Asia	STR			LAL
11815	Hyderabad, India	India	South Asia	STR			LAL
11816	Hyderabad, India	India	South Asia	STR			LAL
11817	Hyderabad, India	India	South Asia	STR			LAL
11818	Hyderabad, India	India	South Asia	STR			LAL
11821	Hyderabad, India	India	South Asia	STR			LAL
10039	Luxor, Egypt	Upper Egypt	Near East	Both			LAL
10050	Luxor, Egypt	Upper Egypt	Near East	Both			LAL
10051	Luxor, Egypt	Upper Egypt	Near East	Both			LAL
10053	Luxor, Egypt	Upper Egypt	Near East	Both			LAL
10054	Luxor, Egypt	Upper Egypt	Near East	Both			LAL
10057	Luxor, Egypt	Upper Egypt	Near East	Both			LAL
10058	Luxor, Egypt	Upper Egypt	Near East	Both			LAL
10060	Luxor, Egypt	Upper Egypt	Near East	Both			LAL
10061	Luxor, Egypt	Upper Egypt	Near East	Both			LAL
10062	Luxor, Egypt	Upper Egypt	Near East	Both			LAL
10063	Luxor, Egypt	Upper Egypt	Near East	Both			LAL
10064	Luxor, Egypt	Upper Egypt	Near East	Both			LAL
10065	Luxor, Egypt	Upper Egypt	Near East	Both			LAL
10066	Luxor, Egypt	Upper Egypt	Near East	Both			LAL
10067	Luxor, Egypt	Upper Egypt	Near East	Both			LAL
10068	Luxor, Egypt	Upper Egypt	Near East	Both			LAL
10069	Luxor, Egypt	Upper Egypt	Near East	Both			LAL
10070	Luxor, Egypt	Upper Egypt	Near East	Both			LAL
10071	Luxor, Egypt	Upper Egypt	Near East	Both			LAL
10072	Luxor, Egypt	Upper Egypt	Near East	Both			LAL
10073	Luxor, Egypt	Upper Egypt	Near East	Both			LAL
10079	Luxor, Egypt	Upper Egypt	Near East	Both			LAL
10080	Luxor, Egypt	Upper Egypt	Near East	Both			LAL
10038	Luxor, Egypt	Upper Egypt	Near East	STR			LAL
10052	Luxor, Egypt	Upper Egypt	Near East	STR			LAL
10055	Luxor, Egypt	Upper Egypt	Near East	STR			LAL
10056	Luxor, Egypt	Upper Egypt	Near East	STR			LAL
10074	Luxor, Egypt	Upper Egypt	Near East	STR			LAL
10049	Saqqara, Egypt	Upper Egypt	Near East	Both			LAL
11835	Udaipur, India	India	South Asia	Both			LAL
11836	Udaipur, India	India	South Asia	Both			LAL
11837	Udaipur, India	India	South Asia	STR			LAL
9946	EMRO, Egypt	Lower Egypt	Near East	Both			LAL - Animal Haven Vet Hospital - Cairo
9948	EMRO, Egypt	Lower Egypt	Near East	Both			LAL - Animal Haven Vet Hospital - Cairo
9949	EMRO, Egypt	Lower Egypt	Near East	Both			LAL - Animal Haven Vet Hospital - Cairo
9950	EMRO, Egypt	Lower Egypt	Near East	Both			LAL - Animal Haven Vet Hospital - Cairo
9951	EMRO, Egypt	Lower Egypt	Near East	Both			LAL - Animal Haven Vet Hospital - Cairo
9952	EMRO, Egypt	Lower Egypt	Near East	Both			LAL - Animal Haven Vet Hospital - Cairo
9953	EMRO, Egypt	Lower Egypt	Near East	Both			LAL - Animal Haven Vet Hospital - Cairo
9954	EMRO, Egypt	Lower Egypt	Near East	Both			LAL - Animal Haven Vet Hospital - Cairo
9955	EMRO, Egypt	Lower Egypt	Near East	Both			LAL - Animal Haven Vet Hospital - Cairo
9957	EMRO, Egypt	Lower Egypt	Near East	Both			LAL - Animal Haven Vet Hospital - Cairo
9958	EMRO, Egypt	Lower Egypt	Near East	Both			LAL - Animal Haven Vet Hospital - Cairo
9960	EMRO, Egypt	Lower Egypt	Near East	Both			LAL - Animal Haven Vet Hospital - Cairo
9962	EMRO, Egypt	Lower Egypt	Near East	Both			LAL - Animal Haven Vet Hospital - Cairo
9942	EMRO, Egypt	Lower Egypt	Near East	STR			LAL - Animal Haven Vet Hospital - Cairo
9943	EMRO, Egypt	Lower Egypt	Near East	STR			LAL - Animal Haven Vet Hospital - Cairo
9944	EMRO, Egypt	Lower Egypt	Near East	STR			LAL - Animal Haven Vet Hospital - Cairo
9945	EMRO, Egypt	Lower Egypt	Near East	STR			LAL - Animal Haven Vet Hospital - Cairo
9947	EMRO, Egypt	Lower Egypt	Near East	STR			LAL - Animal Haven Vet Hospital - Cairo
9956	EMRO, Egypt	Lower Egypt	Near East	STR			LAL - Animal Haven Vet Hospital - Cairo
9959	EMRO, Egypt	Lower Egypt	Near East	STR			LAL - Animal Haven Vet Hospital - Cairo
9961	EMRO, Egypt	Lower Egypt	Near East	STR			LAL - Animal Haven Vet Hospital - Cairo
9963	EMRO, Egypt	Lower Egypt	Near East	STR			LAL - Animal Haven Vet Hospital - Cairo
9964	EMRO, Egypt	Lower Egypt	Near East	STR			LAL - Animal Haven Vet Hospital - Cairo
17836	California, United States of America	United States of America	North America	SNP			LAL - Mixed breed
17837	California, United States of America	United States of America	North America	SNP			LAL - Mixed breed
18456	Missouri, United States of America	United States of America	North America	SNP			LAL - Mixed breed
18457	Missouri, United States of America	United States of America	North America	SNP			LAL - Mixed breed
18458	Missouri, United States of America	United States of America	North America	SNP			LAL - Mixed breed
18460	Missouri, United States of America	United States of America	North America	SNP			LAL - Mixed breed
18461	Missouri, United States of America	United States of America	North America	SNP			LAL - Mixed breed
18462	Missouri, United States of America	United States of America	North America	SNP			LAL - Mixed breed
18463	Missouri, United States of America	United States of America	North America	SNP			LAL - Mixed breed
18464	Missouri, United States of America	United States of America	North America	SNP			LAL - Mixed breed
11152	Netherlands	Netherlands	Europe	STR			LAL - Poezenboot
11154	Netherlands	Netherlands	Europe	STR			LAL - Poezenboot
11155	Netherlands	Netherlands	Europe	STR			LAL - Poezenboot
11156	Netherlands	Netherlands	Europe	STR			LAL - Poezenboot
11157	Netherlands	Netherlands	Europe	STR			LAL - Poezenboot
11158	Netherlands	Netherlands	Europe	STR			LAL - Poezenboot
11159	Netherlands	Netherlands	Europe	STR			LAL - Poezenboot
11160	Netherlands	Netherlands	Europe	STR			LAL - Poezenboot
11162	Netherlands	Netherlands	Europe	STR			LAL - Poezenboot
11163	Netherlands	Netherlands	Europe	STR			LAL - Poezenboot
11164	Netherlands	Netherlands	Europe	STR			LAL - Poezenboot
11167	Netherlands	Netherlands	Europe	STR			LAL - Poezenboot
17898	Bergerac, France	France	Europe	Both			LAL - Rowen Gwillian Clinique Chemin de la SPA
17863	Carcassonne, France	France	Europe	Both			LAL - Rowen Gwillian Clinique Chemin de la SPA
17864	Carcassonne, France	France	Europe	Both			LAL - Rowen Gwillian Clinique Chemin de la SPA
17867	Carcassonne, France	France	Europe	Both			LAL - Rowen Gwillian Clinique Chemin de la SPA
17868	Carcassonne, France	France	Europe	Both			LAL - Rowen Gwillian Clinique Chemin de la SPA
17869	Carcassonne, France	France	Europe	Both			LAL - Rowen Gwillian Clinique Chemin de la SPA
17870	Carcassonne, France	France	Europe	Both			LAL - Rowen Gwillian Clinique Chemin de la SPA
17875	Carcassonne, France	France	Europe	Both			LAL - Rowen Gwillian Clinique Chemin de la SPA
17876	Carcassonne, France	France	Europe	Both			LAL - Rowen Gwillian Clinique Chemin de la SPA
17877	Carcassonne, France	France	Europe	Both			LAL - Rowen Gwillian Clinique Chemin de la SPA
17880	Carcassonne, France	France	Europe	Both			LAL - Rowen Gwillian Clinique Chemin de la SPA
17881	Carcassonne, France	France	Europe	Both			LAL - Rowen Gwillian Clinique Chemin de la SPA
17882	Carcassonne, France	France	Europe	Both			LAL - Rowen Gwillian Clinique Chemin de la SPA
17883	Carcassonne, France	France	Europe	Both			LAL - Rowen Gwillian Clinique Chemin de la SPA
17893	Carcassonne, France	France	Europe	Both			LAL - Rowen Gwillian Clinique Chemin de la SPA
17874	Carcassonne, France	France	Europe	SNP			LAL - Rowen Gwillian Clinique Chemin de la SPA
17885	Carcassonne, France	France	Europe	SNP			LAL - Rowen Gwillian Clinique Chemin de la SPA
17886	Carcassonne, France	France	Europe	SNP			LAL - Rowen Gwillian Clinique Chemin de la SPA
17887	Carcassonne, France	France	Europe	SNP			LAL - Rowen Gwillian Clinique Chemin de la SPA
17858	France	France	Europe	STR			LAL - Rowen Gwillian Clinique Chemin de la SPA
17859	France	France	Europe	STR			LAL - Rowen Gwillian Clinique Chemin de la SPA
17860	France	France	Europe	STR			LAL - Rowen Gwillian Clinique Chemin de la SPA
17861	France	France	Europe	STR			LAL - Rowen Gwillian Clinique Chemin de la SPA
17862	France	France	Europe	STR			LAL - Rowen Gwillian Clinique Chemin de la SPA
17865	France	France	Europe	STR			LAL - Rowen Gwillian Clinique Chemin de la SPA
17866	France	France	Europe	STR			LAL - Rowen Gwillian Clinique Chemin de la SPA
17872	France	France	Europe	STR			LAL - Rowen Gwillian Clinique Chemin de la SPA
17873	France	France	Europe	STR			LAL - Rowen Gwillian Clinique Chemin de la SPA
17879	France	France	Europe	STR			LAL - Rowen Gwillian Clinique Chemin de la SPA
17884	France	France	Europe	STR			LAL - Rowen Gwillian Clinique Chemin de la SPA
17894	France	France	Europe	STR			LAL - Rowen Gwillian Clinique Chemin de la SPA
17897	France	France	Europe	STR			LAL - Rowen Gwillian Clinique Chemin de la SPA
17909	France	France	Europe	STR			LAL - Rowen Gwillian Clinique Chemin de la SPA
17910	France	France	Europe	STR			LAL - Rowen Gwillian Clinique Chemin de la SPA
17911	Miramont-de-Quercy, France	France	Europe	Both			LAL - Rowen Gwillian Clinique Chemin de la SPA
10159	Andhra Pradesh, India	India	South Asia	Both			LAL - VSPCA
10161	Andhra Pradesh, India	India	South Asia	Both			LAL - VSPCA
10162	Andhra Pradesh, India	India	South Asia	Both			LAL - VSPCA
10164	Andhra Pradesh, India	India	South Asia	Both			LAL - VSPCA
10165	Andhra Pradesh, India	India	South Asia	Both			LAL - VSPCA
10166	Andhra Pradesh, India	India	South Asia	Both			LAL - VSPCA
10168	Andhra Pradesh, India	India	South Asia	Both			LAL - VSPCA
10169	Andhra Pradesh, India	India	South Asia	Both			LAL - VSPCA
10170	Andhra Pradesh, India	India	South Asia	Both			LAL - VSPCA
10171	Andhra Pradesh, India	India	South Asia	Both			LAL - VSPCA
10172	Andhra Pradesh, India	India	South Asia	Both			LAL - VSPCA
10174	Andhra Pradesh, India	India	South Asia	Both			LAL - VSPCA
10175	Andhra Pradesh, India	India	South Asia	Both			LAL - VSPCA
10176	Andhra Pradesh, India	India	South Asia	Both			LAL - VSPCA
10178	Andhra Pradesh, India	India	South Asia	Both			LAL - VSPCA
10179	Andhra Pradesh, India	India	South Asia	Both			LAL - VSPCA
10160	Andhra Pradesh, India	India	South Asia	STR			LAL - VSPCA
10163	Andhra Pradesh, India	India	South Asia	STR			LAL - VSPCA
10167	Andhra Pradesh, India	India	South Asia	STR			LAL - VSPCA
10173	Andhra Pradesh, India	India	South Asia	STR			LAL - VSPCA
10177	Andhra Pradesh, India	India	South Asia	STR			LAL - VSPCA
10180	Andhra Pradesh, India	India	South Asia	STR			LAL - VSPCA
10181	Andhra Pradesh, India	India	South Asia	STR			LAL - VSPCA
13284	United Kingdom	United Kingdom	Europe	STR			LAL- Cats Protection
13285	United Kingdom	United Kingdom	Europe	STR			LAL- Cats Protection
13286	United Kingdom	United Kingdom	Europe	STR			LAL- Cats Protection
13287	United Kingdom	United Kingdom	Europe	STR			LAL- Cats Protection
13289	United Kingdom	United Kingdom	Europe	STR			LAL- Cats Protection
13290	United Kingdom	United Kingdom	Europe	STR			LAL- Cats Protection
13291	United Kingdom	United Kingdom	Europe	STR			LAL- Cats Protection
13293	United Kingdom	United Kingdom	Europe	STR			LAL- Cats Protection
13296	United Kingdom	United Kingdom	Europe	STR			LAL- Cats Protection
13297	United Kingdom	United Kingdom	Europe	STR			LAL- Cats Protection
13298	United Kingdom	United Kingdom	Europe	STR			LAL- Cats Protection
13299	United Kingdom	United Kingdom	Europe	STR			LAL- Cats Protection
13300	United Kingdom	United Kingdom	Europe	STR			LAL- Cats Protection
13301	United Kingdom	United Kingdom	Europe	STR			LAL- Cats Protection
13302	United Kingdom	United Kingdom	Europe	STR			LAL- Cats Protection
13303	United Kingdom	United Kingdom	Europe	STR			LAL- Cats Protection
13304	United Kingdom	United Kingdom	Europe	STR			LAL- Cats Protection
13305	United Kingdom	United Kingdom	Europe	STR			LAL- Cats Protection
13306	United Kingdom	United Kingdom	Europe	STR			LAL- Cats Protection
13307	United Kingdom	United Kingdom	Europe	STR			LAL- Cats Protection
5001	Beersheba, Israel	Israel	Near East	Both			Lipinski et al., 2008
5002	Beersheba, Israel	Israel	Near East	Both			Lipinski et al., 2008
5003	Beersheba, Israel	Israel	Near East	Both			Lipinski et al., 2008
5004	Beersheba, Israel	Israel	Near East	Both			Lipinski et al., 2008
5005	Beersheba, Israel	Israel	Near East	Both			Lipinski et al., 2008
5006	Beersheba, Israel	Israel	Near East	Both			Lipinski et al., 2008
5007	Beersheba, Israel	Israel	Near East	Both			Lipinski et al., 2008
5008	Beersheba, Israel	Israel	Near East	Both			Lipinski et al., 2008
5009	Beersheba, Israel	Israel	Near East	Both			Lipinski et al., 2008
5010	Beersheba, Israel	Israel	Near East	Both			Lipinski et al., 2008
5011	Beersheba, Israel	Israel	Near East	Both			Lipinski et al., 2008
7961	Brazil	Brazil	South America	Both			Lipinski et al., 2008
7962	Brazil	Brazil	South America	Both			Lipinski et al., 2008
7963	Brazil	Brazil	South America	Both			Lipinski et al., 2008
7964	Brazil	Brazil	South America	Both			Lipinski et al., 2008
7965	Brazil	Brazil	South America	Both			Lipinski et al., 2008
7966	Brazil	Brazil	South America	Both			Lipinski et al., 2008
7968	Brazil	Brazil	South America	Both			Lipinski et al., 2008
7969	Brazil	Brazil	South America	Both			Lipinski et al., 2008
7970	Brazil	Brazil	South America	Both			Lipinski et al., 2008
7971	Brazil	Brazil	South America	Both			Lipinski et al., 2008
7972	Brazil	Brazil	South America	Both			Lipinski et al., 2008
7973	Brazil	Brazil	South America	Both			Lipinski et al., 2008
7974	Brazil	Brazil	South America	Both			Lipinski et al., 2008
7975	Brazil	Brazil	South America	Both			Lipinski et al., 2008
7976	Brazil	Brazil	South America	Both			Lipinski et al., 2008
7977	Brazil	Brazil	South America	Both			Lipinski et al., 2008
7978	Brazil	Brazil	South America	Both			Lipinski et al., 2008
7979	Brazil	Brazil	South America	Both			Lipinski et al., 2008
7980	Brazil	Brazil	South America	Both			Lipinski et al., 2008
7981	Brazil	Brazil	South America	Both			Lipinski et al., 2008
7982	Brazil	Brazil	South America	Both			Lipinski et al., 2008
7983	Brazil	Brazil	South America	Both			Lipinski et al., 2008
7984	Brazil	Brazil	South America	Both			Lipinski et al., 2008
7985	Brazil	Brazil	South America	Both			Lipinski et al., 2008
7986	Brazil	Brazil	South America	Both			Lipinski et al., 2008
7987	Brazil	Brazil	South America	Both			Lipinski et al., 2008
7988	Brazil	Brazil	South America	Both			Lipinski et al., 2008
7989	Brazil	Brazil	South America	Both			Lipinski et al., 2008
7990	Brazil	Brazil	South America	Both			Lipinski et al., 2008
8869	China	China	Asia	Both	Yes	Yes	Lipinski et al., 2008
8870	China	China	Asia	Both	Yes	Yes	Lipinski et al., 2008
8871	China	China	Asia	Both	Yes	Yes	Lipinski et al., 2008
8872	China	China	Asia	Both	Yes	Yes	Lipinski et al., 2008
8873	China	China	Asia	Both	Yes	Yes	Lipinski et al., 2008
8874	China	China	Asia	Both	Yes	Yes	Lipinski et al., 2008
8875	China	China	Asia	Both	Yes	Yes	Lipinski et al., 2008
8876	China	China	Asia	Both	Yes	Yes	Lipinski et al., 2008
8877	China	China	Asia	Both	Yes	Yes	Lipinski et al., 2008
8878	China	China	Asia	Both	Yes	Yes	Lipinski et al., 2008
8879	China	China	Asia	Both	Yes	Yes	Lipinski et al., 2008
8880	China	China	Asia	Both	Yes	Yes	Lipinski et al., 2008
8881	China	China	Asia	Both	Yes	Yes	Lipinski et al., 2008
8882	China	China	Asia	Both	Yes	Yes	Lipinski et al., 2008
8883	China	China	Asia	Both	Yes	Yes	Lipinski et al., 2008
8884	China	China	Asia	Both	Yes	Yes	Lipinski et al., 2008
8885	China	China	Asia	Both	Yes	Yes	Lipinski et al., 2008
8886	China	China	Asia	Both	Yes	Yes	Lipinski et al., 2008
8887	China	China	Asia	Both	Yes	Yes	Lipinski et al., 2008
8888	China	China	Asia	Both	Yes	Yes	Lipinski et al., 2008
2547	Cornell, New York	United States of America	North America	Both			Lipinski et al., 2008
2559	Cornell, New York	United States of America	North America	Both			Lipinski et al., 2008
2568	Cornell, New York	United States of America	North America	Both			Lipinski et al., 2008
2572	Cornell, New York	United States of America	North America	Both			Lipinski et al., 2008
2578	Cornell, New York	United States of America	North America	Both			Lipinski et al., 2008
2590	Cornell, New York	United States of America	North America	Both			Lipinski et al., 2008
2542	Cornell, New York	United States of America	North America	STR			Lipinski et al., 2008
2544	Cornell, New York	United States of America	North America	STR			Lipinski et al., 2008
2545	Cornell, New York	United States of America	North America	STR			Lipinski et al., 2008
2546	Cornell, New York	United States of America	North America	STR			Lipinski et al., 2008
2549	Cornell, New York	United States of America	North America	STR			Lipinski et al., 2008
2550	Cornell, New York	United States of America	North America	STR			Lipinski et al., 2008
2552	Cornell, New York	United States of America	North America	STR			Lipinski et al., 2008
2554	Cornell, New York	United States of America	North America	STR			Lipinski et al., 2008
2555	Cornell, New York	United States of America	North America	STR			Lipinski et al., 2008
2556	Cornell, New York	United States of America	North America	STR			Lipinski et al., 2008
2557	Cornell, New York	United States of America	North America	STR			Lipinski et al., 2008
2562	Cornell, New York	United States of America	North America	STR			Lipinski et al., 2008
2564	Cornell, New York	United States of America	North America	STR			Lipinski et al., 2008
2565	Cornell, New York	United States of America	North America	STR			Lipinski et al., 2008
2567	Cornell, New York	United States of America	North America	STR			Lipinski et al., 2008
2569	Cornell, New York	United States of America	North America	STR			Lipinski et al., 2008
2570	Cornell, New York	United States of America	North America	STR			Lipinski et al., 2008
2571	Cornell, New York	United States of America	North America	STR			Lipinski et al., 2008
2574	Cornell, New York	United States of America	North America	STR			Lipinski et al., 2008
2575	Cornell, New York	United States of America	North America	STR			Lipinski et al., 2008
2576	Cornell, New York	United States of America	North America	STR			Lipinski et al., 2008
2579	Cornell, New York	United States of America	North America	STR			Lipinski et al., 2008
2580	Cornell, New York	United States of America	North America	STR			Lipinski et al., 2008
2581	Cornell, New York	United States of America	North America	STR			Lipinski et al., 2008
2591	Cornell, New York	United States of America	North America	STR			Lipinski et al., 2008
2592	Cornell, New York	United States of America	North America	STR			Lipinski et al., 2008
2593	Cornell, New York	United States of America	North America	STR			Lipinski et al., 2008
2594	Cornell, New York	United States of America	North America	STR			Lipinski et al., 2008
2596	Cornell, New York	United States of America	North America	STR			Lipinski et al., 2008
2597	Cornell, New York	United States of America	North America	STR			Lipinski et al., 2008
8190	Egypt	Lower Egypt	Near East	Both	Yes	Yes	Lipinski et al., 2008
8191	Egypt	Lower Egypt	Near East	Both	Yes	Yes	Lipinski et al., 2008
8193	Egypt	Lower Egypt	Near East	Both	Yes	Yes	Lipinski et al., 2008
8195	Egypt	Lower Egypt	Near East	Both	Yes	Yes	Lipinski et al., 2008
8196	Egypt	Lower Egypt	Near East	Both	Yes	Yes	Lipinski et al., 2008
8198	Egypt	Lower Egypt	Near East	Both	Yes	Yes	Lipinski et al., 2008
8199	Egypt	Lower Egypt	Near East	Both	Yes	Yes	Lipinski et al., 2008
8200	Egypt	Lower Egypt	Near East	Both	Yes	Yes	Lipinski et al., 2008
8201	Egypt	Lower Egypt	Near East	Both	Yes	Yes	Lipinski et al., 2008
8203	Egypt	Lower Egypt	Near East	Both	Yes	Yes	Lipinski et al., 2008
8204	Egypt	Lower Egypt	Near East	Both	Yes	Yes	Lipinski et al., 2008
8205	Egypt	Lower Egypt	Near East	Both	Yes	Yes	Lipinski et al., 2008
8211	Egypt	Lower Egypt	Near East	Both	Yes	Yes	Lipinski et al., 2008
8213	Egypt	Lower Egypt	Near East	Both	Yes	Yes	Lipinski et al., 2008
8216	Egypt	Lower Egypt	Near East	Both	Yes	Yes	Lipinski et al., 2008
8192	Egypt	Lower Egypt	Near East	STR			Lipinski et al., 2008
8194	Egypt	Lower Egypt	Near East	STR			Lipinski et al., 2008
8197	Egypt	Lower Egypt	Near East	STR			Lipinski et al., 2008
8202	Egypt	Lower Egypt	Near East	STR			Lipinski et al., 2008
8206	Egypt	Lower Egypt	Near East	STR			Lipinski et al., 2008
8207	Egypt	Lower Egypt	Near East	STR			Lipinski et al., 2008
8208	Egypt	Lower Egypt	Near East	STR			Lipinski et al., 2008
8209	Egypt	Lower Egypt	Near East	STR			Lipinski et al., 2008
8210	Egypt	Lower Egypt	Near East	STR			Lipinski et al., 2008
8212	Egypt	Lower Egypt	Near East	STR			Lipinski et al., 2008
8214	Egypt	Lower Egypt	Near East	STR			Lipinski et al., 2008
8215	Egypt	Lower Egypt	Near East	STR			Lipinski et al., 2008
8077	Finland	Finland	Europe	Both	Yes	Yes	Lipinski et al., 2008
8084	Finland	Finland	Europe	Both	Yes	Yes	Lipinski et al., 2008
8086	Finland	Finland	Europe	Both	Yes	Yes	Lipinski et al., 2008
8089	Finland	Finland	Europe	Both	Yes	Yes	Lipinski et al., 2008
8093	Finland	Finland	Europe	Both	Yes	Yes	Lipinski et al., 2008
8094	Finland	Finland	Europe	Both	Yes	Yes	Lipinski et al., 2008
8096	Finland	Finland	Europe	Both	Yes	Yes	Lipinski et al., 2008
8107	Finland	Finland	Europe	Both	Yes	Yes	Lipinski et al., 2008
8110	Finland	Finland	Europe	Both	Yes	Yes	Lipinski et al., 2008
8116	Finland	Finland	Europe	Both	Yes	Yes	Lipinski et al., 2008
8120	Finland	Finland	Europe	Both	Yes	Yes	Lipinski et al., 2008
8105	Finland	Finland	Europe	STR			Lipinski et al., 2008
8112	Finland	Finland	Europe	STR			Lipinski et al., 2008
8118	Finland	Finland	Europe	STR			Lipinski et al., 2008
8711	Germany	Germany	Europe	Both			Lipinski et al., 2008
8712	Germany	Germany	Europe	Both			Lipinski et al., 2008
8713	Germany	Germany	Europe	Both			Lipinski et al., 2008
8714	Germany	Germany	Europe	Both			Lipinski et al., 2008
8715	Germany	Germany	Europe	Both			Lipinski et al., 2008
8716	Germany	Germany	Europe	Both			Lipinski et al., 2008
8717	Germany	Germany	Europe	Both			Lipinski et al., 2008
8720	Germany	Germany	Europe	Both			Lipinski et al., 2008
8721	Germany	Germany	Europe	Both			Lipinski et al., 2008
8727	Germany	Germany	Europe	Both			Lipinski et al., 2008
8728	Germany	Germany	Europe	Both			Lipinski et al., 2008
8729	Germany	Germany	Europe	Both			Lipinski et al., 2008
8730	Germany	Germany	Europe	Both			Lipinski et al., 2008
8731	Germany	Germany	Europe	Both			Lipinski et al., 2008
8732	Germany	Germany	Europe	Both			Lipinski et al., 2008
8733	Germany	Germany	Europe	Both			Lipinski et al., 2008
8734	Germany	Germany	Europe	Both			Lipinski et al., 2008
8735	Germany	Germany	Europe	Both			Lipinski et al., 2008
8736	Germany	Germany	Europe	Both			Lipinski et al., 2008
8737	Germany	Germany	Europe	Both			Lipinski et al., 2008
8738	Germany	Germany	Europe	Both			Lipinski et al., 2008
8739	Germany	Germany	Europe	Both			Lipinski et al., 2008
8741	Germany	Germany	Europe	Both			Lipinski et al., 2008
8742	Germany	Germany	Europe	Both			Lipinski et al., 2008
8744	Germany	Germany	Europe	Both			Lipinski et al., 2008
8745	Germany	Germany	Europe	Both			Lipinski et al., 2008
8746	Germany	Germany	Europe	Both			Lipinski et al., 2008
8747	Germany	Germany	Europe	Both			Lipinski et al., 2008
8749	Germany	Germany	Europe	Both			Lipinski et al., 2008
8722	Germany	Germany	Europe	STR			Lipinski et al., 2008
8723	Germany	Germany	Europe	STR			Lipinski et al., 2008
8724	Germany	Germany	Europe	STR			Lipinski et al., 2008
8725	Germany	Germany	Europe	STR			Lipinski et al., 2008
8726	Germany	Germany	Europe	STR			Lipinski et al., 2008
8748	Germany	Germany	Europe	STR			Lipinski et al., 2008
8751	Germany	Germany	Europe	STR			Lipinski et al., 2008
8752	Germany	Germany	Europe	STR			Lipinski et al., 2008
8753	Germany	Germany	Europe	STR			Lipinski et al., 2008
8754	Germany	Germany	Europe	STR			Lipinski et al., 2008
5366	Hawaii	Pacific	Pacific	Both			Lipinski et al., 2008
5367	Hawaii	Pacific	Pacific	Both			Lipinski et al., 2008
5371	Hawaii	Pacific	Pacific	Both			Lipinski et al., 2008
5372	Hawaii	Pacific	Pacific	Both			Lipinski et al., 2008
5379	Hawaii	Pacific	Pacific	Both			Lipinski et al., 2008
5380	Hawaii	Pacific	Pacific	Both			Lipinski et al., 2008
5383	Hawaii	Pacific	Pacific	Both			Lipinski et al., 2008
5384	Hawaii	Pacific	Pacific	Both			Lipinski et al., 2008
5401	Hawaii	Pacific	Pacific	Both			Lipinski et al., 2008
5402	Hawaii	Pacific	Pacific	Both			Lipinski et al., 2008
5361	Hawaii	Pacific	Pacific	STR			Lipinski et al., 2008
5362	Hawaii	Pacific	Pacific	STR			Lipinski et al., 2008
5363	Hawaii	Pacific	Pacific	STR			Lipinski et al., 2008
5368	Hawaii	Pacific	Pacific	STR			Lipinski et al., 2008
5369	Hawaii	Pacific	Pacific	STR			Lipinski et al., 2008
5370	Hawaii	Pacific	Pacific	STR			Lipinski et al., 2008
5373	Hawaii	Pacific	Pacific	STR			Lipinski et al., 2008
5374	Hawaii	Pacific	Pacific	STR			Lipinski et al., 2008
5376	Hawaii	Pacific	Pacific	STR			Lipinski et al., 2008
5378	Hawaii	Pacific	Pacific	STR			Lipinski et al., 2008
5381	Hawaii	Pacific	Pacific	STR			Lipinski et al., 2008
5385	Hawaii	Pacific	Pacific	STR			Lipinski et al., 2008
5390	Hawaii	Pacific	Pacific	STR			Lipinski et al., 2008
5391	Hawaii	Pacific	Pacific	STR			Lipinski et al., 2008
5393	Hawaii	Pacific	Pacific	STR			Lipinski et al., 2008
5394	Hawaii	Pacific	Pacific	STR			Lipinski et al., 2008
5395	Hawaii	Pacific	Pacific	STR			Lipinski et al., 2008
5396	Hawaii	Pacific	Pacific	STR			Lipinski et al., 2008
5397	Hawaii	Pacific	Pacific	STR			Lipinski et al., 2008
5398	Hawaii	Pacific	Pacific	STR			Lipinski et al., 2008
5399	Hawaii	Pacific	Pacific	STR			Lipinski et al., 2008
5400	Hawaii	Pacific	Pacific	STR			Lipinski et al., 2008
5404	Hawaii	Pacific	Pacific	STR			Lipinski et al., 2008
5407	Hawaii	Pacific	Pacific	STR			Lipinski et al., 2008
5408	Hawaii	Pacific	Pacific	STR			Lipinski et al., 2008
5409	Hawaii	Pacific	Pacific	STR			Lipinski et al., 2008
5410	Hawaii	Pacific	Pacific	STR			Lipinski et al., 2008
5411	Hawaii	Pacific	Pacific	STR			Lipinski et al., 2008
5412	Hawaii	Pacific	Pacific	STR			Lipinski et al., 2008
5413	Hawaii	Pacific	Pacific	STR			Lipinski et al., 2008
5414	Hawaii	Pacific	Pacific	STR			Lipinski et al., 2008
5415	Hawaii	Pacific	Pacific	STR			Lipinski et al., 2008
5416	Hawaii	Pacific	Pacific	STR			Lipinski et al., 2008
5417	Hawaii	Pacific	Pacific	STR			Lipinski et al., 2008
5418	Hawaii	Pacific	Pacific	STR			Lipinski et al., 2008
5419	Hawaii	Pacific	Pacific	STR			Lipinski et al., 2008
5420	Hawaii	Pacific	Pacific	STR			Lipinski et al., 2008
5421	Hawaii	Pacific	Pacific	STR			Lipinski et al., 2008
5422	Hawaii	Pacific	Pacific	STR			Lipinski et al., 2008
5423	Hawaii	Pacific	Pacific	STR			Lipinski et al., 2008
4991	Israel	Israel	Near East	STR			Lipinski et al., 2008
8046	Italy	Italy	Europe	STR			Lipinski et al., 2008
8047	Italy	Italy	Europe	STR			Lipinski et al., 2008
8048	Italy	Italy	Europe	STR			Lipinski et al., 2008
8049	Italy	Italy	Europe	STR			Lipinski et al., 2008
8051	Italy	Italy	Europe	STR			Lipinski et al., 2008
8052	Italy	Italy	Europe	STR			Lipinski et al., 2008
8053	Italy	Italy	Europe	STR			Lipinski et al., 2008
8054	Italy	Italy	Europe	STR			Lipinski et al., 2008
8055	Italy	Italy	Europe	STR			Lipinski et al., 2008
8056	Italy	Italy	Europe	STR			Lipinski et al., 2008
8058	Italy	Italy	Europe	STR			Lipinski et al., 2008
8059	Italy	Italy	Europe	STR			Lipinski et al., 2008
8063	Italy	Italy	Europe	STR			Lipinski et al., 2008
8064	Italy	Italy	Europe	STR			Lipinski et al., 2008
8070	Italy	Italy	Europe	STR			Lipinski et al., 2008
8075	Italy	Italy	Europe	STR			Lipinski et al., 2008
8587	Italy	Italy	Europe	STR			Lipinski et al., 2008
8606	Italy	Italy	Europe	STR			Lipinski et al., 2008
1848	Lamu, Kenya	Lamu/Pate	Africa	Both	Yes	Yes	Lipinski et al., 2008
2014	Lamu, Kenya	Lamu/Pate	Africa	Both	Yes	Yes	Lipinski et al., 2008
2015	Lamu, Kenya	Lamu/Pate	Africa	Both	Yes	Yes	Lipinski et al., 2008
2016	Lamu, Kenya	Lamu/Pate	Africa	Both	Yes	Yes	Lipinski et al., 2008
2018	Lamu, Kenya	Lamu/Pate	Africa	Both	Yes	Yes	Lipinski et al., 2008
2019	Lamu, Kenya	Lamu/Pate	Africa	Both	Yes	Yes	Lipinski et al., 2008
2021	Lamu, Kenya	Lamu/Pate	Africa	Both	Yes	Yes	Lipinski et al., 2008
2023	Lamu, Kenya	Lamu/Pate	Africa	Both	Yes	Yes	Lipinski et al., 2008
2024	Lamu, Kenya	Lamu/Pate	Africa	Both	Yes	Yes	Lipinski et al., 2008
2025	Lamu, Kenya	Lamu/Pate	Africa	Both	Yes	Yes	Lipinski et al., 2008
2026	Lamu, Kenya	Lamu/Pate	Africa	Both	Yes	Yes	Lipinski et al., 2008
2027	Lamu, Kenya	Lamu/Pate	Africa	Both	Yes	Yes	Lipinski et al., 2008
2029	Lamu, Kenya	Lamu/Pate	Africa	Both	Yes	Yes	Lipinski et al., 2008
2030	Lamu, Kenya	Lamu/Pate	Africa	Both	Yes	Yes	Lipinski et al., 2008
2031	Lamu, Kenya	Lamu/Pate	Africa	Both	Yes	Yes	Lipinski et al., 2008
2032	Lamu, Kenya	Lamu/Pate	Africa	Both	Yes	Yes	Lipinski et al., 2008
2033	Lamu, Kenya	Lamu/Pate	Africa	Both	Yes	Yes	Lipinski et al., 2008
3241	Lamu, Kenya	Lamu/Pate	Africa	Both	Yes	Yes	Lipinski et al., 2008
3246	Lamu, Kenya	Lamu/Pate	Africa	Both	Yes	Yes	Lipinski et al., 2008
3247	Lamu, Kenya	Lamu/Pate	Africa	Both	Yes	Yes	Lipinski et al., 2008
2013	Lamu/Pate, Kenya	Lamu/Pate	Africa	STR			Lipinski et al., 2008
8613	Medina, Tunisia	Tunisia	Africa	Both	Yes	Yes	Lipinski et al., 2008
8614	Medina, Tunisia	Tunisia	Africa	Both	Yes	Yes	Lipinski et al., 2008
8615	Medina, Tunisia	Tunisia	Africa	Both	Yes	Yes	Lipinski et al., 2008
8616	Medina, Tunisia	Tunisia	Africa	Both	Yes	Yes	Lipinski et al., 2008
8618	Medina, Tunisia	Tunisia	Africa	Both	Yes	Yes	Lipinski et al., 2008
8619	Medina, Tunisia	Tunisia	Africa	Both	Yes	Yes	Lipinski et al., 2008
8621	Medina, Tunisia	Tunisia	Africa	Both	Yes	Yes	Lipinski et al., 2008
8622	Medina, Tunisia	Tunisia	Africa	Both	Yes	Yes	Lipinski et al., 2008
8624	Medina, Tunisia	Tunisia	Africa	Both	Yes	Yes	Lipinski et al., 2008
8617	Medina, Tunisia	Tunisia	Africa	SNP	Yes		Lipinski et al., 2008
8050	Milan, Italy	Italy	Europe	Both			Lipinski et al., 2008
8057	Milan, Italy	Italy	Europe	Both			Lipinski et al., 2008
8060	Milan, Italy	Italy	Europe	Both			Lipinski et al., 2008
8061	Milan, Italy	Italy	Europe	Both			Lipinski et al., 2008
8062	Milan, Italy	Italy	Europe	Both			Lipinski et al., 2008
8065	Milan, Italy	Italy	Europe	Both			Lipinski et al., 2008
8066	Milan, Italy	Italy	Europe	Both			Lipinski et al., 2008
8067	Milan, Italy	Italy	Europe	Both			Lipinski et al., 2008
8068	Milan, Italy	Italy	Europe	Both			Lipinski et al., 2008
8069	Milan, Italy	Italy	Europe	Both			Lipinski et al., 2008
8071	Milan, Italy	Italy	Europe	Both			Lipinski et al., 2008
8072	Milan, Italy	Italy	Europe	Both			Lipinski et al., 2008
8073	Milan, Italy	Italy	Europe	Both			Lipinski et al., 2008
8074	Milan, Italy	Italy	Europe	Both			Lipinski et al., 2008
2000	Pate, Kenya	Lamu/Pate	Africa	Both	Yes	Yes	Lipinski et al., 2008
2001	Pate, Kenya	Lamu/Pate	Africa	Both	Yes	Yes	Lipinski et al., 2008
2002	Pate, Kenya	Lamu/Pate	Africa	Both	Yes	Yes	Lipinski et al., 2008
2003	Pate, Kenya	Lamu/Pate	Africa	Both	Yes	Yes	Lipinski et al., 2008
2004	Pate, Kenya	Lamu/Pate	Africa	Both	Yes	Yes	Lipinski et al., 2008
2006	Pate, Kenya	Lamu/Pate	Africa	Both	Yes	Yes	Lipinski et al., 2008
2007	Pate, Kenya	Lamu/Pate	Africa	Both	Yes	Yes	Lipinski et al., 2008
2009	Pate, Kenya	Lamu/Pate	Africa	Both	Yes	Yes	Lipinski et al., 2008
2011	Pate, Kenya	Lamu/Pate	Africa	Both	Yes	Yes	Lipinski et al., 2008
8586	Rome, Italy	Italy	Europe	Both			Lipinski et al., 2008
8589	Rome, Italy	Italy	Europe	Both			Lipinski et al., 2008
8592	Rome, Italy	Italy	Europe	Both			Lipinski et al., 2008
8594	Rome, Italy	Italy	Europe	Both			Lipinski et al., 2008
8595	Rome, Italy	Italy	Europe	Both			Lipinski et al., 2008
8596	Rome, Italy	Italy	Europe	Both			Lipinski et al., 2008
8597	Rome, Italy	Italy	Europe	Both			Lipinski et al., 2008
8599	Rome, Italy	Italy	Europe	Both			Lipinski et al., 2008
8601	Rome, Italy	Italy	Europe	Both			Lipinski et al., 2008
8602	Rome, Italy	Italy	Europe	Both			Lipinski et al., 2008
8603	Rome, Italy	Italy	Europe	Both			Lipinski et al., 2008
8604	Rome, Italy	Italy	Europe	Both			Lipinski et al., 2008
8609	Rome, Italy	Italy	Europe	Both			Lipinski et al., 2008
8610	Rome, Italy	Italy	Europe	Both			Lipinski et al., 2008
8611	Rome, Italy	Italy	Europe	Both			Lipinski et al., 2008
2769	South Korea	South Korea	East Asia	Both			Lipinski et al., 2008
2772	South Korea	South Korea	East Asia	Both			Lipinski et al., 2008
2775	South Korea	South Korea	East Asia	Both			Lipinski et al., 2008
2776	South Korea	South Korea	East Asia	Both			Lipinski et al., 2008
2779	South Korea	South Korea	East Asia	Both			Lipinski et al., 2008
2784	South Korea	South Korea	East Asia	Both			Lipinski et al., 2008
2785	South Korea	South Korea	East Asia	Both			Lipinski et al., 2008
2786	South Korea	South Korea	East Asia	Both			Lipinski et al., 2008
7671	South Korea	South Korea	East Asia	Both			Lipinski et al., 2008
7672	South Korea	South Korea	East Asia	Both			Lipinski et al., 2008
7673	South Korea	South Korea	East Asia	Both			Lipinski et al., 2008
7674	South Korea	South Korea	East Asia	Both			Lipinski et al., 2008
7675	South Korea	South Korea	East Asia	Both			Lipinski et al., 2008
7676	South Korea	South Korea	East Asia	Both			Lipinski et al., 2008
7677	South Korea	South Korea	East Asia	Both			Lipinski et al., 2008
7678	South Korea	South Korea	East Asia	Both			Lipinski et al., 2008
7679	South Korea	South Korea	East Asia	Both			Lipinski et al., 2008
7680	South Korea	South Korea	East Asia	Both			Lipinski et al., 2008
7681	South Korea	South Korea	East Asia	Both			Lipinski et al., 2008
7682	South Korea	South Korea	East Asia	Both			Lipinski et al., 2008
7683	South Korea	South Korea	East Asia	Both			Lipinski et al., 2008
7684	South Korea	South Korea	East Asia	Both			Lipinski et al., 2008
7685	South Korea	South Korea	East Asia	Both			Lipinski et al., 2008
7686	South Korea	South Korea	East Asia	Both			Lipinski et al., 2008
7687	South Korea	South Korea	East Asia	Both			Lipinski et al., 2008
7688	South Korea	South Korea	East Asia	Both			Lipinski et al., 2008
7689	South Korea	South Korea	East Asia	Both			Lipinski et al., 2008
7690	South Korea	South Korea	East Asia	Both			Lipinski et al., 2008
7691	South Korea	South Korea	East Asia	Both			Lipinski et al., 2008
7692	South Korea	South Korea	East Asia	Both			Lipinski et al., 2008
7693	South Korea	South Korea	East Asia	Both			Lipinski et al., 2008
7694	South Korea	South Korea	East Asia	Both			Lipinski et al., 2008
7695	South Korea	South Korea	East Asia	Both			Lipinski et al., 2008
7696	South Korea	South Korea	East Asia	Both			Lipinski et al., 2008
7697	South Korea	South Korea	East Asia	Both			Lipinski et al., 2008
7698	South Korea	South Korea	East Asia	Both			Lipinski et al., 2008
7699	South Korea	South Korea	East Asia	Both			Lipinski et al., 2008
7700	South Korea	South Korea	East Asia	Both			Lipinski et al., 2008
8780	Sri Lanka	Sri Lanka	South Asia	Both	Yes	Yes	Lipinski et al., 2008
8781	Sri Lanka	Sri Lanka	South Asia	Both	Yes	Yes	Lipinski et al., 2008
8782	Sri Lanka	Sri Lanka	South Asia	Both	Yes	Yes	Lipinski et al., 2008
8783	Sri Lanka	Sri Lanka	South Asia	Both	Yes	Yes	Lipinski et al., 2008
8784	Sri Lanka	Sri Lanka	South Asia	Both	Yes	Yes	Lipinski et al., 2008
8785	Sri Lanka	Sri Lanka	South Asia	Both	Yes	Yes	Lipinski et al., 2008
8786	Sri Lanka	Sri Lanka	South Asia	Both	Yes	Yes	Lipinski et al., 2008
8787	Sri Lanka	Sri Lanka	South Asia	Both	Yes	Yes	Lipinski et al., 2008
8788	Sri Lanka	Sri Lanka	South Asia	Both	Yes	Yes	Lipinski et al., 2008
8789	Sri Lanka	Sri Lanka	South Asia	Both	Yes	Yes	Lipinski et al., 2008
8790	Sri Lanka	Sri Lanka	South Asia	Both	Yes	Yes	Lipinski et al., 2008
8791	Sri Lanka	Sri Lanka	South Asia	Both	Yes	Yes	Lipinski et al., 2008
8792	Sri Lanka	Sri Lanka	South Asia	Both	Yes	Yes	Lipinski et al., 2008
8793	Sri Lanka	Sri Lanka	South Asia	Both	Yes	Yes	Lipinski et al., 2008
8794	Sri Lanka	Sri Lanka	South Asia	Both	Yes	Yes	Lipinski et al., 2008
8795	Sri Lanka	Sri Lanka	South Asia	Both	Yes	Yes	Lipinski et al., 2008
8796	Sri Lanka	Sri Lanka	South Asia	Both	Yes	Yes	Lipinski et al., 2008
8797	Sri Lanka	Sri Lanka	South Asia	Both	Yes	Yes	Lipinski et al., 2008
8798	Sri Lanka	Sri Lanka	South Asia	Both	Yes	Yes	Lipinski et al., 2008
8799	Sri Lanka	Sri Lanka	South Asia	Both	Yes	Yes	Lipinski et al., 2008
8800	Sri Lanka	Sri Lanka	South Asia	Both	Yes	Yes	Lipinski et al., 2008
8801	Sri Lanka	Sri Lanka	South Asia	Both	Yes	Yes	Lipinski et al., 2008
8802	Sri Lanka	Sri Lanka	South Asia	Both	Yes	Yes	Lipinski et al., 2008
8803	Sri Lanka	Sri Lanka	South Asia	Both	Yes	Yes	Lipinski et al., 2008
8681	Taiwan	Taiwan	Southeast Asia	Both			Lipinski et al., 2008
8682	Taiwan	Taiwan	Southeast Asia	Both			Lipinski et al., 2008
8683	Taiwan	Taiwan	Southeast Asia	Both			Lipinski et al., 2008
8684	Taiwan	Taiwan	Southeast Asia	Both			Lipinski et al., 2008
8685	Taiwan	Taiwan	Southeast Asia	Both			Lipinski et al., 2008
8686	Taiwan	Taiwan	Southeast Asia	Both			Lipinski et al., 2008
8687	Taiwan	Taiwan	Southeast Asia	Both			Lipinski et al., 2008
8688	Taiwan	Taiwan	Southeast Asia	Both			Lipinski et al., 2008
8689	Taiwan	Taiwan	Southeast Asia	Both			Lipinski et al., 2008
8690	Taiwan	Taiwan	Southeast Asia	Both			Lipinski et al., 2008
8691	Taiwan	Taiwan	Southeast Asia	Both			Lipinski et al., 2008
8692	Taiwan	Taiwan	Southeast Asia	Both			Lipinski et al., 2008
8693	Taiwan	Taiwan	Southeast Asia	Both			Lipinski et al., 2008
8694	Taiwan	Taiwan	Southeast Asia	Both			Lipinski et al., 2008
8695	Taiwan	Taiwan	Southeast Asia	Both			Lipinski et al., 2008
8696	Taiwan	Taiwan	Southeast Asia	Both			Lipinski et al., 2008
8697	Taiwan	Taiwan	Southeast Asia	Both			Lipinski et al., 2008
8698	Taiwan	Taiwan	Southeast Asia	Both			Lipinski et al., 2008
8699	Taiwan	Taiwan	Southeast Asia	Both			Lipinski et al., 2008
8700	Taiwan	Taiwan	Southeast Asia	Both			Lipinski et al., 2008
8701	Taiwan	Taiwan	Southeast Asia	Both			Lipinski et al., 2008
8702	Taiwan	Taiwan	Southeast Asia	Both			Lipinski et al., 2008
8703	Taiwan	Taiwan	Southeast Asia	Both			Lipinski et al., 2008
8704	Taiwan	Taiwan	Southeast Asia	Both			Lipinski et al., 2008
8705	Taiwan	Taiwan	Southeast Asia	Both			Lipinski et al., 2008
8706	Taiwan	Taiwan	Southeast Asia	Both			Lipinski et al., 2008
8707	Taiwan	Taiwan	Southeast Asia	Both			Lipinski et al., 2008
8708	Taiwan	Taiwan	Southeast Asia	Both			Lipinski et al., 2008
8709	Taiwan	Taiwan	Southeast Asia	Both			Lipinski et al., 2008
4962	Tel Aviv, Israel	Israel	Near East	Both			Lipinski et al., 2008
4966	Tel Aviv, Israel	Israel	Near East	Both			Lipinski et al., 2008
4967	Tel Aviv, Israel	Israel	Near East	Both			Lipinski et al., 2008
4968	Tel Aviv, Israel	Israel	Near East	Both			Lipinski et al., 2008
4969	Tel Aviv, Israel	Israel	Near East	Both			Lipinski et al., 2008
4970	Tel Aviv, Israel	Israel	Near East	Both			Lipinski et al., 2008
4971	Tel Aviv, Israel	Israel	Near East	Both			Lipinski et al., 2008
4972	Tel Aviv, Israel	Israel	Near East	Both			Lipinski et al., 2008
4973	Tel Aviv, Israel	Israel	Near East	Both			Lipinski et al., 2008
4974	Tel Aviv, Israel	Israel	Near East	Both			Lipinski et al., 2008
4976	Tel Aviv, Israel	Israel	Near East	Both			Lipinski et al., 2008
4977	Tel Aviv, Israel	Israel	Near East	Both			Lipinski et al., 2008
4978	Tel Aviv, Israel	Israel	Near East	Both			Lipinski et al., 2008
4979	Tel Aviv, Israel	Israel	Near East	Both			Lipinski et al., 2008
4980	Tel Aviv, Israel	Israel	Near East	Both			Lipinski et al., 2008
4981	Tel Aviv, Israel	Israel	Near East	Both			Lipinski et al., 2008
4982	Tel Aviv, Israel	Israel	Near East	Both			Lipinski et al., 2008
4983	Tel Aviv, Israel	Israel	Near East	Both			Lipinski et al., 2008
4984	Tel Aviv, Israel	Israel	Near East	Both			Lipinski et al., 2008
4986	Tel Aviv, Israel	Israel	Near East	Both			Lipinski et al., 2008
4989	Tel Aviv, Israel	Israel	Near East	Both			Lipinski et al., 2008
4990	Tel Aviv, Israel	Israel	Near East	Both			Lipinski et al., 2008
4992	Tel Aviv, Israel	Israel	Near East	Both			Lipinski et al., 2008
4993	Tel Aviv, Israel	Israel	Near East	Both			Lipinski et al., 2008
4994	Tel Aviv, Israel	Israel	Near East	Both			Lipinski et al., 2008
4995	Tel Aviv, Israel	Israel	Near East	Both			Lipinski et al., 2008
4996	Tel Aviv, Israel	Israel	Near East	Both			Lipinski et al., 2008
4997	Tel Aviv, Israel	Israel	Near East	Both			Lipinski et al., 2008
4998	Tel Aviv, Israel	Israel	Near East	Both			Lipinski et al., 2008
4963	Tel Aviv, Israel	Israel	Near East	STR			Lipinski et al., 2008
4964	Tel Aviv, Israel	Israel	Near East	STR			Lipinski et al., 2008
4975	Tel Aviv, Israel	Israel	Near East	STR			Lipinski et al., 2008
4985	Tel Aviv, Israel	Israel	Near East	STR			Lipinski et al., 2008
4988	Tel Aviv, Israel	Israel	Near East	STR			Lipinski et al., 2008
5000	Tel Aviv, Israel	Israel	Near East	STR			Lipinski et al., 2008
6763	Texas, United States of America	United States of America	North America	STR			Lipinski et al., 2008
6764	Texas, United States of America	United States of America	North America	STR			Lipinski et al., 2008
6766	Texas, United States of America	United States of America	North America	STR			Lipinski et al., 2008
6767	Texas, United States of America	United States of America	North America	STR			Lipinski et al., 2008
6768	Texas, United States of America	United States of America	North America	STR			Lipinski et al., 2008
6769	Texas, United States of America	United States of America	North America	STR			Lipinski et al., 2008
6770	Texas, United States of America	United States of America	North America	STR			Lipinski et al., 2008
6771	Texas, United States of America	United States of America	North America	STR			Lipinski et al., 2008
6772	Texas, United States of America	United States of America	North America	STR			Lipinski et al., 2008
6773	Texas, United States of America	United States of America	North America	STR			Lipinski et al., 2008
6774	Texas, United States of America	United States of America	North America	STR			Lipinski et al., 2008
6775	Texas, United States of America	United States of America	North America	STR			Lipinski et al., 2008
6776	Texas, United States of America	United States of America	North America	STR			Lipinski et al., 2008
6777	Texas, United States of America	United States of America	North America	STR			Lipinski et al., 2008
6778	Texas, United States of America	United States of America	North America	STR			Lipinski et al., 2008
6779	Texas, United States of America	United States of America	North America	STR			Lipinski et al., 2008
6783	Texas, United States of America	United States of America	North America	STR			Lipinski et al., 2008
6784	Texas, United States of America	United States of America	North America	STR			Lipinski et al., 2008
6785	Texas, United States of America	United States of America	North America	STR			Lipinski et al., 2008
6786	Texas, United States of America	United States of America	North America	STR			Lipinski et al., 2008
6787	Texas, United States of America	United States of America	North America	STR			Lipinski et al., 2008
6788	Texas, United States of America	United States of America	North America	STR			Lipinski et al., 2008
6789	Texas, United States of America	United States of America	North America	STR			Lipinski et al., 2008
6790	Texas, United States of America	United States of America	North America	STR			Lipinski et al., 2008
6792	Texas, United States of America	United States of America	North America	STR			Lipinski et al., 2008
6793	Texas, United States of America	United States of America	North America	STR			Lipinski et al., 2008
6794	Texas, United States of America	United States of America	North America	STR			Lipinski et al., 2008
8620	Tunisia	Tunisia	Africa	STR			Lipinski et al., 2008
8623	Tunisia	Tunisia	Africa	STR			Lipinski et al., 2008
8625	Tunisia	Tunisia	Africa	STR			Lipinski et al., 2008
8626	Tunisia	Tunisia	Africa	STR			Lipinski et al., 2008
8627	Tunisia	Tunisia	Africa	STR			Lipinski et al., 2008
8628	Tunisia	Tunisia	Africa	STR			Lipinski et al., 2008
8629	Tunisia	Tunisia	Africa	STR			Lipinski et al., 2008
6477	Turkey	Turkey	Near East	Both			Lipinski et al., 2008
6478	Turkey	Turkey	Near East	Both			Lipinski et al., 2008
6482	Turkey	Turkey	Near East	Both			Lipinski et al., 2008
6486	Turkey	Turkey	Near East	Both			Lipinski et al., 2008
6487	Turkey	Turkey	Near East	Both			Lipinski et al., 2008
6488	Turkey	Turkey	Near East	Both			Lipinski et al., 2008
6491	Turkey	Turkey	Near East	Both			Lipinski et al., 2008
6494	Turkey	Turkey	Near East	Both			Lipinski et al., 2008
6496	Turkey	Turkey	Near East	Both			Lipinski et al., 2008
6499	Turkey	Turkey	Near East	Both			Lipinski et al., 2008
6500	Turkey	Turkey	Near East	Both			Lipinski et al., 2008
6502	Turkey	Turkey	Near East	Both			Lipinski et al., 2008
6512	Turkey	Turkey	Near East	Both			Lipinski et al., 2008
6513	Turkey	Turkey	Near East	Both			Lipinski et al., 2008
6514	Turkey	Turkey	Near East	Both			Lipinski et al., 2008
6516	Turkey	Turkey	Near East	Both			Lipinski et al., 2008
6519	Turkey	Turkey	Near East	Both			Lipinski et al., 2008
6521	Turkey	Turkey	Near East	Both			Lipinski et al., 2008
6729	Turkey	Turkey	Near East	Both			Lipinski et al., 2008
6731	Turkey	Turkey	Near East	Both			Lipinski et al., 2008
6732	Turkey	Turkey	Near East	Both			Lipinski et al., 2008
6733	Turkey	Turkey	Near East	Both			Lipinski et al., 2008
6734	Turkey	Turkey	Near East	Both			Lipinski et al., 2008
6736	Turkey	Turkey	Near East	Both			Lipinski et al., 2008
6738	Turkey	Turkey	Near East	Both			Lipinski et al., 2008
6739	Turkey	Turkey	Near East	Both			Lipinski et al., 2008
6740	Turkey	Turkey	Near East	Both			Lipinski et al., 2008
6741	Turkey	Turkey	Near East	Both			Lipinski et al., 2008
6742	Turkey	Turkey	Near East	Both			Lipinski et al., 2008
6743	Turkey	Turkey	Near East	Both			Lipinski et al., 2008
6745	Turkey	Turkey	Near East	Both			Lipinski et al., 2008
6746	Turkey	Turkey	Near East	Both			Lipinski et al., 2008
6748	Turkey	Turkey	Near East	Both			Lipinski et al., 2008
6749	Turkey	Turkey	Near East	Both			Lipinski et al., 2008
6750	Turkey	Turkey	Near East	Both			Lipinski et al., 2008
6753	Turkey	Turkey	Near East	Both			Lipinski et al., 2008
6754	Turkey	Turkey	Near East	Both			Lipinski et al., 2008
6755	Turkey	Turkey	Near East	Both			Lipinski et al., 2008
6756	Turkey	Turkey	Near East	Both			Lipinski et al., 2008
6759	Turkey	Turkey	Near East	Both			Lipinski et al., 2008
6479	Turkey	Turkey	Near East	STR			Lipinski et al., 2008
6480	Turkey	Turkey	Near East	STR			Lipinski et al., 2008
6481	Turkey	Turkey	Near East	STR			Lipinski et al., 2008
6483	Turkey	Turkey	Near East	STR			Lipinski et al., 2008
6484	Turkey	Turkey	Near East	STR			Lipinski et al., 2008
6485	Turkey	Turkey	Near East	STR			Lipinski et al., 2008
6489	Turkey	Turkey	Near East	STR			Lipinski et al., 2008
6490	Turkey	Turkey	Near East	STR			Lipinski et al., 2008
6492	Turkey	Turkey	Near East	STR			Lipinski et al., 2008
6493	Turkey	Turkey	Near East	STR			Lipinski et al., 2008
6495	Turkey	Turkey	Near East	STR			Lipinski et al., 2008
6498	Turkey	Turkey	Near East	STR			Lipinski et al., 2008
6501	Turkey	Turkey	Near East	STR			Lipinski et al., 2008
6503	Turkey	Turkey	Near East	STR			Lipinski et al., 2008
6504	Turkey	Turkey	Near East	STR			Lipinski et al., 2008
6505	Turkey	Turkey	Near East	STR			Lipinski et al., 2008
6506	Turkey	Turkey	Near East	STR			Lipinski et al., 2008
6507	Turkey	Turkey	Near East	STR			Lipinski et al., 2008
6509	Turkey	Turkey	Near East	STR			Lipinski et al., 2008
6510	Turkey	Turkey	Near East	STR			Lipinski et al., 2008
6511	Turkey	Turkey	Near East	STR			Lipinski et al., 2008
6515	Turkey	Turkey	Near East	STR			Lipinski et al., 2008
6518	Turkey	Turkey	Near East	STR			Lipinski et al., 2008
6520	Turkey	Turkey	Near East	STR			Lipinski et al., 2008
6522	Turkey	Turkey	Near East	STR			Lipinski et al., 2008
6523	Turkey	Turkey	Near East	STR			Lipinski et al., 2008
6730	Turkey	Turkey	Near East	STR			Lipinski et al., 2008
6735	Turkey	Turkey	Near East	STR			Lipinski et al., 2008
6758	Turkey	Turkey	Near East	STR			Lipinski et al., 2008
6760	Turkey	Turkey	Near East	STR			Lipinski et al., 2008
8844	Vietnam	Vietnam	Asia	Both			Lipinski et al., 2008
8845	Vietnam	Vietnam	Asia	Both			Lipinski et al., 2008
8846	Vietnam	Vietnam	Asia	Both			Lipinski et al., 2008
8847	Vietnam	Vietnam	Asia	Both			Lipinski et al., 2008
8848	Vietnam	Vietnam	Asia	Both			Lipinski et al., 2008
8849	Vietnam	Vietnam	Asia	Both			Lipinski et al., 2008
8850	Vietnam	Vietnam	Asia	Both			Lipinski et al., 2008
8851	Vietnam	Vietnam	Asia	Both			Lipinski et al., 2008
8852	Vietnam	Vietnam	Asia	Both			Lipinski et al., 2008
8853	Vietnam	Vietnam	Asia	Both			Lipinski et al., 2008
8854	Vietnam	Vietnam	Asia	Both			Lipinski et al., 2008
8855	Vietnam	Vietnam	Asia	Both			Lipinski et al., 2008
8856	Vietnam	Vietnam	Asia	Both			Lipinski et al., 2008
8857	Vietnam	Vietnam	Asia	Both			Lipinski et al., 2008
8858	Vietnam	Vietnam	Asia	Both			Lipinski et al., 2008
8859	Vietnam	Vietnam	Asia	Both			Lipinski et al., 2008
8860	Vietnam	Vietnam	Asia	Both			Lipinski et al., 2008
8861	Vietnam	Vietnam	Asia	Both			Lipinski et al., 2008
8862	Vietnam	Vietnam	Asia	Both			Lipinski et al., 2008
8863	Vietnam	Vietnam	Asia	Both			Lipinski et al., 2008
11721	Philadelphia, Pennsylvania	United States of America	North America	STR			Lydia Melnyk
11722	Philadelphia, Pennsylvania	United States of America	North America	STR			Lydia Melnyk
11723	Philadelphia, Pennsylvania	United States of America	North America	STR			Lydia Melnyk
11725	Philadelphia, Pennsylvania	United States of America	North America	STR			Lydia Melnyk
11726	Philadelphia, Pennsylvania	United States of America	North America	STR			Lydia Melnyk
11728	Philadelphia, Pennsylvania	United States of America	North America	STR			Lydia Melnyk
11729	Philadelphia, Pennsylvania	United States of America	North America	STR			Lydia Melnyk
11731	Philadelphia, Pennsylvania	United States of America	North America	STR			Lydia Melnyk
11734	Philadelphia, Pennsylvania	United States of America	North America	STR			Lydia Melnyk
11737	Philadelphia, Pennsylvania	United States of America	North America	STR			Lydia Melnyk
11739	Philadelphia, Pennsylvania	United States of America	North America	STR			Lydia Melnyk
11741	Philadelphia, Pennsylvania	United States of America	North America	STR			Lydia Melnyk
11744	Philadelphia, Pennsylvania	United States of America	North America	STR			Lydia Melnyk
11745	Philadelphia, Pennsylvania	United States of America	North America	STR			Lydia Melnyk
11747	Philadelphia, Pennsylvania	United States of America	North America	STR			Lydia Melnyk
11753	Philadelphia, Pennsylvania	United States of America	North America	STR			Lydia Melnyk
11757	Philadelphia, Pennsylvania	United States of America	North America	STR			Lydia Melnyk
11758	Philadelphia, Pennsylvania	United States of America	North America	STR			Lydia Melnyk
11762	Philadelphia, Pennsylvania	United States of America	North America	STR			Lydia Melnyk
11763	Philadelphia, Pennsylvania	United States of America	North America	STR			Lydia Melnyk
11764	Philadelphia, Pennsylvania	United States of America	North America	STR			Lydia Melnyk
11765	Philadelphia, Pennsylvania	United States of America	North America	STR			Lydia Melnyk
11767	Philadelphia, Pennsylvania	United States of America	North America	STR			Lydia Melnyk
9971	Clay County, Missouri	United States of America	North America	Both			Lyons et al., 2014
9972	Clay County, Missouri	United States of America	North America	Both			Lyons et al., 2014
9974	Clay County, Missouri	United States of America	North America	Both			Lyons et al., 2014
9980	Clay County, Missouri	United States of America	North America	Both			Lyons et al., 2014
9983	Clay County, Missouri	United States of America	North America	Both			Lyons et al., 2014
9985	Clay County, Missouri	United States of America	North America	Both			Lyons et al., 2014
9987	Clay County, Missouri	United States of America	North America	Both			Lyons et al., 2014
9989	Clay County, Missouri	United States of America	North America	Both			Lyons et al., 2014
9992	Clay County, Missouri	United States of America	North America	Both			Lyons et al., 2014
9973	Clay County, Missouri	United States of America	North America	STR			Lyons et al., 2014
9975	Clay County, Missouri	United States of America	North America	STR			Lyons et al., 2014
9976	Clay County, Missouri	United States of America	North America	STR			Lyons et al., 2014
9977	Clay County, Missouri	United States of America	North America	STR			Lyons et al., 2014
9978	Clay County, Missouri	United States of America	North America	STR			Lyons et al., 2014
9979	Clay County, Missouri	United States of America	North America	STR			Lyons et al., 2014
9981	Clay County, Missouri	United States of America	North America	STR			Lyons et al., 2014
9982	Clay County, Missouri	United States of America	North America	STR			Lyons et al., 2014
9984	Clay County, Missouri	United States of America	North America	STR			Lyons et al., 2014
9986	Clay County, Missouri	United States of America	North America	STR			Lyons et al., 2014
9988	Clay County, Missouri	United States of America	North America	STR			Lyons et al., 2014
9990	Clay County, Missouri	United States of America	North America	STR			Lyons et al., 2014
9991	Clay County, Missouri	United States of America	North America	STR			Lyons et al., 2014
9993	Clay County, Missouri	United States of America	North America	STR			Lyons et al., 2014
10128	Cyprus	Cyprus	Near East	Both	Yes	Yes	Malcolm Cat Protection Society
10129	Cyprus	Cyprus	Near East	Both	Yes	Yes	Malcolm Cat Protection Society
10130	Cyprus	Cyprus	Near East	Both	Yes	Yes	Malcolm Cat Protection Society
10131	Cyprus	Cyprus	Near East	Both	Yes	Yes	Malcolm Cat Protection Society
10132	Cyprus	Cyprus	Near East	Both	Yes	Yes	Malcolm Cat Protection Society
10133	Cyprus	Cyprus	Near East	Both	Yes	Yes	Malcolm Cat Protection Society
10134	Cyprus	Cyprus	Near East	Both	Yes	Yes	Malcolm Cat Protection Society
10135	Cyprus	Cyprus	Near East	Both	Yes	Yes	Malcolm Cat Protection Society
10136	Cyprus	Cyprus	Near East	Both	Yes	Yes	Malcolm Cat Protection Society
10137	Cyprus	Cyprus	Near East	Both	Yes	Yes	Malcolm Cat Protection Society
10138	Cyprus	Cyprus	Near East	Both	Yes	Yes	Malcolm Cat Protection Society
10139	Cyprus	Cyprus	Near East	Both	Yes	Yes	Malcolm Cat Protection Society
10140	Cyprus	Cyprus	Near East	Both	Yes	Yes	Malcolm Cat Protection Society
10141	Cyprus	Cyprus	Near East	Both	Yes	Yes	Malcolm Cat Protection Society
10142	Cyprus	Cyprus	Near East	Both	Yes	Yes	Malcolm Cat Protection Society
10143	Cyprus	Cyprus	Near East	Both	Yes	Yes	Malcolm Cat Protection Society
10144	Cyprus	Cyprus	Near East	Both	Yes	Yes	Malcolm Cat Protection Society
10145	Cyprus	Cyprus	Near East	Both	Yes	Yes	Malcolm Cat Protection Society
10146	Cyprus	Cyprus	Near East	Both	Yes	Yes	Malcolm Cat Protection Society
10147	Cyprus	Cyprus	Near East	Both	Yes	Yes	Malcolm Cat Protection Society
10148	Cyprus	Cyprus	Near East	Both	Yes	Yes	Malcolm Cat Protection Society
10149	Cyprus	Cyprus	Near East	Both	Yes	Yes	Malcolm Cat Protection Society
10150	Cyprus	Cyprus	Near East	Both	Yes	Yes	Malcolm Cat Protection Society
10151	Cyprus	Cyprus	Near East	Both	Yes	Yes	Malcolm Cat Protection Society
10152	Cyprus	Cyprus	Near East	Both	Yes	Yes	Malcolm Cat Protection Society
10153	Cyprus	Cyprus	Near East	Both	Yes	Yes	Malcolm Cat Protection Society
10154	Cyprus	Cyprus	Near East	Both	Yes	Yes	Malcolm Cat Protection Society
10155	Cyprus	Cyprus	Near East	Both	Yes	Yes	Malcolm Cat Protection Society
10156	Cyprus	Cyprus	Near East	Both	Yes	Yes	Malcolm Cat Protection Society
10157	Cyprus	Cyprus	Near East	Both	Yes	Yes	Malcolm Cat Protection Society
18801	Lombardy, Italy	Italy	Europe	SNP			Maria Longeri
18795	Milan, Italy	Italy	Europe	SNP			Maria Longeri
18798	Milan, Italy	Italy	Europe	SNP			Maria Longeri
18802	Veneto, Italy	Italy	Europe	SNP			Maria Longeri
18874	Greece	Greece	Near East	STR			Mastromanolis Emmanouil
18875	Greece	Greece	Near East	STR			Mastromanolis Emmanouil
18876	Greece	Greece	Near East	STR			Mastromanolis Emmanouil
18877	Greece	Greece	Near East	STR			Mastromanolis Emmanouil
18878	Greece	Greece	Near East	STR			Mastromanolis Emmanouil
18879	Greece	Greece	Near East	STR			Mastromanolis Emmanouil
18880	Greece	Greece	Near East	STR			Mastromanolis Emmanouil
18881	Greece	Greece	Near East	STR			Mastromanolis Emmanouil
18882	Greece	Greece	Near East	STR			Mastromanolis Emmanouil
18883	Greece	Greece	Near East	STR			Mastromanolis Emmanouil
18884	Greece	Greece	Near East	STR			Mastromanolis Emmanouil
18885	Greece	Greece	Near East	STR			Mastromanolis Emmanouil
18886	Greece	Greece	Near East	STR			Mastromanolis Emmanouil
18887	Greece	Greece	Near East	STR			Mastromanolis Emmanouil
18888	Greece	Greece	Near East	STR			Mastromanolis Emmanouil
18889	Greece	Greece	Near East	STR			Mastromanolis Emmanouil
18890	Greece	Greece	Near East	STR			Mastromanolis Emmanouil
18891	Greece	Greece	Near East	STR			Mastromanolis Emmanouil
18892	Greece	Greece	Near East	STR			Mastromanolis Emmanouil
18893	Greece	Greece	Near East	STR			Mastromanolis Emmanouil
18894	Greece	Greece	Near East	STR			Mastromanolis Emmanouil
18895	Greece	Greece	Near East	STR			Mastromanolis Emmanouil
18896	Greece	Greece	Near East	STR			Mastromanolis Emmanouil
18897	Greece	Greece	Near East	STR			Mastromanolis Emmanouil
18849	Iowa, United States of America	United States of America	North America	SNP			Max Rothschild
17732	Canada	Canada	North America	STR			Melanie Young
17733	Canada	Canada	North America	STR			Melanie Young
17734	Canada	Canada	North America	STR			Melanie Young
17735	Canada	Canada	North America	STR			Melanie Young
17736	Canada	Canada	North America	STR			Melanie Young
17737	Canada	Canada	North America	STR			Melanie Young
17738	Canada	Canada	North America	STR			Melanie Young
17740	Canada	Canada	North America	STR			Melanie Young
17741	Canada	Canada	North America	STR			Melanie Young
17743	Canada	Canada	North America	STR			Melanie Young
17744	Canada	Canada	North America	STR			Melanie Young
17950	France	France	Europe	SNP			Montpellier Royal Canin Dr. Adrian Watson
17952	France	France	Europe	SNP			Montpellier Royal Canin Dr. Adrian Watson
9833	Kenya	Kenya	Africa	Both			Mwenda
9834	Kenya	Kenya	Africa	Both			Mwenda
9835	Kenya	Kenya	Africa	Both			Mwenda
9836	Kenya	Kenya	Africa	Both			Mwenda
9837	Kenya	Kenya	Africa	Both			Mwenda
9838	Kenya	Kenya	Africa	Both			Mwenda
9839	Kenya	Kenya	Africa	Both			Mwenda
9840	Kenya	Kenya	Africa	Both			Mwenda
9841	Kenya	Kenya	Africa	Both			Mwenda
9842	Kenya	Kenya	Africa	Both			Mwenda
9843	Kenya	Kenya	Africa	Both			Mwenda
9844	Kenya	Kenya	Africa	Both			Mwenda
9845	Kenya	Kenya	Africa	Both			Mwenda
9846	Kenya	Kenya	Africa	Both			Mwenda
9847	Kenya	Kenya	Africa	Both			Mwenda
9848	Kenya	Kenya	Africa	Both			Mwenda
9849	Kenya	Kenya	Africa	Both			Mwenda
9850	Kenya	Kenya	Africa	Both			Mwenda
9851	Kenya	Kenya	Africa	Both			Mwenda
9852	Kenya	Kenya	Africa	Both			Mwenda
9853	Kenya	Kenya	Africa	Both			Mwenda
9854	Kenya	Kenya	Africa	Both			Mwenda
9855	Kenya	Kenya	Africa	Both			Mwenda
9856	Kenya	Kenya	Africa	Both			Mwenda
9857	Kenya	Kenya	Africa	Both			Mwenda
9858	Kenya	Kenya	Africa	Both			Mwenda
9859	Kenya	Kenya	Africa	Both			Mwenda
9860	Kenya	Kenya	Africa	Both			Mwenda
9861	Kenya	Kenya	Africa	Both			Mwenda
9862	Kenya	Kenya	Africa	Both			Mwenda
9863	Kenya	Kenya	Africa	Both			Mwenda
9864	Kenya	Kenya	Africa	Both			Mwenda
9865	Kenya	Kenya	Africa	Both			Mwenda
9866	Kenya	Kenya	Africa	Both			Mwenda
9867	Kenya	Kenya	Africa	Both			Mwenda
9868	Kenya	Kenya	Africa	Both			Mwenda
9323	South Africa	South Africa	Africa	STR			Nicole Boyd
9324	South Africa	South Africa	Africa	STR			Nicole Boyd
9325	South Africa	South Africa	Africa	STR			Nicole Boyd
9326	South Africa	South Africa	Africa	STR			Nicole Boyd
9328	South Africa	South Africa	Africa	STR			Nicole Boyd
9329	South Africa	South Africa	Africa	STR			Nicole Boyd
9330	South Africa	South Africa	Africa	STR			Nicole Boyd
9333	South Africa	South Africa	Africa	STR			Nicole Boyd
Fli-777	F.s. lybica	F.s. lybica	F.s. lybica	Both			Paulo Celio Alves
Fli-778	F.s. lybica	F.s. lybica	F.s. lybica	Both			Paulo Celio Alves
Fli-779	F.s. lybica	F.s. lybica	F.s. lybica	Both			Paulo Celio Alves
Fli-780	F.s. lybica	F.s. lybica	F.s. lybica	Both			Paulo Celio Alves
18666	Portugal	Portugal	Iberia	SNP	Yes		Paulo Celio Alves
18667	Portugal	Portugal	Iberia	SNP	Yes		Paulo Celio Alves
18668	Portugal	Portugal	Iberia	SNP	Yes		Paulo Celio Alves
18669	Portugal	Portugal	Iberia	SNP	Yes		Paulo Celio Alves
18670	Portugal	Portugal	Iberia	SNP	Yes		Paulo Celio Alves
FCA1015	Portugal	Portugal	Iberia	STR			Paulo Celio Alves
FCA1089	Portugal	Portugal	Iberia	STR			Paulo Celio Alves
FCA1090	Portugal	Portugal	Iberia	STR			Paulo Celio Alves
FCA784	Portugal	Portugal	Iberia	STR			Paulo Celio Alves
FCA787	Portugal	Portugal	Iberia	STR			Paulo Celio Alves
FCA791	Portugal	Portugal	Iberia	STR			Paulo Celio Alves
FCA792	Portugal	Portugal	Iberia	STR			Paulo Celio Alves
FCA794	Portugal	Portugal	Iberia	STR			Paulo Celio Alves
FCA795	Portugal	Portugal	Iberia	STR			Paulo Celio Alves
FCA796	Portugal	Portugal	Iberia	STR			Paulo Celio Alves
FCA797	Portugal	Portugal	Iberia	STR			Paulo Celio Alves
FCA805	Portugal	Portugal	Iberia	STR			Paulo Celio Alves
FCA811	Portugal	Portugal	Iberia	STR			Paulo Celio Alves
FCA816	Portugal	Portugal	Iberia	STR			Paulo Celio Alves
FCA817	Portugal	Portugal	Iberia	STR			Paulo Celio Alves
FCA818	Portugal	Portugal	Iberia	STR			Paulo Celio Alves
FCA825	Portugal	Portugal	Iberia	STR			Paulo Celio Alves
FCA826	Portugal	Portugal	Iberia	STR			Paulo Celio Alves
FCA846	Portugal	Portugal	Iberia	STR			Paulo Celio Alves
FCA848	Portugal	Portugal	Iberia	STR			Paulo Celio Alves
FCA849	Portugal	Portugal	Iberia	STR			Paulo Celio Alves
FCA850	Portugal	Portugal	Iberia	STR			Paulo Celio Alves
FCA876	Portugal	Portugal	Iberia	STR			Paulo Celio Alves
FCA877	Portugal	Portugal	Iberia	STR			Paulo Celio Alves
FCA878	Portugal	Portugal	Iberia	STR			Paulo Celio Alves
FCA1092	Spain	Spain	Iberia	STR			Paulo Celio Alves
FCA734	Spain	Spain	Iberia	STR			Paulo Celio Alves
FSI955	Spain	Spain	Iberia	STR			Paulo Celio Alves
FSI956	Spain	Spain	Iberia	STR			Paulo Celio Alves
FSI957	Spain	Spain	Iberia	STR			Paulo Celio Alves
FSI958	Spain	Spain	Iberia	STR			Paulo Celio Alves
FSI959	Spain	Spain	Iberia	STR			Paulo Celio Alves
FSI960	Spain	Spain	Iberia	STR			Paulo Celio Alves
FSI962	Spain	Spain	Iberia	STR			Paulo Celio Alves
FSI963	Spain	Spain	Iberia	STR			Paulo Celio Alves
FSI964	Spain	Spain	Iberia	STR			Paulo Celio Alves
FSI966	Spain	Spain	Iberia	STR			Paulo Celio Alves
FSI967	Spain	Spain	Iberia	STR			Paulo Celio Alves
FSI968	Spain	Spain	Iberia	STR			Paulo Celio Alves
FSI969	Spain	Spain	Iberia	STR			Paulo Celio Alves
FSI970	Spain	Spain	Iberia	STR			Paulo Celio Alves
FSI971	Spain	Spain	Iberia	STR			Paulo Celio Alves
FSI972	Spain	Spain	Iberia	STR			Paulo Celio Alves
FSI973	Spain	Spain	Iberia	STR			Paulo Celio Alves
FSI978	Spain	Spain	Iberia	STR			Paulo Celio Alves
FSI979	Spain	Spain	Iberia	STR			Paulo Celio Alves
FSI980	Spain	Spain	Iberia	STR			Paulo Celio Alves
FSI981	Spain	Spain	Iberia	STR			Paulo Celio Alves
FSI982	Spain	Spain	Iberia	STR			Paulo Celio Alves
FSI983	Spain	Spain	Iberia	STR			Paulo Celio Alves
FSI984	Spain	Spain	Iberia	STR			Paulo Celio Alves
FSC57	Wildcat hybrids	Wildcat hybrids	Wildcat hybrids	SNP			Paulo Celio Alves
FSC60	Wildcat hybrids	Wildcat hybrids	Wildcat hybrids	SNP			Paulo Celio Alves
FSC61	Wildcat hybrids	Wildcat hybrids	Wildcat hybrids	SNP			Paulo Celio Alves
FSC62	Wildcat hybrids	Wildcat hybrids	Wildcat hybrids	SNP			Paulo Celio Alves
FSC63	Wildcat hybrids	Wildcat hybrids	Wildcat hybrids	SNP			Paulo Celio Alves
FSU992	Wildcat hybrids	Wildcat hybrids	Wildcat hybrids	SNP			Paulo Celio Alves
FSU993	Wildcat hybrids	Wildcat hybrids	Wildcat hybrids	SNP			Paulo Celio Alves
FSU994	Wildcat hybrids	Wildcat hybrids	Wildcat hybrids	SNP			Paulo Celio Alves
FSU995	Wildcat hybrids	Wildcat hybrids	Wildcat hybrids	SNP			Paulo Celio Alves
FSU996	Wildcat hybrids	Wildcat hybrids	Wildcat hybrids	SNP			Paulo Celio Alves
16880	Philippines	Philippines	Southeast Asia	STR			Philippine Animal Welfare Society (PAWS)
16893	Philippines	Philippines	Southeast Asia	STR			Philippine Animal Welfare Society (PAWS)
16894	Philippines	Philippines	Southeast Asia	STR			Philippine Animal Welfare Society (PAWS)
16870	Quezon City, Philippines	Philippines	Southeast Asia	Both			Philippine Animal Welfare Society (PAWS)
16871	Quezon City, Philippines	Philippines	Southeast Asia	Both			Philippine Animal Welfare Society (PAWS)
16872	Quezon City, Philippines	Philippines	Southeast Asia	Both			Philippine Animal Welfare Society (PAWS)
16873	Quezon City, Philippines	Philippines	Southeast Asia	Both			Philippine Animal Welfare Society (PAWS)
16874	Quezon City, Philippines	Philippines	Southeast Asia	Both			Philippine Animal Welfare Society (PAWS)
16877	Quezon City, Philippines	Philippines	Southeast Asia	Both			Philippine Animal Welfare Society (PAWS)
16878	Quezon City, Philippines	Philippines	Southeast Asia	Both			Philippine Animal Welfare Society (PAWS)
16879	Quezon City, Philippines	Philippines	Southeast Asia	Both			Philippine Animal Welfare Society (PAWS)
16881	Quezon City, Philippines	Philippines	Southeast Asia	Both			Philippine Animal Welfare Society (PAWS)
16882	Quezon City, Philippines	Philippines	Southeast Asia	Both			Philippine Animal Welfare Society (PAWS)
16883	Quezon City, Philippines	Philippines	Southeast Asia	Both			Philippine Animal Welfare Society (PAWS)
16884	Quezon City, Philippines	Philippines	Southeast Asia	Both			Philippine Animal Welfare Society (PAWS)
16885	Quezon City, Philippines	Philippines	Southeast Asia	Both			Philippine Animal Welfare Society (PAWS)
16886	Quezon City, Philippines	Philippines	Southeast Asia	Both			Philippine Animal Welfare Society (PAWS)
16887	Quezon City, Philippines	Philippines	Southeast Asia	Both			Philippine Animal Welfare Society (PAWS)
16888	Quezon City, Philippines	Philippines	Southeast Asia	Both			Philippine Animal Welfare Society (PAWS)
16889	Quezon City, Philippines	Philippines	Southeast Asia	Both			Philippine Animal Welfare Society (PAWS)
16890	Quezon City, Philippines	Philippines	Southeast Asia	Both			Philippine Animal Welfare Society (PAWS)
16892	Quezon City, Philippines	Philippines	Southeast Asia	Both			Philippine Animal Welfare Society (PAWS)
16875	Quezon City, Philippines	Philippines	Southeast Asia	SNP			Philippine Animal Welfare Society (PAWS)
16876	Quezon City, Philippines	Philippines	Southeast Asia	SNP			Philippine Animal Welfare Society (PAWS)
16891	Quezon City, Philippines	Philippines	Southeast Asia	SNP			Philippine Animal Welfare Society (PAWS)
10104	Dubai, United Arab Emirates	United Arab Emirates	Middle East	Both	Yes	Yes	R. K. Schuster
10105	Dubai, United Arab Emirates	United Arab Emirates	Middle East	Both	Yes	Yes	R. K. Schuster
10106	Dubai, United Arab Emirates	United Arab Emirates	Middle East	Both	Yes	Yes	R. K. Schuster
10107	Dubai, United Arab Emirates	United Arab Emirates	Middle East	Both	Yes	Yes	R. K. Schuster
10108	Dubai, United Arab Emirates	United Arab Emirates	Middle East	Both	Yes	Yes	R. K. Schuster
10109	Dubai, United Arab Emirates	United Arab Emirates	Middle East	Both	Yes	Yes	R. K. Schuster
10110	Dubai, United Arab Emirates	United Arab Emirates	Middle East	Both	Yes	Yes	R. K. Schuster
10111	Dubai, United Arab Emirates	United Arab Emirates	Middle East	Both	Yes	Yes	R. K. Schuster
10112	Dubai, United Arab Emirates	United Arab Emirates	Middle East	Both	Yes	Yes	R. K. Schuster
10120	Dubai, United Arab Emirates	United Arab Emirates	Middle East	Both	Yes	Yes	R. K. Schuster
10113	Kolkata, India	India	South Asia	Both	Yes	Yes	Sankar Ghosh
10114	Kolkata, India	India	South Asia	Both	Yes	Yes	Sankar Ghosh
10115	Kolkata, India	India	South Asia	Both	Yes	Yes	Sankar Ghosh
10117	Kolkata, India	India	South Asia	Both	Yes	Yes	Sankar Ghosh
10119	Kolkata, India	India	South Asia	Both	Yes	Yes	Sankar Ghosh
10116	Kolkata, India	India	South Asia	STR			Sankar Ghosh
10118	Kolkata, India	India	South Asia	STR			Sankar Ghosh
9420	Central Iran	Iran	Middle East	Both			Sardar Jafari
9422	Central Iran	Iran	Middle East	Both			Sardar Jafari
9424	Central Iran	Iran	Middle East	Both			Sardar Jafari
9425	Central Iran	Iran	Middle East	Both			Sardar Jafari
9419	Central Iran	Iran	Middle East	STR			Sardar Jafari
9421	Central Iran	Iran	Middle East	STR			Sardar Jafari
9426	Central Iran	Iran	Middle East	STR			Sardar Jafari
9427	Central Iran	Iran	Middle East	STR			Sardar Jafari
9417	Iran	Iran	Middle East	STR			Sardar Jafari
9418	Iran	Iran	Middle East	STR			Sardar Jafari
9423	Iran	Iran	Middle East	STR			Sardar Jafari
9496	Iran	Iran	Middle East	STR			Sardar Jafari
9437	Shiraz, Iran	Iran	Middle East	Both	Yes	Yes	Sardar Jafari
9441	Shiraz, Iran	Iran	Middle East	Both	Yes	Yes	Sardar Jafari
9444	Shiraz, Iran	Iran	Middle East	Both	Yes	Yes	Sardar Jafari
9445	Shiraz, Iran	Iran	Middle East	Both	Yes	Yes	Sardar Jafari
9447	Shiraz, Iran	Iran	Middle East	Both	Yes	Yes	Sardar Jafari
9448	Shiraz, Iran	Iran	Middle East	Both	Yes	Yes	Sardar Jafari
9449	Shiraz, Iran	Iran	Middle East	Both	Yes	Yes	Sardar Jafari
9456	Shiraz, Iran	Iran	Middle East	Both	Yes	Yes	Sardar Jafari
9464	Shiraz, Iran	Iran	Middle East	Both	Yes	Yes	Sardar Jafari
9466	Shiraz, Iran	Iran	Middle East	Both	Yes	Yes	Sardar Jafari
9473	Shiraz, Iran	Iran	Middle East	Both	Yes	Yes	Sardar Jafari
9474	Shiraz, Iran	Iran	Middle East	Both	Yes	Yes	Sardar Jafari
9477	Shiraz, Iran	Iran	Middle East	Both	Yes	Yes	Sardar Jafari
9479	Shiraz, Iran	Iran	Middle East	Both	Yes	Yes	Sardar Jafari
9480	Shiraz, Iran	Iran	Middle East	Both	Yes	Yes	Sardar Jafari
9482	Shiraz, Iran	Iran	Middle East	Both	Yes	Yes	Sardar Jafari
9486	Shiraz, Iran	Iran	Middle East	Both	Yes	Yes	Sardar Jafari
9489	Shiraz, Iran	Iran	Middle East	Both	Yes	Yes	Sardar Jafari
9501	Shiraz, Iran	Iran	Middle East	Both	Yes	Yes	Sardar Jafari
9503	Shiraz, Iran	Iran	Middle East	Both	Yes	Yes	Sardar Jafari
9507	Shiraz, Iran	Iran	Middle East	Both	Yes	Yes	Sardar Jafari
9508	Shiraz, Iran	Iran	Middle East	Both	Yes	Yes	Sardar Jafari
9509	Shiraz, Iran	Iran	Middle East	Both	Yes	Yes	Sardar Jafari
9510	Shiraz, Iran	Iran	Middle East	Both	Yes	Yes	Sardar Jafari
9518	Shiraz, Iran	Iran	Middle East	Both	Yes	Yes	Sardar Jafari
9519	Shiraz, Iran	Iran	Middle East	Both	Yes	Yes	Sardar Jafari
9523	Shiraz, Iran	Iran	Middle East	Both	Yes	Yes	Sardar Jafari
9524	Shiraz, Iran	Iran	Middle East	Both	Yes	Yes	Sardar Jafari
9530	Shiraz, Iran	Iran	Middle East	Both	Yes	Yes	Sardar Jafari
9531	Shiraz, Iran	Iran	Middle East	Both	Yes	Yes	Sardar Jafari
9527	Shiraz, Iran	Iran	Middle East	Both	Yes	Yes	Sardar Jafari
9526	Shiraz, Iran	Iran	Middle East	STR			Sardar Jafari
9438	Shiraz, Iran	Iran	Middle East	STR			Sardar Jafari
9439	Shiraz, Iran	Iran	Middle East	STR			Sardar Jafari
9440	Shiraz, Iran	Iran	Middle East	STR			Sardar Jafari
9442	Shiraz, Iran	Iran	Middle East	STR			Sardar Jafari
9443	Shiraz, Iran	Iran	Middle East	STR			Sardar Jafari
9446	Shiraz, Iran	Iran	Middle East	STR			Sardar Jafari
9450	Shiraz, Iran	Iran	Middle East	STR			Sardar Jafari
9451	Shiraz, Iran	Iran	Middle East	STR			Sardar Jafari
9452	Shiraz, Iran	Iran	Middle East	STR			Sardar Jafari
9453	Shiraz, Iran	Iran	Middle East	STR			Sardar Jafari
9454	Shiraz, Iran	Iran	Middle East	STR			Sardar Jafari
9455	Shiraz, Iran	Iran	Middle East	STR			Sardar Jafari
9457	Shiraz, Iran	Iran	Middle East	STR			Sardar Jafari
9458	Shiraz, Iran	Iran	Middle East	STR			Sardar Jafari
9459	Shiraz, Iran	Iran	Middle East	STR			Sardar Jafari
9460	Shiraz, Iran	Iran	Middle East	STR			Sardar Jafari
9461	Shiraz, Iran	Iran	Middle East	STR			Sardar Jafari
9462	Shiraz, Iran	Iran	Middle East	STR			Sardar Jafari
9463	Shiraz, Iran	Iran	Middle East	STR			Sardar Jafari
9465	Shiraz, Iran	Iran	Middle East	STR			Sardar Jafari
9468	Shiraz, Iran	Iran	Middle East	STR			Sardar Jafari
9469	Shiraz, Iran	Iran	Middle East	STR			Sardar Jafari
9470	Shiraz, Iran	Iran	Middle East	STR			Sardar Jafari
9471	Shiraz, Iran	Iran	Middle East	STR			Sardar Jafari
9472	Shiraz, Iran	Iran	Middle East	STR			Sardar Jafari
9475	Shiraz, Iran	Iran	Middle East	STR			Sardar Jafari
9476	Shiraz, Iran	Iran	Middle East	STR			Sardar Jafari
9478	Shiraz, Iran	Iran	Middle East	STR			Sardar Jafari
9481	Shiraz, Iran	Iran	Middle East	STR			Sardar Jafari
9483	Shiraz, Iran	Iran	Middle East	STR			Sardar Jafari
9484	Shiraz, Iran	Iran	Middle East	STR			Sardar Jafari
9485	Shiraz, Iran	Iran	Middle East	STR			Sardar Jafari
9487	Shiraz, Iran	Iran	Middle East	STR			Sardar Jafari
9488	Shiraz, Iran	Iran	Middle East	STR			Sardar Jafari
9490	Shiraz, Iran	Iran	Middle East	STR			Sardar Jafari
9491	Shiraz, Iran	Iran	Middle East	STR			Sardar Jafari
9492	Shiraz, Iran	Iran	Middle East	STR			Sardar Jafari
9493	Shiraz, Iran	Iran	Middle East	STR			Sardar Jafari
9494	Shiraz, Iran	Iran	Middle East	STR			Sardar Jafari
9495	Shiraz, Iran	Iran	Middle East	STR			Sardar Jafari
9497	Shiraz, Iran	Iran	Middle East	STR			Sardar Jafari
9498	Shiraz, Iran	Iran	Middle East	STR			Sardar Jafari
9499	Shiraz, Iran	Iran	Middle East	STR			Sardar Jafari
9500	Shiraz, Iran	Iran	Middle East	STR			Sardar Jafari
9502	Shiraz, Iran	Iran	Middle East	STR			Sardar Jafari
9504	Shiraz, Iran	Iran	Middle East	STR			Sardar Jafari
9505	Shiraz, Iran	Iran	Middle East	STR			Sardar Jafari
9506	Shiraz, Iran	Iran	Middle East	STR			Sardar Jafari
9511	Shiraz, Iran	Iran	Middle East	STR			Sardar Jafari
9512	Shiraz, Iran	Iran	Middle East	STR			Sardar Jafari
9513	Shiraz, Iran	Iran	Middle East	STR			Sardar Jafari
9514	Shiraz, Iran	Iran	Middle East	STR			Sardar Jafari
9515	Shiraz, Iran	Iran	Middle East	STR			Sardar Jafari
9516	Shiraz, Iran	Iran	Middle East	STR			Sardar Jafari
9517	Shiraz, Iran	Iran	Middle East	STR			Sardar Jafari
9520	Shiraz, Iran	Iran	Middle East	STR			Sardar Jafari
9521	Shiraz, Iran	Iran	Middle East	STR			Sardar Jafari
9522	Shiraz, Iran	Iran	Middle East	STR			Sardar Jafari
9528	Shiraz, Iran	Iran	Middle East	STR			Sardar Jafari
9529	Shiraz, Iran	Iran	Middle East	STR			Sardar Jafari
9532	Shiraz, Iran	Iran	Middle East	STR			Sardar Jafari
9429	West Iran	Iran	Middle East	Both	Yes	Yes	Sardar Jafari
9430	West Iran	Iran	Middle East	Both	Yes	Yes	Sardar Jafari
9431	West Iran	Iran	Middle East	Both	Yes	Yes	Sardar Jafari
9432	West Iran	Iran	Middle East	Both	Yes	Yes	Sardar Jafari
9436	West Iran	Iran	Middle East	Both	Yes	Yes	Sardar Jafari
9428	West Iran	Iran	Middle East	STR			Sardar Jafari
9433	West Iran	Iran	Middle East	STR			Sardar Jafari
9434	West Iran	Iran	Middle East	STR			Sardar Jafari
9435	West Iran	Iran	Middle East	STR			Sardar Jafari
18576	Madagascar	Madagascar	Africa	SNP			Sauther et al., 2020
18577	Madagascar	Madagascar	Africa	SNP			Sauther et al., 2020
18579	Madagascar	Madagascar	Africa	SNP			Sauther et al., 2020
18581	Madagascar	Madagascar	Africa	SNP			Sauther et al., 2020
19814	Madagascar	Madagascar	Africa	STR			Sauther et al., 2020
19815	Madagascar	Madagascar	Africa	STR			Sauther et al., 2020
19816	Madagascar	Madagascar	Africa	STR			Sauther et al., 2020
19817	Madagascar	Madagascar	Africa	STR			Sauther et al., 2020
19819	Madagascar	Madagascar	Africa	STR			Sauther et al., 2020
19820	Madagascar	Madagascar	Africa	STR			Sauther et al., 2020
19821	Madagascar	Madagascar	Africa	STR			Sauther et al., 2020
19822	Madagascar	Madagascar	Africa	STR			Sauther et al., 2020
19823	Madagascar	Madagascar	Africa	STR			Sauther et al., 2020
19824	Madagascar	Madagascar	Africa	STR			Sauther et al., 2020
19825	Madagascar	Madagascar	Africa	STR			Sauther et al., 2020
19826	Madagascar	Madagascar	Africa	STR			Sauther et al., 2020
19827	Madagascar	Madagascar	Africa	STR			Sauther et al., 2020
19828	Madagascar	Madagascar	Africa	STR			Sauther et al., 2020
19829	Madagascar	Madagascar	Africa	STR			Sauther et al., 2020
19830	Madagascar	Madagascar	Africa	STR			Sauther et al., 2020
19831	Madagascar	Madagascar	Africa	STR			Sauther et al., 2020
19832	Madagascar	Madagascar	Africa	STR			Sauther et al., 2020
19833	Madagascar	Madagascar	Africa	STR			Sauther et al., 2020
19834	Madagascar	Madagascar	Africa	STR			Sauther et al., 2020
19835	Madagascar	Madagascar	Africa	STR			Sauther et al., 2020
19836	Madagascar	Madagascar	Africa	STR			Sauther et al., 2020
19837	Madagascar	Madagascar	Africa	STR			Sauther et al., 2020
11931	Kanazawa, Japan	Japan	East Asia	Both	Yes	Yes	Soichi Maruyama
11934	Kanazawa, Japan	Japan	East Asia	Both	Yes	Yes	Soichi Maruyama
11942	Kanazawa, Japan	Japan	East Asia	Both	Yes	Yes	Soichi Maruyama
11943	Kanazawa, Japan	Japan	East Asia	Both	Yes	Yes	Soichi Maruyama
11944	Kanazawa, Japan	Japan	East Asia	Both	Yes	Yes	Soichi Maruyama
11945	Kanazawa, Japan	Japan	East Asia	Both	Yes	Yes	Soichi Maruyama
11929	Kanazawa, Japan	Japan	East Asia	STR			Soichi Maruyama
11932	Kanazawa, Japan	Japan	East Asia	STR			Soichi Maruyama
11933	Kanazawa, Japan	Japan	East Asia	STR			Soichi Maruyama
11936	Kanazawa, Japan	Japan	East Asia	STR			Soichi Maruyama
11937	Kanazawa, Japan	Japan	East Asia	STR			Soichi Maruyama
11939	Kanazawa, Japan	Japan	East Asia	STR			Soichi Maruyama
11940	Kanazawa, Japan	Japan	East Asia	STR			Soichi Maruyama
11941	Kanazawa, Japan	Japan	East Asia	STR			Soichi Maruyama
11946	Kanazawa, Japan	Japan	East Asia	STR			Soichi Maruyama
11967	Oita, Japan	Japan	East Asia	Both			Soichi Maruyama
11968	Oita, Japan	Japan	East Asia	Both			Soichi Maruyama
11969	Oita, Japan	Japan	East Asia	Both			Soichi Maruyama
11971	Oita, Japan	Japan	East Asia	Both			Soichi Maruyama
11973	Oita, Japan	Japan	East Asia	Both			Soichi Maruyama
11974	Oita, Japan	Japan	East Asia	Both			Soichi Maruyama
11975	Oita, Japan	Japan	East Asia	Both			Soichi Maruyama
11977	Oita, Japan	Japan	East Asia	Both			Soichi Maruyama
11979	Oita, Japan	Japan	East Asia	Both			Soichi Maruyama
11980	Oita, Japan	Japan	East Asia	Both			Soichi Maruyama
11981	Oita, Japan	Japan	East Asia	Both			Soichi Maruyama
11986	Oita, Japan	Japan	East Asia	Both			Soichi Maruyama
11970	Oita, Japan	Japan	East Asia	STR			Soichi Maruyama
11972	Oita, Japan	Japan	East Asia	STR			Soichi Maruyama
11976	Oita, Japan	Japan	East Asia	STR			Soichi Maruyama
11982	Oita, Japan	Japan	East Asia	STR			Soichi Maruyama
11985	Oita, Japan	Japan	East Asia	STR			Soichi Maruyama
11948	Omiya, Japan	Japan	East Asia	Both	Yes	Yes	Soichi Maruyama
11951	Omiya, Japan	Japan	East Asia	Both	Yes	Yes	Soichi Maruyama
11953	Omiya, Japan	Japan	East Asia	Both	Yes	Yes	Soichi Maruyama
11954	Omiya, Japan	Japan	East Asia	Both	Yes	Yes	Soichi Maruyama
11956	Omiya, Japan	Japan	East Asia	Both	Yes	Yes	Soichi Maruyama
11957	Omiya, Japan	Japan	East Asia	Both	Yes	Yes	Soichi Maruyama
11959	Omiya, Japan	Japan	East Asia	Both	Yes	Yes	Soichi Maruyama
11960	Omiya, Japan	Japan	East Asia	Both	Yes	Yes	Soichi Maruyama
11961	Omiya, Japan	Japan	East Asia	Both	Yes	Yes	Soichi Maruyama
11962	Omiya, Japan	Japan	East Asia	Both	Yes	Yes	Soichi Maruyama
11963	Omiya, Japan	Japan	East Asia	Both	Yes	Yes	Soichi Maruyama
11965	Omiya, Japan	Japan	East Asia	Both	Yes	Yes	Soichi Maruyama
11966	Omiya, Japan	Japan	East Asia	Both	Yes	Yes	Soichi Maruyama
11947	Omiya, Japan	Japan	East Asia	STR			Soichi Maruyama
11955	Omiya, Japan	Japan	East Asia	STR			Soichi Maruyama
11964	Omiya, Japan	Japan	East Asia	STR			Soichi Maruyama
11907	Sapporo, Japan	Japan	East Asia	Both			Soichi Maruyama
11913	Sapporo, Japan	Japan	East Asia	Both			Soichi Maruyama
11914	Sapporo, Japan	Japan	East Asia	Both			Soichi Maruyama
11917	Sapporo, Japan	Japan	East Asia	Both			Soichi Maruyama
11918	Sapporo, Japan	Japan	East Asia	Both			Soichi Maruyama
11921	Sapporo, Japan	Japan	East Asia	Both			Soichi Maruyama
11922	Sapporo, Japan	Japan	East Asia	Both			Soichi Maruyama
11924	Sapporo, Japan	Japan	East Asia	Both			Soichi Maruyama
11925	Sapporo, Japan	Japan	East Asia	Both			Soichi Maruyama
11909	Sapporo, Japan	Japan	East Asia	STR			Soichi Maruyama
11911	Sapporo, Japan	Japan	East Asia	STR			Soichi Maruyama
11915	Sapporo, Japan	Japan	East Asia	STR			Soichi Maruyama
11916	Sapporo, Japan	Japan	East Asia	STR			Soichi Maruyama
11923	Sapporo, Japan	Japan	East Asia	STR			Soichi Maruyama
11926	Sapporo, Japan	Japan	East Asia	STR			Soichi Maruyama
17504	Canada	Canada	North America	STR			Susan Little - Bytown Cat Hospital
17505	Canada	Canada	North America	STR			Susan Little - Bytown Cat Hospital
17506	Canada	Canada	North America	STR			Susan Little - Bytown Cat Hospital
17507	Canada	Canada	North America	STR			Susan Little - Bytown Cat Hospital
17508	Canada	Canada	North America	STR			Susan Little - Bytown Cat Hospital
17510	Canada	Canada	North America	STR			Susan Little - Bytown Cat Hospital
17511	Canada	Canada	North America	STR			Susan Little - Bytown Cat Hospital
17512	Canada	Canada	North America	STR			Susan Little - Bytown Cat Hospital
17513	Canada	Canada	North America	STR			Susan Little - Bytown Cat Hospital
17514	Canada	Canada	North America	STR			Susan Little - Bytown Cat Hospital
17515	Canada	Canada	North America	STR			Susan Little - Bytown Cat Hospital
17516	Canada	Canada	North America	STR			Susan Little - Bytown Cat Hospital
17517	Canada	Canada	North America	STR			Susan Little - Bytown Cat Hospital
17518	Canada	Canada	North America	STR			Susan Little - Bytown Cat Hospital
18191	Ottawa, Canada	Canada	North America	SNP			Susan Little - Bytown Cat Hospital
18192	Ottawa, Canada	Canada	North America	SNP			Susan Little - Bytown Cat Hospital
17580	Canada	Canada	North America	STR			True North Vet Lab - Mergie Scherk
17581	Canada	Canada	North America	STR			True North Vet Lab - Mergie Scherk
17582	Canada	Canada	North America	STR			True North Vet Lab - Mergie Scherk
17583	Canada	Canada	North America	STR			True North Vet Lab - Mergie Scherk
17585	Canada	Canada	North America	STR			True North Vet Lab - Mergie Scherk
17586	Canada	Canada	North America	STR			True North Vet Lab - Mergie Scherk
17587	Canada	Canada	North America	STR			True North Vet Lab - Mergie Scherk
17588	Canada	Canada	North America	STR			True North Vet Lab - Mergie Scherk
17589	Canada	Canada	North America	STR			True North Vet Lab - Mergie Scherk
17590	Canada	Canada	North America	STR			True North Vet Lab - Mergie Scherk
17591	Canada	Canada	North America	STR			True North Vet Lab - Mergie Scherk
17592	Canada	Canada	North America	STR			True North Vet Lab - Mergie Scherk
17730	Canada	Canada	North America	STR			True North Vet Lab - Mergie Scherk
19551	Mongolia	Mongolia	Asia	STR			William Swanson
19552	Mongolia	Mongolia	Asia	STR			William Swanson
19553	Mongolia	Mongolia	Asia	STR			William Swanson
19554	Mongolia	Mongolia	Asia	STR			William Swanson
19555	Mongolia	Mongolia	Asia	STR			William Swanson
19556	Mongolia	Mongolia	Asia	STR			William Swanson
19557	Mongolia	Mongolia	Asia	STR			William Swanson
19558	Mongolia	Mongolia	Asia	STR			William Swanson
19559	Mongolia	Mongolia	Asia	STR			William Swanson
19560	Mongolia	Mongolia	Asia	STR			William Swanson
9384	South Korea	South Korea	East Asia	STR			YoungJun Kim
9385	South Korea	South Korea	East Asia	STR			YoungJun Kim
9386	South Korea	South Korea	East Asia	STR			YoungJun Kim
9387	South Korea	South Korea	East Asia	STR			YoungJun Kim
9388	South Korea	South Korea	East Asia	STR			YoungJun Kim
9389	South Korea	South Korea	East Asia	STR			YoungJun Kim
9390	South Korea	South Korea	East Asia	STR			YoungJun Kim
9391	South Korea	South Korea	East Asia	STR			YoungJun Kim
9392	South Korea	South Korea	East Asia	STR			YoungJun Kim
9393	South Korea	South Korea	East Asia	STR			YoungJun Kim
9394	South Korea	South Korea	East Asia	STR			YoungJun Kim
9395	South Korea	South Korea	East Asia	STR			YoungJun Kim
9396	South Korea	South Korea	East Asia	STR			YoungJun Kim
9397	South Korea	South Korea	East Asia	STR			YoungJun Kim
9398	South Korea	South Korea	East Asia	STR			YoungJun Kim
9399	South Korea	South Korea	East Asia	STR			YoungJun Kim
9400	South Korea	South Korea	East Asia	STR			YoungJun Kim
9401	South Korea	South Korea	East Asia	STR			YoungJun Kim
9402	South Korea	South Korea	East Asia	STR			YoungJun Kim
9403	South Korea	South Korea	East Asia	STR			YoungJun Kim
9404	South Korea	South Korea	East Asia	STR			YoungJun Kim
16764	Bandar Seri Begawan, Brunei Darussalam	Brunei	Southeast Asia	Both			Care and Action for Strays
16772	Bandar Seri Begawan, Brunei Darussalam	Brunei	Southeast Asia	Both			Care and Action for Strays
16773	Bandar Seri Begawan, Brunei Darussalam	Brunei	Southeast Asia	Both			Care and Action for Strays
16774	Bandar Seri Begawan, Brunei Darussalam	Brunei	Southeast Asia	Both			Care and Action for Strays
16775	Bandar Seri Begawan, Brunei Darussalam	Brunei	Southeast Asia	Both			Care and Action for Strays
16777	Bandar Seri Begawan, Brunei Darussalam	Brunei	Southeast Asia	Both			Care and Action for Strays
16781	Bandar Seri Begawan, Brunei Darussalam	Brunei	Southeast Asia	Both			Care and Action for Strays
16782	Bandar Seri Begawan, Brunei Darussalam	Brunei	Southeast Asia	Both			Care and Action for Strays
16784	Bandar Seri Begawan, Brunei Darussalam	Brunei	Southeast Asia	Both			Care and Action for Strays
16785	Bandar Seri Begawan, Brunei Darussalam	Brunei	Southeast Asia	Both			Care and Action for Strays
16786	Bandar Seri Begawan, Brunei Darussalam	Brunei	Southeast Asia	Both			Care and Action for Strays
16787	Bandar Seri Begawan, Brunei Darussalam	Brunei	Southeast Asia	Both			Care and Action for Strays
16788	Bandar Seri Begawan, Brunei Darussalam	Brunei	Southeast Asia	Both			Care and Action for Strays
16792	Bandar Seri Begawan, Brunei Darussalam	Brunei	Southeast Asia	Both			Care and Action for Strays
16793	Bandar Seri Begawan, Brunei Darussalam	Brunei	Southeast Asia	Both			Care and Action for Strays
16794	Bandar Seri Begawan, Brunei Darussalam	Brunei	Southeast Asia	Both			Care and Action for Strays
16765	Bandar Seri Begawan, Brunei Darussalam	Brunei	Southeast Asia	SNP			Care and Action for Strays
16766	Bandar Seri Begawan, Brunei Darussalam	Brunei	Southeast Asia	SNP			Care and Action for Strays
16767	Bandar Seri Begawan, Brunei Darussalam	Brunei	Southeast Asia	SNP			Care and Action for Strays
16768	Bandar Seri Begawan, Brunei Darussalam	Brunei	Southeast Asia	SNP			Care and Action for Strays
16769	Bandar Seri Begawan, Brunei Darussalam	Brunei	Southeast Asia	SNP			Care and Action for Strays
16770	Bandar Seri Begawan, Brunei Darussalam	Brunei	Southeast Asia	SNP			Care and Action for Strays
16771	Bandar Seri Begawan, Brunei Darussalam	Brunei	Southeast Asia	SNP			Care and Action for Strays
16776	Bandar Seri Begawan, Brunei Darussalam	Brunei	Southeast Asia	SNP			Care and Action for Strays
16783	Bandar Seri Begawan, Brunei Darussalam	Brunei	Southeast Asia	SNP			Care and Action for Strays
16790	Bandar Seri Begawan, Brunei Darussalam	Brunei	Southeast Asia	SNP			Care and Action for Strays
16791	Bandar Seri Begawan, Brunei Darussalam	Brunei	Southeast Asia	SNP			Care and Action for Strays
16751	Bandar Seri Begawan, Brunei Darussalam	Brunei	Southeast Asia	STR			Care and Action for Strays
16753	Bandar Seri Begawan, Brunei Darussalam	Brunei	Southeast Asia	STR			Care and Action for Strays
16754	Bandar Seri Begawan, Brunei Darussalam	Brunei	Southeast Asia	STR			Care and Action for Strays
16755	Bandar Seri Begawan, Brunei Darussalam	Brunei	Southeast Asia	STR			Care and Action for Strays
16756	Bandar Seri Begawan, Brunei Darussalam	Brunei	Southeast Asia	STR			Care and Action for Strays
16757	Bandar Seri Begawan, Brunei Darussalam	Brunei	Southeast Asia	STR			Care and Action for Strays
16758	Bandar Seri Begawan, Brunei Darussalam	Brunei	Southeast Asia	STR			Care and Action for Strays
16759	Bandar Seri Begawan, Brunei Darussalam	Brunei	Southeast Asia	STR			Care and Action for Strays
16760	Bandar Seri Begawan, Brunei Darussalam	Brunei	Southeast Asia	STR			Care and Action for Strays
16761	Bandar Seri Begawan, Brunei Darussalam	Brunei	Southeast Asia	STR			Care and Action for Strays
16763	Bandar Seri Begawan, Brunei Darussalam	Brunei	Southeast Asia	STR			Care and Action for Strays
19466	China	China	Asia	STR			Lutz Froenicke
19468	China	China	Asia	STR			Lutz Froenicke
19469	China	China	Asia	STR			Lutz Froenicke
19471	China	China	Asia	STR			Lutz Froenicke
19472	China	China	Asia	STR			Lutz Froenicke
19474	China	China	Asia	STR			Lutz Froenicke
19475	China	China	Asia	STR			Lutz Froenicke
19476	China	China	Asia	STR			Lutz Froenicke
19477	China	China	Asia	STR			Lutz Froenicke
19478	China	China	Asia	STR			Lutz Froenicke
19479	China	China	Asia	STR			Lutz Froenicke
19480	China	China	Asia	STR			Lutz Froenicke
18525	Denmark	Denmark	Europe	Both			Susanne and Claus Wehnert
18528	Denmark	Denmark	Europe	Both			Susanne and Claus Wehnert
18530	Denmark	Denmark	Europe	SNP			Susanne and Claus Wehnert
18526	Denmark	Denmark	Europe	STR			Susanne and Claus Wehnert
18527	Denmark	Denmark	Europe	STR			Susanne and Claus Wehnert
18529	Denmark	Denmark	Europe	STR			Susanne and Claus Wehnert
18531	Denmark	Denmark	Europe	STR			Susanne and Claus Wehnert
18532	Denmark	Denmark	Europe	STR			Susanne and Claus Wehnert
18534	Denmark	Denmark	Europe	STR			Susanne and Claus Wehnert
18535	Denmark	Denmark	Europe	STR			Susanne and Claus Wehnert
18536	Denmark	Denmark	Europe	STR			Susanne and Claus Wehnert
18537	Denmark	Denmark	Europe	STR			Susanne and Claus Wehnert
18538	Denmark	Denmark	Europe	STR			Susanne and Claus Wehnert
18539	Denmark	Denmark	Europe	STR			Susanne and Claus Wehnert
18540	Denmark	Denmark	Europe	STR			Susanne and Claus Wehnert
18541	Denmark	Denmark	Europe	STR			Susanne and Claus Wehnert
18542	Denmark	Denmark	Europe	STR			Susanne and Claus Wehnert
18543	Denmark	Denmark	Europe	STR			Susanne and Claus Wehnert
18544	Denmark	Denmark	Europe	STR			Susanne and Claus Wehnert
18545	Denmark	Denmark	Europe	STR			Susanne and Claus Wehnert
18556	Denmark	Denmark	Europe	STR			Susanne and Claus Wehnert
18558	Denmark	Denmark	Europe	STR			Susanne and Claus Wehnert
18559	Denmark	Denmark	Europe	STR			Susanne and Claus Wehnert
14964	San Marcos	San Marcos	San Marcos	Both
14966	San Marcos	San Marcos	San Marcos	Both
14968	San Marcos	San Marcos	San Marcos	Both
14976	San Marcos	San Marcos	San Marcos	Both
14977	San Marcos	San Marcos	San Marcos	Both
14978	San Marcos	San Marcos	San Marcos	Both
14979	San Marcos	San Marcos	San Marcos	Both
14980	San Marcos	San Marcos	San Marcos	Both
14989	San Marcos	San Marcos	San Marcos	Both
14991	San Marcos	San Marcos	San Marcos	Both
14992	San Marcos	San Marcos	San Marcos	Both
14993	San Marcos	San Marcos	San Marcos	Both
15000	San Marcos	San Marcos	San Marcos	Both
15001	San Marcos	San Marcos	San Marcos	Both
15002	San Marcos	San Marcos	San Marcos	Both
15003	San Marcos	San Marcos	San Marcos	Both
15005	San Marcos	San Marcos	San Marcos	Both
14955	San Marcos	San Marcos	San Marcos	STR
14956	San Marcos	San Marcos	San Marcos	STR
14958	San Marcos	San Marcos	San Marcos	STR
14959	San Marcos	San Marcos	San Marcos	STR
14960	San Marcos	San Marcos	San Marcos	STR
14961	San Marcos	San Marcos	San Marcos	STR
14962	San Marcos	San Marcos	San Marcos	STR
14965	San Marcos	San Marcos	San Marcos	STR
14967	San Marcos	San Marcos	San Marcos	STR
14969	San Marcos	San Marcos	San Marcos	STR
14970	San Marcos	San Marcos	San Marcos	STR
14971	San Marcos	San Marcos	San Marcos	STR
14972	San Marcos	San Marcos	San Marcos	STR
14973	San Marcos	San Marcos	San Marcos	STR
14974	San Marcos	San Marcos	San Marcos	STR
14975	San Marcos	San Marcos	San Marcos	STR
14981	San Marcos	San Marcos	San Marcos	STR
14982	San Marcos	San Marcos	San Marcos	STR
14983	San Marcos	San Marcos	San Marcos	STR
14984	San Marcos	San Marcos	San Marcos	STR
14986	San Marcos	San Marcos	San Marcos	STR
14987	San Marcos	San Marcos	San Marcos	STR
14988	San Marcos	San Marcos	San Marcos	STR
14990	San Marcos	San Marcos	San Marcos	STR
14994	San Marcos	San Marcos	San Marcos	STR
14995	San Marcos	San Marcos	San Marcos	STR
14996	San Marcos	San Marcos	San Marcos	STR
14997	San Marcos	San Marcos	San Marcos	STR
[truncated: 2 more rows]

## Sheet: Supplementary Table 3
STR
FCA005
FCA008
FCA023
FCA026
FCA035
FCA043
FCA045
FCA058
FCA075
FCA077
FCA080B
FCA088
FCA090
FCA096
FCA097
FCA105
FCA123
FCA126
FCA132
FCA149
FCA211
FCA220
FCA223
FCA224
FCA229
FCA262
FCA293
FCA305
FCA310
FCA391
FCA441
FCA453
FCA628
FCA649
FCA678
FCA698

## Sheet: Supplementary Table 4
Name	SNP	TopGenomicSeq	fc9 chr	Position
chrA1_10141047	[A/G]	TCAATAGCAGGAGAAACAAGATCAAACCATGCCCGGGTTTCAATGCCTTGGGGAAATAAC[A/G]GAGAGAAGGAAACTTTATTAAGGCGATCCCGTCAACTCTACCCATTCCTCGGAGGCGTTT	1	9290164
chrA1_133621071	[A/G]	GTAAAACACGACAACATAGAATGACACTCACTGTGGCAGTCGAAAAGAGGTACTTGGCAA[A/G]TACCATGGGAATGTCATACGGGATGCATGCTACTGGAGGGATGTCTATAGCCTTTCCACT	1	104492328
chrA1_151648701	[T/C]	GTCCCCCAGCGAGCACTTTGCCCTGGATGTCATCGTGGGGCCTGATGAGACCAAACATGC[A/G]GAACTTGTGGTGGTGAAGGAGCTAGACAGGGAAATCCACTCATTTTTTGATCTGGTGCTA	1	120031484
chrA1_175780586	[T/C]	AAAGCCAGTGGTCCAGGCAGCCTAGCACCAATACGTTGTAACCGAAAGGCACGCCCTTCC[A/G]CGGGAATCTAGCTACCACAGTAGCCCAAGAAATCTCCTTTCTGACGGTGTCATTCCACAA	1	140064257
chrA1_208054462	[G/C]	GAAACGGAGTCACAGGAAGTAAGGGTTGGTATTATATTTTTAGAAGTATTTATTGGGGGA[C/G]GGGGGATAAATAGGTGGGCTCAGAGAATAATATTTCCAAGGTCACAGGGCTAATGAGCCT	1	176608974
chrA1_223501140	[A/G]	TAGAAGGGCAGTTCATCCAGTTAAAACTCTTTCCCAGAGGGACTGATGATGTGGCTTCTG[A/G]GATGGAAACCTCAGGTCATAAATCAAGGCTTATGGTCCCTCGTCACCTCCTTGGATCACT	1	190665908
chrA1_223506906	[T/C]	GTTCATTGAGTAAGATGTTCATCACCCTCTTCTTAGAAATAAATTCCCTTTGCTTCATCA[A/G]GGAATCATGAACCCTTAGAGCTAGAAACGACTTTGGAGGTTATGTGTTTAAGTGTTTTTG	1	190659696
chrA1_225057933	[A/C]	CTGCCACTTACTCCAAGTTACTATGATTTCATGGTGCATCTTTGTGAATGTGAATCGAAG[A/C]ACTTCTAACTTTTGTTATCTGTGTCACTGAATACGATAACTAGGGAGGAATTGGGTAATT	1	192077220
chrA1_235579538	[A/G]	CTTTTGATTCTATTTTGGGTCACACGTGAAACCCACAGAACAATCGACAAAAGCCATTTC[A/G]TCTTCTCACTCTCTTCAGTTTACCCTTTTGCTTAGTTTATTTCATTTCGCCAACATTTTT	1	201274131
chrA1_27523501	[T/G]	ACCCAGAGGAGAAATATTTTATAAAGCCTAAAGTATAATGAGTCCTCAAACTTGGCACAA[A/C]ATGGTAGAGATTAGATCCAGAAAATCTTCAGGACTCTCCTACATTTAGGCAGGACTGCAT	1	26630020
chrA1_68485376	[A/G]	TACGTTTTCTCAAGTGATTTTCCTAACACTTCTTCCACCTTTTTACTTGCTCCACGAATT[A/G]ATTTCTAACATTTAATGAATCGTCCTGTCTCAAGTAATGAACGTAGATCCTGCAAATAAT	1	66530754
chrA1_7429296	[A/G]	GAGTCAAGCTGTCGCTGTTTCTGGTGCAAAACCAGGCACAAGGTACACAGTGATATTAAA[A/G]GCTCGTGGGCAAAACACCTTCCTCAGCCCGGGAGCGACACCTGTGGCAATATAATTTGAT	1	7000467
chrA1_8742286	[T/G]	CAACTCCCTACGTTGGCATTGGCTGTGATGATCCCCTTTCTTCTGGTGTGTTCTTGGATC[A/C]CTGCGGGTCATGCTTAGCCCTCCTCTGAAGGTTTATTGACTGTCTCTCAGTAAGGGAAGG	1	8129570
chrA2_201526186	[A/G]	TCGAGAAATAGGGGACACAGCAATTCAATCTCCTGGTTAAACCAAAGCTTAGATGAAGAC[A/G]TCTGGTTCTTTAAGCCTTTCTGCTGAAAATAATCATCCGAGGTACTAAGGTCCCTTTTGA	2	168118520
chrA2_202225770	[T/C]	CGTTGGATAACTAAGCTGGAGTTTATACAACCAGGGGCCTAAATGCAGGTCTAGTTTGAC[A/G]ATGCAACACAAGAGAGGGAAAGTCCTCACGTGTGAGAATTCTCTTTACGACAAATTCTGC	2	168694227
chrA2_44241149	[T/G]	ACTCTAAATGAAAATGTCAACGTTATTACATTATTTAAAATGAAAGAGTAAGAAGACTGG[A/C]GGGAAGCAGGCTGAAGGACTGCTCCAGGATGCATTAAAGGTGGGAAGGTTCAGGAAAAAC	2	38360309
chrA2_554046	[A/G]	GAACCCACTTTGCAGATGGGAGAACCATGGGGTTACACTTCGGCATCTCCCTGAAATCTG[A/G]TGAGACACGGAATGGAGGCCTTCTCAGCAGATACTGGGTGAGAGTCACATTGATGTGCTG	2	959685
chrA3_101420069	[T/G]	CAGATTTCAGGGAGCAAAGGGATCAAATTAACTTTTCTCATGGTTCTATTTTTGTGACTC[A/C]ATTCTTTTGGAGGAGAGAGTCAGGATGACTGGTGGGATTTCCAGAAAAGCCAGAAACAGT	3	82758421
chrA3_11480952	[T/C]	CCTTCCTGCCCCAGCCCTGGTTTCCCCAGGGGAAGCAAGATGTGAAAACACAGCCAACAT[A/G]GGCCTCCTTGGTGGTCTGGCCTTCACTTCCTAAACTGCATGCATTCAAGGTCAATGTTCT	3	18402441
chrA3_130195244	[T/C]	TTCACCTGGTACATGTAACCAGGACAGATCTTACGCTGTTTTGTAATTTTAGGTATATAC[A/G]TCTGTATCCCCACCCGAACGAGTAATAAGCAAACGAGTGATCGTTatttattgagcatat	3	108536834
chrA3_162208567	[C/G]	TCAGGAAGGGCTCATTCTAAAAGAGAACAGAAACCACAGGGAGAGCTTATCTGACAGCCT[C/G]GAAGGTTACTTAGGAAAGAGGACTAACAATGCCATCCTCGATTTATTTAACACGACTCGT	3	120038995
chrA3_38781591	[A/G]	AGCATTTATCAAAGGAATGATAAGGAGTAAAGTAGAACATTAGTCCATAGGTGAAAGCCC[A/G]TGAGAAAAAAATTAAATGCCCAAGTCATTAAGTGCATGGCTTGACAAATTGTTTAAAAGg	3	35049155
chrA3_75156179	[A/G]	CTATACTAGTTTTATATCATCCTTGCCTGTTATGGATCGAACGAGTGTTTTTCCTGCTGT[A/G]CAAAAACGTTCCTTGACAATATATTTTCTACCAATAATCATTATTTTAATAAAACCAGTG	3	58378306
chrA3_91058022	[A/C]	TAAACATCTGTCACAGTTTCAAGGATTTAAAATAAAAATTCTCCATACCTGCTTTCCCAG[A/C]AAGCTTACCTTTTCTATGAAACAATCACACGAAAAAATTCAGGAGTTAGATGGGCTTAAC	3	72746250
chrA3_99507784	[T/A]	aactgctgGTCTAATCAGAGACAGACACTCCTGACACAGAACAATGTGTTAAGTGTTTTA[A/T]TGGATGCATATTCAAAGGATTATGGAATGAGAAAGGAAggaataggagatgtttgtgctg	3	80975434
chrB1_10420438	[A/G]	GGGTAGGGTTGGGAATGAGGGTGAAGGTAGAAGGAGGGATAGAAGGACAAGAAGAAGCAA[A/G]GAGCATCCTGGACAATCTGTGTCATTAGCTTCTGTTTGCACATGGCCAAGGCACTTGCTT	4	15167109
chrB1_195678303	[T/C]	TGGAGGGCATCAGAGATGTTAGACACCATGGGCAGGCTTACCTTGAATTTTAGGTGCTCC[A/G]AGGCTCTGAGGTTCTCCATCATAAAGTCAAGGATTTGACAAGACTTGAAGTTGTTATTGA	4	201035878
chrB1_54775572	[A/G]	TTTTAATGTATGCTCTTTTATAAAATCTGCATGGCCATTCCGTGTATATGCGTTTTTAGC[A/G]TGTGCATAAATGATATGTTCTGCGTCTCATTTGGTTTCTTATGGTTCAGTCAGCACTGTT	4	43289237
chrB1_80161671	[A/G]	tatGTAAACACTTATTGAGTATCTATTGCCCTAAAGGGATTCAACAACAGCTCGATCATA[A/G]TTATAAGGCACAAAAGAGAGATGAGTTTAAGTCTCTACTTTGATTTTAAAAACTTATATT	4	61842485
chrB2_146660650	[A/G]	CTCTTGAAATCCAGGGTCAAAGCCTCAGAGTCAGCTATCTTTGATTCACCTAGAAGACTG[A/G]TCAAACCATAGTCTCTTGAGCCAGGAGGCTTGAGCCCACTGAACACGGACACTTATCTGT	5	136543461
chrB2_41509834	[T/C]	ACAGAGGGCAGTCACCATGGTCACTAGTGGGGACAACGAGGGAAGACTCTCAGGAGACAC[A/G]AAGGTCAGAGTTTACTCTAGTGCCaatagtaataacatttacgaggtccccactgtgtgc	5	41598969
chrB2_6949528	[A/G]	CAAATGGGCATAGGTGTTCAAAATTAAAATTAAGTCGTCTGGCATCCAGATGAGAGAAAT[A/G]GAAGTTAGAAGTCAGGGAGACGTTGTGCACTGGGCCCGTGATTTGCTGCAGGGCCTCCAT	5	7793471
chrB3_111000326	[T/C]	AAGTATATTGTCATCAGAAAATTGTGTGCCATGACGCGGAGTCAACGTTCAGGAGGGGCT[A/G]CACATGATAAATATCATCAAGCAGGACACTGCTCATCAACAGTTCACCTTTTGGTTGCTT	6	110339008
chrB3_13666494	[C/G]	AACAAAGCAGCCCAGCTTCTCAGGGAAGTCTTCTACCTGGGTGATTACTTAACCTTTCTA[C/G]AGTTCTGCGGTATTTTTCTCTAGGGCAAAGTCGTAAAACCGCCAGGTTTGGGTACAGCCC	6	12121474
chrB3_39203469	[A/G]	GTCTCTGGCCAAGTGCTTTTGAATCACCCAGCCTGGCTCCAGGTGCCAGCCATAAAGGCA[A/G]GGAGATAACTCCCATCCCCTTTACCCTCATCCCCACCCCCCGGATCTGGCAGCTGTCTGG	6	33425762
chrB3_77094074	[A/C]	GCCTGATGTTTTCTGGTTGGTGGGTGTATTTATCCTTGTTCCTTCTGTCCTGACCAAGTC[A/C]CTTGCTTCTACAGAGTGAATGGAGCCTAGACTAGCTAAAAATCAAGATTCTACCACTTAC	6	70878088
chrB4_105706694	[A/G]	ATTAGAAACATACCAATAAATGTTATTATTTGAAAAAAGATTTTAGACTCACTGAAGCCC[A/G]CAAATATTTAGGCTTTGCCCAAATTTATTTCTACACTACAGGAATTTGCTCAACTACTTT	7	93403637
chrB4_143006494	[A/G]	TTTAATTATTAGTTGTACATGATGCATAACCACTGAACTTTCTCTGCATTAACAGGATGA[A/G]TATCAGGTAATTAGTGCTCTGACAGTGCTCTGATAATTAGTGCTCTGAGTCCTAGCATTT	7	128412024
chrB4_144693308	[T/C]	CTTCTCTTGGCCTGGAGAGAGCATTGAAGCCACTCCCTCTGTGGGTGCCTCGCTCCATAC[A/G]TAAACACATGTCTACCATATATACACAGGCACACACATTTGTCATTCCTTCCCAGAATGA	7	129804641
chrB4_146486983	[T/C]	AGTTTGTGCTCACTTGTGTTTTTTCCTAATTGTTTTATGTGGAAATGTTTTATCTTCATG[A/G]CAGCAGAACACATTCCTTGAGGAAAAAACAATATGTCTTCACTTTATTTTGTCCCCTAAT	7	131337299
chrB4_147206961	[A/G]	CCCCGATGTGGAAATGCTAGCTTGGGGCCCAAGTCTCTGTCTTAAGGGTAACAGGGAATG[A/G]TGTCTAGAAAGGACCTTGTGCCAAATGGCTGTGGCACATGCCATAAGGCATCCAGGTTGA	7	131921170
chrB4_149532846	[A/G]	GCTGACGTATGGCACACCATGGCCGCTCCTCAATTATATGGCAACTGTTACGATTACTCG[A/G]GTCACCAAAGGAAGCTGTGCCAGGGGACCCAGATGGCCAGGGAGATCTGGCCAGGCCTCA	7	133833898
chrB4_1687419	[T/C]	AGCACTAATAATTTATAAAGGCTGATATTTATAGAGCACATATCATGAGCTAAGTGCTAC[A/G]AGCATCCACTGGGGATGATCACCCAACTCCATTTTCAGTCCACCTTTAGGGCAGCAAGAG	7	2625748
chrB4_20001848	[T/C]	TACTACAGATCACTTAACAATGCAGATAAGCAAAAAGAGAATAAAGTACAAGGGTCTCAC[A/G]ATGACGCCATTCTGAGAGAACTCATGTTAAAATAGCTTTTCCGTTTTCTCTCCTTACACC	7	27335027
chrB4_21098349	[A/G]	TTTGTTTGTTACAGGAGATTAAGGGCCTGGCTTCTCTTTGACTCTTTCAAGTTTACCCAA[A/G]TTCAGAAGTAGGATCACAACACAGCATTTTGTGTGGAGAACCATGTCTCAAATATACAAC	7	28250898
chrB4_255106	[A/G]	AAAGGCGAACATGATGAAACCCATTAAGAAAGTCATGGTGAGCATAAAAGACAGCCTCAA[A/G]AGTCCCACGATAATGAGATAATTGCCTTAACAGAGGGGCTGCTGCACTCCATATGGGCGA	7	1356678
chrB4_47638578	[A/G]	ACCCCTGCCTCCTTTCCCTCATACCTAATAGGAGTCCTCTGTATGTTCACCAGTGCAGCT[A/G]AATCAAGCTGCTGAGAGTTAACCAAATAAAAGAAATAGGTCTAGCTCTCCTGTAACTGGC	7	41686103
chrC1_116355295	[A/G]	TGTGGTGCTTCCAAAACTCTGTTTAGATGGTCCAGACAGAAAGGATGGCACAGTAGAGAC[A/G]GAGGACAGCCCCGTGGGATATTTGGAAATACACTGCTGGTGGAAGGGCTGCCAGATAGAT	8	116248594
chrC1_123164748	[A/G]	gttaagtgtaagctgctgtatggggattatcattatTTCTTTTGTCAGTGAACCATCACT[A/G]CTCTTTGCTCCCTTGCCTCCCCACCTCTGTCTGCCCACCCCCTTCTTGCCAACCTTTCTT	8	122219129
chrC1_181852965	[A/G]	CCTTCCTGAATTCTCTGCCCTCCCGTTCCTGCACCATTGAAATCCAGAGGGCATAAGTTC[A/G]TGAAACTAATAGCAAGTAGAGCGGCATAAACAGAAATAGTTCTTACTATAAATGGAGCCT	8	181026022
chrC1_215441574	[T/G]	TGTTGACTAATGTGAATAATGATTCTTTTTTTCTATTAAGAAAAGAGAGGAACGCATCCA[A/C]GTATTGAGTACACTACCAGCCAGGAATGGTGTATTTTACAGGTGGGCATCTAATCTAAGA	8	211567882
chrC1_216852686	[T/C]	TGGGTGTATACAGGCTGACAAGCACATGCACACACATGAGCCAACTCCATCCTCGTGACG[A/G]TCTCCATTTCACTCAGAAGACTGAGCTCGGGCAGGTCATGCAAATTTCCCTGAATCTAAC	8	212798356
chrC1_24148281	[T/C]	TGACTATCTTGCCCCCTTCCTTTTGTAGCAACCCTGTTCTCCAGGGTCTAGTAAGACAAG[A/G]CATGGGAAAACACTTTGCCGTTGCAAAAGCATTGTATAAAGTGATGCACAGAAAATGGGA	8	19884126
chrC1_28702055	[T/G]	TGTGAGGATATGGAGACATCACATAAACTAACAGACAACTAGACTTAATCAATGGTGGCT[A/C]ATTAGGAGAAGACTCAACAGTGGAAGCTTCTTAGTTGGGCACCGAAGGTTTCCTGGGAGC	8	23689897
chrC1_34981315	[T/C]	GAGTCTCGAGAGGAGGCCACCTAAGGATGGGTTTGAAGGTGGCTGGGATCTGCAGCTGGC[A/G]AGGTCTATCAGAATCTTGAGAGAAACCAGTTTTGAACCAGAACACCCAAATATCTGAACA	8	38012455
chrC1_44520932	[A/G]	TCAGGTACGAAGGCTCAGGTATGGAAGGCGGGTATTTTTTAGCCTTGAGAAAGGTTTAAG[A/G]TCAAGAAGGACAATGGGTTAAGCCATCTGAGCAAAGGATCATCTGGTCAGAGACAGGAAA	8	29154842
chrC2_106991233	[T/C]	AAAAGTTGTAGAAAGAAAAAGAAGCATACAAAAGTGCTCAGTGAAAAATGAGAGGATATC[A/G]CCCAAAGGCAAAGGAGCTACAAGCATGTATTGACATCATAGTACGGAGTACAGACTCAAA	9	97689661
chrC2_147124460	[T/C]	AATTTAAATTTGTTTCCATTTGTGTAAGAAATAGCCGTTGATTTATGCATGAAAATGAGC[A/G]GGTGAGGCACAAGTGCCTTTGCAAAGTTTGTGTTTATATCCTGGCGTGTGTGAAGAGAAC	9	153254332
chrC2_150774106	[A/G]	TTCAGCAATGGTATAATATCTCTGCAGTCTGGATTACCCAACAGGCAGTTCAAATACACA[A/G]TTAGGTGTCCCAAACTTTTATTGCTATACTTTTTCATTTTTAATATACCTATGGAGAGTT	9	158375488
chrC2_187325	[A/C]	AATCCTAACATTCATTAAAAGGAAACTGTAAGCCGCGACCGTGTGAGATCACGTGCTTCT[A/C]GATTTACAAAAGAATTCTAGTCCTTCAGCAGCTGTTTAAAAGTACTTTTAACTAACTAAA	9	1575507
chrC2_262401	[T/C]	ACAACCCATAGACTCGGCTCCAGGAAGCTTCTGGGCCAGAGGAGACGGCTCCACGGTAAA[A/G]AATGAGGAAATAGGATAATTCAGACAAGAGAACTcaggtctaccctcccgcttggaacaa	9	1639451
chrC2_5215469	[T/C]	TAAATAAAGGAGCAAATGAATATAATGGGCTTATTCAACTCTCAAGAATAAAGATGGGTC[A/G]CTGCTTTTAGGAAATGGGATGTGTAAACACCCACCCACACCGTCCTTCCCTTTCACCATG	9	5833777
chrD1_101321498	[A/G]	AGGAAGAAGGTTATGTTATCCAGTGTACCTGGTGTTCTAAGGGGAGGCTCTTGGAATTCA[A/G]ATACAGGCCTGTCTAATGCTGAAGGTCTTGACTTCTTGGCCAGGCCATCTTGTTTTCAGT	10	73466475
chrD1_104941557	[A/G]	GATATTCTGTACAGCTGTTGTGCAGCTTGTTGCCACAGCAATGGCTAAATTTCAAAGGTG[A/G]GCCCAGGATATGTGAAGTAGGGCATAGAAGATTTCCAACACACCCAGGAACCTTTCCGGG	10	76687012
chrD1_105498119	[T/C]	GCAGATGTCTTGTCAAAACAGAATAAGAAACTGTGAAGAAATAGTCTGTGAAACCCAGCC[A/G]TGTCCTGCTTCCTCTCATTTCTGGGGTAAAATAGCAGCGGGGGGAAAAATGGCTTTTAGT	10	77144760
chrD1_10789012	[T/C]	GTGAAGAAAGAGGAGTGATGGGGAAATCTGGGCTCACTAGGTGTAGCCACTCTCTCCTTT[A/G]GAATGTACTGGCTAAGCACTGACATGTTCTTACTATTCAGTTGCCTTCCTTATACAATTT	10	12195930
chrD1_11484008	[T/C]	CCAGGCAACCAGACTATCCCACCATTCAGAGTGAGAGCAATTGTTCTTAAGATGCTAGAC[A/G]ACTTCTGGTGTCTCCACTGTAGACAAATGGGTGAAGAAATGGGTTAAAAGGTTGGACCCA	10	12861516
chrD1_117527468	[A/G]	CACCGAAATCTCTTCCATCGATGTCCAGGTGGTGCCAATTGCAAAATATTGCTTCCCTTC[A/G]ATAGTATAAGGAAGTACACGGTCTTTTGCTCCGTACTCGTGAATAACGAATGGGAAGCTT	10	90992336
chrD1_126256993	[A/G]	CAGTGAAAGGGCACCTTACCAGCAAATAGGCTTAAGCGACGACCTTACATAAAGACAGGC[A/G]TTTGGAACCTTCTGCCCAGAGCAGCTCCACCCTGGAGATCCTGCCCAACTTCCTGATCGC	10	99815446
chrD1_126847301	[T/C]	ATGGGCATGGCTTCCCAAGACATATTTATGAATTGAGGATCTGATAGAGAAGGTAAGATG[A/G]GGTCAAAGTGGGGAAGTAGTCAGCTCTAAAACAAAAATGAGAAATCCCGGGGATTTTAAG	10	100320384
chrD1_15984279	[A/G]	GTGGCGTGAACCAAGATAGTAGAAAAAATGGTACCAGTTTCGGGGAGTCATCAAAGGGTG[A/G]TGTGTTATCTATCACTCATCTTCGGTACGGAATTCCTGCCTACCCTGAAGATAAGCCTGG	10	16648963
chrD1_16242433	[T/C]	GGTTTCTGGAAGTGCAATTCCTCAATATCCTGCCTCCCAACCAGGTAGGCAGGAGAGGAA[A/G]ACCTAAAATCTGCTGAATTACTTTCTTGAATTTGGCctgttttccaggctgtctactatg	10	16873230
chrD1_18390852	[T/C]	TGCCCTCCAGCCTCTGGGGAGGACAGCAATTCCCCAGAGCAATAGACCATTTCCCCCCAG[A/G]TGAACTCCCATTCATTCAAAGCAGCTGCAGCTGTGTGGGAAGGGTAGGCTTTCACAAGAA	10	18666382
chrD1_18570323	[A/G]	CCCCCCCCCAAGCTTGGGTGGGTTCTCTTACTAACAATTTGTAAGCACCTGGGAGATGCA[A/G]AGGTGCTTTTTATTAATTTCTTAACTTAAGGAAACATAGCTGAAAGGAAATTCTGGATTA	10	18823744
chrD1_66177762	[T/C]	TTTTAAGGCTGGTGCTCTGGGTCTCTGGGGCTCTGGAACCTGTCTCTGCAACCCAGGGAG[A/G]CGTTCCTATTTTCCATTAGGTGGCACTCTCTTAACACCCCTTTTGTGCCCATTCTGGTCT	10	41652329
chrD2_1020904	[A/G]	CAATCCCTTTGTACTCTTCTTCAATTTTACTCTTCTGGTCTCTCTCCCAAAGATGATAAC[A/G]TGTTCATAAATGCAGTGAAAACACTGACATCAATTTCTCACAAAAAGCAAATTTAGCTCA	11	6648591
chrD2_56777338	[A/G]	TACCAGGTTGGAATCTTCCTTTCTGTGTTTTCTCTAGGGTTTCTAGGACACATCTGCTTC[A/G]TTTGCCCTAAATCTGAGTCCCACGGGGATGTGTAAACAGTTATTACATTTCCCGCAGGAC	11	41483995
chrD2_105772916	[T/C]	GGGGCGGCTCACATGACTCTCCACCCCCCCCTTCCCCGGCTGGAGACAAGAGTGGGAATT[A/G]CTTCATTCTTCCAGGATAGAAAGTCTCGGAACTTTCGGGAGCGGTCCCCGTTCTTCCCAT	11	84042755
chrD2_717969	[T/C]	aCAGATATTCTTTTTTATAGCCTTTTACTTATTAGAAGAACGATAGGTACTCGTGATACT[A/G]CGTTTTGAGCTCTGAGAAGATACGTAGAATCATTAAGTCACCGGGGGTAACTGTCGTCAG	11	6903254
chrD2_74293444	[A/G]	CCCTGACCCCACACCCTTCTTGAGCTGTCCTCCAGCTTCTTCTTTGCACTTCTAGAAGGA[A/G]CAGCCTACATGGGCCACTCCTATTTCTTCTGGTTCTGCACACACTCACAGTCTGGGCCCC	11	51778951
chrD2_91989307	[T/C]	GTGTGTAATTAAGTTCACAACAAAAACACGGTCCTATCTGTGAGCACTGTGGTCAAGCAG[A/G]GGAGATAGGATTGAAATTTAAAGTTCCCAGGGCCTGAATTCAGTCAGTGTCATCCTTCCT	11	72221280
chrD3_103840114	[T/C]	CGGTGTGGCACGGATAAGGATACGCTGTGCCCCCAAATGAATTGGTTGACCTGTTCCTGA[A/G]CATCAGTGGGGTGGCTTGGATTGCTCTGTCTTCTCTGGAATAACCACAATGAAGCATTGC	12	78192727
chrD3_122502120	[T/G]	AATAAGAGACTGCATTTCATTGAATCCTCTTTGAACCCGTTTTGCTATTCCAATAAAGAG[A/C]CCTGCAAGTCCTGATTTCTCTGGAAAATGAATAATAATCTTCTAATTTGTTGTTTCCTCA	12	94873912
chrD3_24823793	[G/C]	TGGTCTCATGGCTGAGTCAGCACCTGTGCAGAGGCGCAGAGGCACTAGACTTCTCCCACT[C/G]GTTGCATTTAACTGAGGGGACACAGCCTGTGTGCTTCCTGTAGGGAACAGAACAAGTAAA	12	19314009
chrD4_42000379	[C/G]	GACTGCTGAATAGAACCCCCAGTGCTAAATTGTACAGCCACTCAGGCCTCAATGGCCTTT[C/G]ATCTCTCCAGAGTGCTTCATCTTCTCTGGGCAGCGACTATGCGTCCTCGTCACTCTGGAA	13	52945595
chrD4_63622083	[T/C]	CCTCAATGTATGGTGGTGGCTGAAAAGCTGTTGCAGCTTCATGCCCAGAAATGCACGTGT[A/G]TACATGAATACATGGGTTTGTGGATGGATTTTGCATGAGTGCATATGTGGGTCTGCATGT	13	72652192
chrE1_130875919	[T/G]	CAACCAAAACCTTGTAAATACCTGTGGGTTAAGCAAAGGGAGAGTAGAAAAAGGGCAAAG[A/C]AAGTATTAGCTGGCTCTTTATTTGTATCCAGGGCTCAAGGGGAAAATTACAGTCACGCAG	14	60356227
chrE1_131587399	[T/C]	GGGTTAGGAGGGGTGGGGGTGAGGGCTTAAACAGGGATACCGAGGAGCTTCCAGTGTGTG[A/G]TTAGAACTAACTTTGTTTCTTTCTGCAGGTTTTGAAAAACCGTCAGCCATCCAGCAGCGA	14	60966941
chrE1_3912105	[A/C]	CATCATAGAGTTATCATTACGGTCATGGAAATGACTCCACTTATTTTCAGTTCATTGTCA[A/C]CTACTGCCCAGACCTTGTTCAGGACACCCATTCCATGGGTATGTGGACCATGTTACTCAC	14	7444903
chrE1_48228153	[A/C]	AACAGGAGAGTAGGGCTCATATTGATTAGATATCTGTCACGGGTTGGGAAGGTTTACCGT[A/C]ACTGTGCTATCCATTTTGCATATCAGTCTTCTGACATGTCCTCTTACATCCATTTTATAG	14	21964681
chrE1_48700963	[T/A]	CTGGGCAGTCTGTAATGCTTACTGAGAAAGTTGAAAATCACATAATGGAGCACTGTTATG[A/T]CTGTCTTTTCAAGATCGCCTCCTAGGAggggcacccgggtggctcggttggttaagcgtc	14	22327846
chrE1_5453028	[A/G]	TCATAAATTCCACCTCCTTTTGCAAAGGACTCCTATGCTTCAGCGTTTCATTTTAGATCG[A/G]TAGAATTTAAATTTTCTTGGAATTTTAAAATTCACAGAGAATCTGGTCTtttcttttaaa	14	8723698
chrE2_22632289	[T/C]	CATGTGCCACCCAAAGGTGCTGAGGCTTGACTCCCCTCTGCCTGCAAGTAGCATCTGACC[A/G]GTCAAATAGTTGTTCTTTGAAGCAAACTGCCTCGGTGATACAGAGGAAAGCAAATCTTGC	15	20153866
chrE2_34027888	[A/G]	TGCATCAATGCTGGATTTATTGGGTGTAGGATCCAGGAAATACACTAGGGGAGGAGGGGC[A/G]GTTTGTCTAATCAGGTGTGTGATTAGTCATGCTAATGGCATTTATTATACTACAAGTAAA	15	29040381
chrE2_35914023	[A/G]	AGCTCCCTTCTAGTGCTTTCACAGAATGCAGCCAAGGAGGACATAGGGAGCACTTGATGG[A/G]GGGAAGGCGACCGACCCTGGCTGCTTCTGATATACTGGGTAAGACCAGGCCCTGCCCTCC	15	30672367
chrE2_36986631	[T/G]	CCCTGACGTGACTTACTATACGTTGTGAGGTCTTCAAAAGGGTAAAATAAACCAAAAAAA[A/C]CACATTTTTTTTGAAAGCCTGTCCTTAGAAAAGCCTGTCTCTGAACTCCTGCTCCCCTAA	15	31612318
chrE2_38860686	[A/G]	AGCCTCAAAAGTAAGGGGCCACAGGCAACACAATAAAACTGGGAATGAAGTGTTTTAACC[A/G]GGGGAATGTACAATGGTGTCACATGTTTTCGCAGAGACTGGAGATCGTCCAACATGGCTT	15	33315061
chrE2_39211557	[T/C]	ACTAACGTCAAGACCCGTCTGCATCCCGAGGACAGGAAATAAGCAACTCTGTGCATTTGC[A/G]CAAGACCTTGCGGAAGACCTCATTACAGACGAGTGGATGTTTGCCCATCAAGCTCTTTGT	15	33631175
chrE2_65436639	[A/G]	TCTGGGGGACGATGGACTCAGGAGGGGACCTGAGAAGTATGTAGGAGAAGGCAGGCTAAC[A/G]AAAGGAGGGAGAGTCAGCCGAGTACCAGAGGTGGGGGCAGAGAGGCTCAGTGAGGGAGCC	15	55997628
chrE2_7950477	[T/G]	CAGGGAACGAATTCGACCAGCACCTGTGCTTTCCCAGAAAGGGACTTGCACACCAGAAAG[A/C]CTTGAGGAATTAAAACGTCTTTTTCTTTCCCTCATTCATTCCATCCTGAACTAGAATGTA	15	8073272
chrE2_8422942	[T/C]	GCTAATTTCTCTGAGAAATGGCTATGCCATGGGGACCTCCTGCTAAATGCATGCAACAGA[A/G]TATTCTAGAAGCATGCTAAAATAGATTCAGGGTCCCATGCCAGCCCACCTGGGCTTGCTA	15	8469439
chrE3_36044809	[T/C]	CTCTCAAAACCTGGCAGTCACAAAGCGCGTGTCCCTGTCCTTCAACATGCCCCCAACCGC[A/G]TTTCTCACACCTCCAACATTTCACTTTTTCtgtactaaccaaaggagtgcttactaactg	16	23208387
chrE3_67006512	[T/C]	TCCCAGGTGGGAGGGGGAGGGATGCCGGAGTGCTGGGGAGTCCAGCTCTATTATGAGCTG[A/G]TCAGGTGGTGGATGACGCTCAGGGACATGCGGGGCAGAACTTCACAGTGGGCCGTCCGGG	16	42346348
chrF1_20309325	[T/C]	TCTGTGGAGGTGATGTGACAGCCAGGGCACTGTTGTCACCCAGAGAATACAGGCATTTGG[A/G]ACTGCTATTAAATCTACTGAAAGCCAGTCACTGCAGAAGAAGGCAAGCTATAGGCCTGCT	17	21840334
chrF1_21799641	[T/C]	TGACCCAGGGTCAAATTTGGTGGCCTCTTCCTTAGCGGTCAGCTTAGCAGTGAAGGTCTG[A/G]CACATGCTTCCACAGCACATGCTTCGATAAGTGGCTAACGAAGAAATGAATAAAAGAGCT	17	23188716
chrF1_27124984	[A/G]	CACATTATTTGTCTGTTCCCACATGATCTCAATGAATGTAAATTCCTTTCATCCTGAAGT[A/G]GCCAGTAAGAACACACTCTTCCAGTGAGGCTCCCTTCCTTCAGACCTTTCTGATTTGCAC	17	28124395
chrF1_82068276	[T/G]	CTGTAGTAACATTCCATAATGAGAATATGAGATTATTCCGGATAGTCATAGACACAAGAT[A/C]CACTACCCTTCAGTCCCTGATAAATGCTCAGTGTCTGTGGTTTCCCTTCCATTATTATTT	17	59561777
chrF1_82716202	[A/C]	ATAAGGAAAAGGTGGTATTCCAGTAAAGAGGTCAGCATTTCAGGCTACCACCAGTAATTC[A/C]GTATAGCCTGAATATAAGGTGCATAGAAAGAGTTGATAAGAGATGAGATTGGAAAAGGAG	17	60095295
chrF1_91517402	[T/C]	TGCTTATCCACCTAATAATATAATTCAGTAATAGCAATACAAAAGTATGATCTTTGTTTG[A/G]TCCCGATTCACACAACCCAACTGCAAAAAGACCGTTGAGGATATTTGGGTGCTTACTGGA	17	64331199
chrF2_68572596	[A/G]	AAATATGAAAAGGAGGTTTCAGACAGCTAAGAGAAGTTGGGGAAATTGCTGAATAGATTC[A/G]CATGGGATAAATTGAAATTTGAGTGCAGTTTTAGGAAGTAATTTTATTGGAACAATAGCT	18	70790902
chrF2_74863327	[T/C]	GAGAACGTGGAGAGGGGCTAAGGTGCTGGTGGGAATGCAGGTTCTGATGGACCGGGAATC[A/G]CATACCTAGTTAGTGGGTGCATTGTATGCCCCTCCTCCAGCTCAGAAGGAAGTGCAGTCA	18	76204913
chrF2_78303221	[T/C]	TGTACATTTAACCAACAGGCGTTCGTTTCCAGCGTGGTTAGTACCATTGGTGGCCTCTAC[A/G]AAGACAGACGATTTGATTCCCATCCTTCATCAGTCGTGGTTTGGGCATCGATGACACTTT	18	79046818
chrF2_79632602	[G/C]	CTCCGTAACATGACCTCCAGATTATCCTGGTGGTGGGATTCCCGCACACAAGTGCTAGAG[C/G]GACTCACATGTTCTAATGCAGCAAAACACCCATGCAAATGGTTACCAAAAGGTACACTGG	18	80199814
chrA1.66285706	[T/C]	TAATTGACAAATGTGGGATAGCCASTCAATTACCCTCCTAAAnnnnnnnnnnnnAGGCATCCTTGTCTGACCAGGAGGAAAAAATAAACACAGCAACGTG[A/G]AGGCGGAAGCTCGTGCTCTGGAAACAGTCAGACCTGACTCAATTCCAAGCTCCYGGATGTCCTGTCTGGGCAAAAGGAGGACACGGCCAGCTTCAACAAG	1	67334302
chrA2.96523276	[T/C]	TTGTTTTCTATTTTCATTTCCCTATGTCCCTGGGAAACCTGAGTTGGGAAGCTGAGTATATTCCCGTTGCGCATGTTATGTTCAGAGTGTTGGCTACATG[A/G]TAGCTCACAAGGAAGAGAAGTGCTTGACTCTTCTTCTGTTTTAACCAAATKAAGTTTTAGTGCATGTAATAAATTTGGGGACCTATTTTTAGAGTTCAGC	2	97784571
chrB1.13362	[T/C]	CGAGGACAGCATACCTACCTACTTTCAAAAAGCAAAGAAGAGTCATCTATAACTCAGAAAAAATAAGCAACAGTATAATCCTTAACCTTGTTAACAGGGC[A/G]GGGGTGTAGGGGGCAAGCACAAACTAAAATGACACAGGGTATTTCACTAGTTTTTTTTnnnTTAAATAGATGAAGCATATTGCAAAATTGGGATTAAYCa	4	194760249
chrB1.69970470	[A/G]	CAAACAGATGTGAAACTGAGAACCAGTTAAGACAGTGATTAAATGTCAAAATGTAGATTGCAAAAGCTCTCAGAAGTCAAGGGAAGAGCAGTGAATATGG[A/G]AAAGACGTCTTGCTGTGGGGTGAGGTGGGGCATGGGGATGGGACCCAAGTTGGGTCCTTGAAAGGTTGAAACATTTAGAAGGTAGCAGGGGAAACATTCT	4	71195045
chrB1.15122664	[T/G]	CGCAGAGCAGAAAAGAATATGATTAGAGATGCCTATGAGACCTTCCTCTTCACCCTGCCTCTYGGGCATGAGTCACCATTTCCTCTTAAAATATGGAGAA[A/C]TACCAAACGTGGCTTTCATGTGGGTTGCACACGTGGTAATGACTGAGTTGGGAAGACCACACAGCTCCCTCGCCATCCACATGTCATGGGTTCTCACAGC	4	16790091
chrB2.44526758	[A/G]	GTGTTCCAGTCTCTTAGAAGGRARCCAACTGCATAGCTTTTTCAGGAAGTCAACCTTGAAACACTCATCCTCTGGAACAGATGCTTCCTCACCCAGAAGA[A/G]TGTGCCTGAGCCTAGGACTGTAGAGGAGGAGCCTAAGGAAGCTTCCAGAACTGTAGAGCTGAGGCCAGAAGCAGCTGCGCCTTTGGGTAGGACAGGGCAG	5	44576308
chrB2.127806414	[A/G]	ATATCACAGGAACGTCRGACCTCAAAAGGTGGGACGTTGTTAGGAGGTTGATGAAAGGCATCCGGATCAGGGCCAAGGGTTTGATCAAAAGCCCAGTAAT[A/G]AGAGTGAGCAAAGTGTAATGTTAAAGAATCAGAGTGCATCCTACTCAGATGTGGCAAAGGGCTTGGGTGTTGTAATGTCTTCGGGACTCAAAATTACCCG	5	128571743
chrB3.44006038	[T/C]	AATGCCCRTTAGTGAAAAAGAAGTTTCTACAAACACCAGTGGCAGTGTGGGAATAAATATTTATAGGCTGGGCTCTGAAACCAACATATTCTCATTTTTT[A/G]TAGAGCCTTGGGCCAGGCCTATGCCAAGTGAAAATTAATTTACCCAAGAATTTCTTTTCAGTTTATAAGRAACACTTGCCTGCCACTTTCTTCTGGGAAT	6	44096747
chrB3.103519744	[T/C]	GAATGATCATTTTTGGGATGTTCTAGTTCCTGCTGTGTTTGGGTTACACTGTTTATGYGGTTGTACAGATCTAYAGTTCTTAACAGTTGGGTTCTGCAGT[A/G]TATTACTCTGGTGTTAAATGGAGGATCATCTGTTTTAGATCACAGATTTATTATTCTATTCTTCTTTATCAATRACATTGACATGAAGACTAATAACCAT	6	104293240
chrC2.140853350	[A/G]	GTCTGCAAGAAGAAAATCAAGTCAGGCCCCCATAGCTCARTTGCTACTGCTACCAGGCACAGAGACTATTCTGCCAGGGCAGTTAATTTTCAATCAGGAT[A/G]CACATTTCAGGGTCTGGGGTGCAGGCATATGCAGTTAGGGCAAGTTCCCCAAGAGATTTTGCTnnnnnnnTCTGGTTAAACAGCACTGCATTGAAGCATT	9	144181488
chrD3.1874324	[T/G]	CCCCTTCCCCCCAGGCTTTCAGAAAGGCTGAGCCCCAGCCTCCTGCTTGAAAATACAAACAAAGGTACCCGCAAATAGCAGTTTTTAAACCCAGAAGAAA[A/C]CTGCCATGTGGTGCTTTCCATTTTCTGAAGTGCTTCCTGGAAGAATTCCCTGGGTTAAGTCTGAGGAATCCACCCACCTGCCTCCGCCCTCAGCTCCCGA	12	1944757
chrD4.52346148	[T/G]	TAACAAATACGTGTCCCCAAAGCTTTATGCACCTCGACTCATTTTTTGAATGTCCTATTGTCATTTAGGAAATGTTCAGCAATCTTTTTGTAAAATGAAG[A/C]ATCTCTTTTTAAAATAATGTGGCTAATTTCCTCTCTTTGTGGGAGAATTAAAGTCAGCTAAAAATCAGATTGTCTAGTTAGATTTTCTGGTAGATTTCAA	13	52043898
chrE1.7439176	[A/C]	AGTGTTGGAACTTACTGATTTCTTGTCTTTGTTTCTATCTTTCTTCATACCGCCTCTTGGGTGAGGGTCAGAATTGCCCTCCTTATTCAATACTACTCCA[A/C]CTTTGGGACCACACACATGGAAGGCACATGATAAATGTTYGCTAAATCAACAAAATAAAAACnnnnnnnnnnnnnnnCAAnnnnnnnnnnnnnTATGGAG	14	7602462
chrE3.35126702	[A/G]	AACTCCCACGACAACGGGTCAAGGCAGGAATKAGGATTCATGCCGCTTCAGATTGGGGAGACAGGTTCAAGGTGACTGCCTCAACATACCCAAGTTCAGA[A/G]GGAGGAGCTCCGATCATACACTGTGTCTTCCCCGTGACACCACATGCCCTGCCCCTGAGGATTTCTGACCACGGACCAYGGAGAGAGGGGGAGGGCGGCC	16	36632506
chrF1.2018000	[T/C]	GAACGGACGGACTTAAAATCTAACCTTTGTCTTTAATGTCTGASAGTTTGGACTTGAGGTATCCTCGTGTTAAAAACGTAGACATTGGTGTTTCGAAATG[A/G]TGGGAGAATCAGACATTGAATATAGTCAACGCGTTGTAAATTAACATTTCCTTCTAGTTGTAAGATAYTTTTTCTTTTGCCATTATCTCAAAATTGGTTT	17	4128398
chrF1.24753896	[T/A]	CCTCACTTATATATCCTTATCATTTTAGTTGAAACCTTCACCAAAAGAAACAAAACTGCCAAGTAAAATTGCACTCCAAGAACTGGGCATATGCTTTATT[A/T]ACCCAAACCTCATGTTTATAAGACTCAGTACCGACTCTAATTCAGGCTAGTGGGTCACAAGCATGCCTGAAATCCTTGAGCCAAKCTAAAGGAATGAAGC	17	27185178
chrF1.35115194	[A/G]	GGAACAGCCCACTAAATTCTAAGAGATCTCCACAGTTTTTCTTTACAACGAAGAGGTACACATTGCTAATGGGAGTCACAGTACGGTGTGGGCAAAGGTT[A/G]ATTTTTTCTTAATTCTTGTAGAGGCGCCAAAAAGTACACACAACTCCTACTCAAGTTCACGTGCCTTCCATMACGTCCTACCCATGTTTCCCAGAAGGTG	17	37602365
chrF2.29161378	[T/C]	TCGGGGCAAGTCCCCTCTGTTGTCCAGGCCTTTGTTTTCCTAACCTAAAAACGTACAGTGGGAATGCACGAGTACCCAGCAGTGCTTCAGGCAATGCGTG[A/G]CTTGTTAGTTTGCTATGTTTGGGGACAGATTCTTAATGTCCTCAAATAAAATTCCAGATAGTCCATAGCAAATAAGTGCTTATTTGCnnnnnnnnnnnCC	18	31690413
chrF2.47823420	[T/C]	tcatcagYctgctttacatctacttagcatcctagtgtatagacgtaccataatttatttaaccagAGGACAGTACTTTCAACAATTGTTTTCGTCAGTT[A/G]TACCAGACCGGATGGCATGTAGCGGAAAGTTAGAAAACCTTCTCCAGGCCATAAAAGGAAATGCAATCAAACAAAATTGTAAAAAGTGGYTTTAAACATT	18	50512092
chrC1.52456776 was not mappable to the Felis Catus 9.0 reference

## Sheet: Supplementary Table 5
Significant f3 statistics
A (Target Population)	B	C	f3	se	z
Lahore, Pakistan	Finland	Thailand	-0.01853	0.003792	-4.88558
Lahore, Pakistan	Wildcat hybrids	Thailand	-0.02402	0.005492	-4.37398
Lahore, Pakistan	Germany	Thailand	-0.01563	0.00389	-4.0178
Lahore, Pakistan	Abu Simbel, Egypt	Thailand	-0.01899	0.004868	-3.89994
Lahore, Pakistan	F.s. lybica	Thailand	-0.01662	0.004337	-3.83238
Kenya	Germany	Hyderabad, India	-0.00792	0.002148	-3.68865
Lahore, Pakistan	Carcassonne, France	Thailand	-0.01317	0.003571	-3.68781
Turkey	Baghdad, Iraq	Germany	-0.00535	0.00151	-3.54579
Lahore, Pakistan	Turkey	Thailand	-0.01283	0.003668	-3.49891
Lahore, Pakistan	Thailand	Muscat, Oman	-0.01418	0.004073	-3.48254
Lahore, Pakistan	Wildcat hybrids	Vietnam	-0.01435	0.004125	-3.47887
Lahore, Pakistan	Thailand	Medina, Tunisia	-0.0134	0.003898	-3.43721
Beersheba, Israel	Luxor, Egypt	Vietnam	-0.0069	0.002088	-3.30548
Sapporo, Japan	Abu Simbel, Egypt	Thailand	-0.01431	0.00433	-3.30373
Lahore, Pakistan	Luxor, Egypt	Thailand	-0.01192	0.003638	-3.27495
Lahore, Pakistan	Bandar Seri Begawan, Brunei Darussalam	Germany	-0.0101	0.003131	-3.22709
Lahore, Pakistan	Rome, Italy	Thailand	-0.0135	0.004193	-3.21833
Lahore, Pakistan	Turkey	Bandar Seri Begawan, Brunei Darussalam	-0.00958	0.002998	-3.1939
Luxor, Egypt	Lahore, Pakistan	Asyut, Egypt	-0.00761	0.002398	-3.17237
Beersheba, Israel	Rome, Italy	Thailand	-0.00809	0.002555	-3.1686
Lahore, Pakistan	Finland	Vietnam	-0.01031	0.003277	-3.14461
Kenya	Wildcat hybrids	Thailand	-0.01703	0.005419	-3.14231
Kenya	Finland	Thailand	-0.00827	0.002633	-3.14132
Lahore, Pakistan	Bandar Seri Begawan, Brunei Darussalam	Abu Simbel, Egypt	-0.0138	0.004431	-3.11494
Beersheba, Israel	Germany	Vietnam	-0.00681	0.002217	-3.07266
Lahore, Pakistan	Carcassonne, France	Vietnam	-0.00896	0.002933	-3.05565
Lahore, Pakistan	Germany	Vietnam	-0.00916	0.00303	-3.02416
Beersheba, Israel	Lahore, Pakistan	Asyut, Egypt	-0.00931	0.003083	-3.02017
Beersheba, Israel	Germany	Hyderabad, India	-0.00707	0.002347	-3.01309
Lahore, Pakistan	F.s. lybica	Vietnam	-0.01077	0.003608	-2.98552
Milan, Italy	Wildcat hybrids	Thailand	-0.0172	0.005774	-2.97957
Lahore, Pakistan	Thailand	Cyprus	-0.01013	0.003445	-2.94036
Carcassonne, France	Wildcat hybrids	Thailand	-0.01666	0.005717	-2.91473
Turkey	Agra, India	Germany	-0.00551	0.00189	-2.91391
Beersheba, Israel	Milan, Italy	West Iran	-0.0054	0.001863	-2.89857
Beersheba, Israel	Vietnam	Asyut, Egypt	-0.00978	0.003381	-2.89211
Vietnam	Rome, Italy	Thailand	-0.0093	0.003229	-2.8817
Lebanon	Abu Simbel, Egypt	Thailand	-0.01135	0.003952	-2.87173
Lahore, Pakistan	Milan, Italy	Thailand	-0.01032	0.003632	-2.84047
Lahore, Pakistan	Thailand	Kenya	-0.01001	0.003532	-2.8338
Milan, Italy	Finland	Thailand	-0.00833	0.002941	-2.83085
Tel Aviv, Israel	China	Germany	-0.00618	0.002194	-2.81878
Oita, Japan	Thailand	Medina, Tunisia	-0.00944	0.003349	-2.81777
Kenya	Germany	Thailand	-0.00676	0.002409	-2.80617
Turkey	Germany	Hyderabad, India	-0.00594	0.002118	-2.80303
Beersheba, Israel	Abu Simbel, Egypt	Thailand	-0.012	0.004286	-2.79989
Lahore, Pakistan	Pate, Kenya	Thailand	-0.01292	0.004631	-2.78891
Kenya	Wildcat hybrids	Vietnam	-0.01222	0.004393	-2.7822
Bandar Seri Begawan, Brunei Darussalam	Finland	Thailand	-0.00883	0.003179	-2.77821
Beersheba, Israel	Rome, Italy	Hyderabad, India	-0.00554	0.002011	-2.75327
Lahore, Pakistan	Medina, Tunisia	Vietnam	-0.00881	0.003218	-2.73901
Kenya	Dubai, United Arab Emirates	Germany	-0.00576	0.002114	-2.72496
Oita, Japan	Abu Simbel, Egypt	Thailand	-0.01172	0.004308	-2.72132
Beersheba, Israel	Thailand	Asyut, Egypt	-0.01275	0.004694	-2.71738
Oita, Japan	Wildcat hybrids	Thailand	-0.01439	0.005303	-2.71417
Lahore, Pakistan	Turkey	Vietnam	-0.00726	0.002685	-2.7051
Lahore, Pakistan	Bandar Seri Begawan, Brunei Darussalam	Finland	-0.00843	0.003117	-2.70337
Lahore, Pakistan	Luxor, Egypt	Bandar Seri Begawan, Brunei Darussalam	-0.00831	0.003085	-2.69197
Lahore, Pakistan	Agra, India	Thailand	-0.01105	0.004111	-2.68801
EMRO, Egypt	Thailand	Asyut, Egypt	-0.01102	0.004103	-2.68483
Lahore, Pakistan	Muscat, Oman	Vietnam	-0.00933	0.003477	-2.68322
Milan, Italy	Wildcat hybrids	Vietnam	-0.01272	0.004759	-2.67233
Beersheba, Israel	Finland	Thailand	-0.0092	0.003456	-2.66294
Sapporo, Japan	Bandar Seri Begawan, Brunei Darussalam	Abu Simbel, Egypt	-0.01017	0.003823	-2.66055
Beersheba, Israel	Kolkata, India	Milan, Italy	-0.00624	0.002347	-2.65708
Lahore, Pakistan	Pate, Kenya	Vietnam	-0.0113	0.004261	-2.65237
Lahore, Pakistan	Bandar Seri Begawan, Brunei Darussalam	Muscat, Oman	-0.00916	0.003455	-2.65224
Wafra, Kuwait	Baghdad, Iraq	Portugal	-0.00838	0.00317	-2.644
Lahore, Pakistan	Bandar Seri Begawan, Brunei Darussalam	Wildcat hybrids	-0.01335	0.0051	-2.61803
Kenya	Germany	Vietnam	-0.00516	0.001974	-2.61388
Sapporo, Japan	Kolkata, India	Omiya, Japan	-0.00616	0.00238	-2.58727
Milan, Italy	Germany	Thailand	-0.00657	0.002548	-2.57956
Oita, Japan	South Korea	Thailand	-0.00771	0.002998	-2.57072
Lahore, Pakistan	Beersheba, Israel	Thailand	-0.00905	0.003541	-2.5561
Lahore, Pakistan	Thailand	Lebanon	-0.00883	0.003465	-2.54906
Vietnam	Abu Simbel, Egypt	Thailand	-0.01129	0.004433	-2.54729
Oita, Japan	Pate, Kenya	Thailand	-0.00995	0.003907	-2.54724
Taiwan	Finland	Thailand	-0.00977	0.003846	-2.54141
Lebanon	Bandar Seri Begawan, Brunei Darussalam	Abu Simbel, Egypt	-0.00913	0.003596	-2.53994
Oita, Japan	Lamu, Kenya	Thailand	-0.00897	0.00354	-2.5345
Lahore, Pakistan	Luxor, Egypt	Vietnam	-0.00717	0.002845	-2.5202
Lahore, Pakistan	Lamu, Kenya	Thailand	-0.01155	0.004585	-2.5182
Milan, Italy	Beersheba, Israel	Wildcat hybrids	-0.00757	0.003007	-2.51712
Tel Aviv, Israel	Germany	Shiraz, Iran	-0.00438	0.001742	-2.51674
Milan, Italy	Baghdad, Iraq	Germany	-0.00496	0.001976	-2.51218
Turkey	Abu Simbel, Egypt	Wildcat hybrids	-0.00915	0.003648	-2.50921
Wafra, Kuwait	Medina, Tunisia	Shiraz, Iran	-0.00606	0.00242	-2.50483
Lahore, Pakistan	Bandar Seri Begawan, Brunei Darussalam	Milan, Italy	-0.00777	0.003106	-2.50101
Lahore, Pakistan	Majorca, Spain	Thailand	-0.01097	0.004392	-2.49699
Milan, Italy	Germany	Hyderabad, India	-0.00564	0.002267	-2.49022
Lahore, Pakistan	Bandar Seri Begawan, Brunei Darussalam	Carcassonne, France	-0.00795	0.003201	-2.48454
Lahore, Pakistan	Cairo, Egypt	Thailand	-0.01031	0.004169	-2.47182
EMRO, Egypt	Thailand	Egypt	-0.00585	0.002371	-2.46698
Bandar Seri Begawan, Brunei Darussalam	Wildcat hybrids	Thailand	-0.0094	0.003842	-2.44699
Lahore, Pakistan	Wafra, Kuwait	Vietnam	-0.00667	0.002727	-2.44514
Iraq	Baghdad, Iraq	South Korea	-0.00392	0.001606	-2.44165
Iraq	Baghdad, Iraq	Kanazawa, Japan	-0.00466	0.001914	-2.43475
Lahore, Pakistan	Agra, India	Vietnam	-0.00772	0.00317	-2.43373
Carcassonne, France	Wildcat hybrids	Sri Lanka	-0.00909	0.003735	-2.43365
Carcassonne, France	China	Wildcat hybrids	-0.01188	0.0049	-2.42479
Beersheba, Israel	Finland	Vietnam	-0.00739	0.003052	-2.42153
Bandar Seri Begawan, Brunei Darussalam	Dubai, United Arab Emirates	Thailand	-0.00681	0.002815	-2.41983
EMRO, Egypt	Abu Simbel, Egypt	Thailand	-0.01102	0.004559	-2.41668
Andhra Pradesh, India	Wildcat hybrids	Thailand	-0.01116	0.004619	-2.41628
Sapporo, Japan	Beersheba, Israel	Omiya, Japan	-0.00536	0.002224	-2.4105
Sapporo, Japan	Wildcat hybrids	Thailand	-0.01374	0.005709	-2.40702
Beersheba, Israel	Taiwan	Asyut, Egypt	-0.00744	0.003095	-2.40365
South Korea	China	F.s. lybica	-0.00528	0.002199	-2.40006
EMRO, Egypt	Wildcat hybrids	Thailand	-0.01515	0.006311	-2.39996
Milan, Italy	Germany	Vietnam	-0.00529	0.00221	-2.39449
Lahore, Pakistan	Thailand	Egypt	-0.01018	0.004268	-2.38617
Taiwan	Abu Simbel, Egypt	Thailand	-0.01017	0.004265	-2.38392
Lebanon	Finland	Thailand	-0.00769	0.003236	-2.37793
Kenya	Carcassonne, France	Vietnam	-0.00405	0.001705	-2.37341
Kenya	Lamu, Kenya	Wildcat hybrids	-0.00973	0.004102	-2.37164
Milan, Italy	Wildcat hybrids	Tel Aviv, Israel	-0.00771	0.003262	-2.36377
Lahore, Pakistan	Wafra, Kuwait	Thailand	-0.00852	0.003615	-2.35653
Sapporo, Japan	Lahore, Pakistan	Omiya, Japan	-0.00485	0.002059	-2.35522
Taiwan	Quezon City, Philippines	China	-0.00523	0.002225	-2.35116
South Korea	China	Wildcat hybrids	-0.00776	0.003308	-2.34654
Tel Aviv, Israel	Germany	West Iran	-0.00414	0.001768	-2.34329
Rome, Italy	Wildcat hybrids	Asyut, Egypt	-0.00976	0.004172	-2.33952
Turkey	Wildcat hybrids	Tel Aviv, Israel	-0.00532	0.002283	-2.33166
Kenya	Bandar Seri Begawan, Brunei Darussalam	Germany	-0.00478	0.002052	-2.33149
Sapporo, Japan	Omiya, Japan	Cyprus	-0.00554	0.002377	-2.3309
Turkey	Germany	Shiraz, Iran	-0.00446	0.001914	-2.32814
Turkey	China	Wildcat hybrids	-0.01003	0.004309	-2.328
Tel Aviv, Israel	Abu Simbel, Egypt	Thailand	-0.00949	0.004079	-2.32726
Lahore, Pakistan	Thailand	Asyut, Egypt	-0.0125	0.005375	-2.3246
Iraq	Rome, Italy	Baghdad, Iraq	-0.00395	0.0017	-2.32207
Beersheba, Israel	Bandar Seri Begawan, Brunei Darussalam	Abu Simbel, Egypt	-0.00969	0.004179	-2.31898
Sapporo, Japan	EMRO, Egypt	Omiya, Japan	-0.00549	0.00237	-2.31622
Beersheba, Israel	Bandar Seri Begawan, Brunei Darussalam	Asyut, Egypt	-0.00905	0.003915	-2.31238
EMRO, Egypt	Andhra Pradesh, India	Egypt	-0.00351	0.001522	-2.3066
Oita, Japan	F.s. lybica	Thailand	-0.00861	0.003739	-2.30244
Kenya	China	Wildcat hybrids	-0.0117	0.005083	-2.3017
Milan, Italy	Wildcat hybrids	Cyprus	-0.0068	0.002965	-2.29486
Wafra, Kuwait	Bandar Seri Begawan, Brunei Darussalam	Muscat, Oman	-0.00513	0.002235	-2.29427
South Korea	Rome, Italy	China	-0.00474	0.00207	-2.29125
Turkey	Germany	Iraq	-0.00382	0.001668	-2.28868
Sapporo, Japan	Pate, Kenya	Vietnam	-0.00963	0.004209	-2.28791
EMRO, Egypt	Cairo, Egypt	Hyderabad, India	-0.00526	0.002304	-2.28523
Lahore, Pakistan	Bandar Seri Begawan, Brunei Darussalam	F.s. lybica	-0.00851	0.003729	-2.28283
Turkey	Wildcat hybrids	Thailand	-0.01226	0.005387	-2.27526
Carcassonne, France	Wildcat hybrids	Vietnam	-0.0112	0.004924	-2.2746
Sapporo, Japan	Thailand	Asyut, Egypt	-0.0098	0.004311	-2.27287
Lahore, Pakistan	Thailand	Tel Aviv, Israel	-0.00798	0.003524	-2.26341
Turkey	Agra, India	Majorca, Spain	-0.00443	0.001958	-2.26098
Beersheba, Israel	Germany	Thailand	-0.00687	0.003052	-2.25048
Lebanon	Germany	Hyderabad, India	-0.00566	0.002518	-2.24963
Lahore, Pakistan	Lamu, Kenya	Vietnam	-0.00873	0.003884	-2.24869
Vietnam	Thailand	Cyprus	-0.00661	0.002955	-2.23679
Bandar Seri Begawan, Brunei Darussalam	Thailand	Medina, Tunisia	-0.00616	0.002756	-2.23485
Luxor, Egypt	Omiya, Japan	Asyut, Egypt	-0.00705	0.003157	-2.23386
EMRO, Egypt	Lahore, Pakistan	Egypt	-0.00307	0.001374	-2.23276
Lahore, Pakistan	Iraq	Thailand	-0.00862	0.003887	-2.21745
Kenya	Dubai, United Arab Emirates	Carcassonne, France	-0.00447	0.00202	-2.21463
Quezon City, Philippines	Wildcat hybrids	Thailand	-0.01331	0.006016	-2.2121
Lebanon	Agra, India	Majorca, Spain	-0.00487	0.002205	-2.20626
Carcassonne, France	Bandar Seri Begawan, Brunei Darussalam	Wildcat hybrids	-0.01121	0.005087	-2.20376
Sapporo, Japan	Omiya, Japan	Asyut, Egypt	-0.00657	0.002988	-2.1989
Beersheba, Israel	Lebanon	Asyut, Egypt	-0.00397	0.001807	-2.19489
Milan, Italy	Carcassonne, France	Baghdad, Iraq	-0.00375	0.001712	-2.19101
Oita, Japan	Thailand	Asyut, Egypt	-0.00957	0.004372	-2.18941
Lebanon	Wildcat hybrids	Thailand	-0.01241	0.005677	-2.18619
Sapporo, Japan	F.s. lybica	Thailand	-0.00899	0.004116	-2.18413
Beersheba, Israel	Abu Simbel, Egypt	Vietnam	-0.00651	0.002982	-2.18204
Beersheba, Israel	Rome, Italy	West Iran	-0.00574	0.002648	-2.16817
Sapporo, Japan	Luxor, Egypt	Thailand	-0.0072	0.003324	-2.16723
Sapporo, Japan	Luxor, Egypt	Omiya, Japan	-0.00511	0.002365	-2.16118
South Korea	Sapporo, Japan	China	-0.00348	0.001614	-2.15485
Iraq	Baghdad, Iraq	Omiya, Japan	-0.00435	0.002019	-2.15323
Kenya	Kolkata, India	Wildcat hybrids	-0.01004	0.004674	-2.14751
Luxor, Egypt	Taiwan	Asyut, Egypt	-0.0056	0.002616	-2.142
Carcassonne, France	Wildcat hybrids	Taiwan	-0.00903	0.004217	-2.14109
Taiwan	Wildcat hybrids	Thailand	-0.01102	0.005168	-2.13237
Luxor, Egypt	Thailand	Asyut, Egypt	-0.00819	0.003842	-2.13092
Lebanon	Majorca, Spain	Shiraz, Iran	-0.0047	0.002208	-2.1291
Lahore, Pakistan	Dubai, United Arab Emirates	Thailand	-0.00971	0.004574	-2.12301
Kenya	Wildcat hybrids	Sri Lanka	-0.00728	0.003436	-2.11975
Wafra, Kuwait	Thailand	Muscat, Oman	-0.00593	0.002801	-2.11602
Vietnam	Finland	Thailand	-0.00761	0.003604	-2.11196
Sapporo, Japan	South Korea	Lahore, Pakistan	-0.00556	0.002638	-2.10945
Beersheba, Israel	Kenya	Asyut, Egypt	-0.00432	0.002053	-2.10553
Sapporo, Japan	South Korea	Thailand	-0.00662	0.003148	-2.10452
Iraq	Baghdad, Iraq	West Iran	-0.00334	0.001586	-2.10425
Lebanon	Rome, Italy	Thailand	-0.00564	0.002683	-2.1038
Kenya	Finland	Vietnam	-0.00491	0.002345	-2.09521
Carcassonne, France	Wildcat hybrids	Asyut, Egypt	-0.01007	0.004808	-2.09431
Beersheba, Israel	Luxor, Egypt	Bandar Seri Begawan, Brunei Darussalam	-0.0045	0.002156	-2.08927
Beersheba, Israel	Germany	West Iran	-0.00587	0.002815	-2.08623
Lahore, Pakistan	Bandar Seri Begawan, Brunei Darussalam	Cairo, Egypt	-0.00724	0.003473	-2.08399
Oita, Japan	China	Thailand	-0.0085	0.004083	-2.08301
Carcassonne, France	Wildcat hybrids	Muscat, Oman	-0.00791	0.003801	-2.08206
Kenya	Germany	Sri Lanka	-0.00297	0.001428	-2.08203
Lebanon	Bandar Seri Begawan, Brunei Darussalam	Cairo, Egypt	-0.00496	0.002382	-2.08122
Milan, Italy	Carcassonne, France	Iraq	-0.00383	0.001842	-2.07991
Turkey	Wildcat hybrids	Cyprus	-0.00454	0.002185	-2.07725
Milan, Italy	China	Wildcat hybrids	-0.01071	0.005161	-2.07533
EMRO, Egypt	Luxor, Egypt	Vietnam	-0.00443	0.002134	-2.07478
Carcassonne, France	Germany	Hyderabad, India	-0.00408	0.001966	-2.074
Lahore, Pakistan	EMRO, Egypt	Thailand	-0.0074	0.003578	-2.06896
Germany	Wildcat hybrids	Tel Aviv, Israel	-0.00727	0.003518	-2.0663
Lahore, Pakistan	Bandar Seri Begawan, Brunei Darussalam	EMRO, Egypt	-0.00623	0.003017	-2.06575
Luxor, Egypt	West Iran	Asyut, Egypt	-0.00586	0.002845	-2.06168
Luxor, Egypt	Abu Simbel, Egypt	Wildcat hybrids	-0.0077	0.003748	-2.05568
Lahore, Pakistan	Beersheba, Israel	Bandar Seri Begawan, Brunei Darussalam	-0.00618	0.00301	-2.05218
South Korea	Majorca, Spain	China	-0.00478	0.002335	-2.04823
Beersheba, Israel	Quezon City, Philippines	Asyut, Egypt	-0.00619	0.003021	-2.04752
Sapporo, Japan	Omiya, Japan	Kenya	-0.00489	0.002394	-2.04425
Lebanon	Cairo, Egypt	Lahore, Pakistan	-0.00358	0.001758	-2.03908
Kenya	Dubai, United Arab Emirates	Wildcat hybrids	-0.00881	0.004321	-2.03869
Carcassonne, France	Lamu, Kenya	Wildcat hybrids	-0.00943	0.004626	-2.03791
Luxor, Egypt	Wildcat hybrids	Asyut, Egypt	-0.00716	0.003515	-2.03622
Lahore, Pakistan	Bandar Seri Begawan, Brunei Darussalam	Tel Aviv, Israel	-0.00596	0.002928	-2.03544
Oita, Japan	Rome, Italy	Thailand	-0.00816	0.004015	-2.03282
Turkey	China	Germany	-0.00444	0.002183	-2.03213
EMRO, Egypt	Oita, Japan	Cairo, Egypt	-0.00519	0.002555	-2.03085
Kenya	Germany	Shiraz, Iran	-0.00435	0.002143	-2.03025
Luxor, Egypt	Sapporo, Japan	Asyut, Egypt	-0.00559	0.002758	-2.02822
EMRO, Egypt	Cairo, Egypt	Thailand	-0.00599	0.002955	-2.02794
Sapporo, Japan	Egypt	Omiya, Japan	-0.00528	0.002608	-2.02649
Sapporo, Japan	Germany	Omiya, Japan	-0.00598	0.002953	-2.02505
Oita, Japan	Portugal	Omiya, Japan	-0.00569	0.002812	-2.02478
Sapporo, Japan	Pate, Kenya	Thailand	-0.01149	0.005688	-2.01991
Kenya	Kolkata, India	Carcassonne, France	-0.00416	0.002058	-2.0192
Lahore, Pakistan	Bandar Seri Begawan, Brunei Darussalam	Kenya	-0.00646	0.0032	-2.01807
Taiwan	Finland	Omiya, Japan	-0.00494	0.002453	-2.01429
Beersheba, Israel	Dubai, United Arab Emirates	Germany	-0.00446	0.002219	-2.01038
Vietnam	Beersheba, Israel	Thailand	-0.0058	0.002885	-2.00947
Luxor, Egypt	Agra, India	Asyut, Egypt	-0.00646	0.003216	-2.00891
EMRO, Egypt	Lahore, Pakistan	Asyut, Egypt	-0.00592	0.002957	-2.00344
Beersheba, Israel	Dubai, United Arab Emirates	Cyprus	-0.00435	0.002174	-2.00276
Lebanon	Germany	Vietnam	-0.00486	0.002428	-2.00222

## Sheet: Supplementary Table 6
Isolation by distance pairwise genetic and geographic distances
Population One	Population Two	Genetic Distance SNP	Genetic Distance STR	Geographic Distance (km)
Cyprus	Egypt	0.11243	0.35387	799.199
Lamu	Pate	0.124423	0.387044	25.1352
Shiraz, Iran	Baghdad, Iraq	0.127913	0.406444	873.695
Egypt	Majorca, Spain	0.132196	NA	2909.53
Egypt	Cairo, Egypt	0.133206	0.398662	226.46
Cyprus	Majorca, Spain	0.138658	NA	2712.43
Majorca, Spain	Medina, Tunisia	0.142647	NA	703.562
Egypt	Sri Lanka	0.14305	0.437534	5649.1
Cyprus	Sri Lanka	0.147974	0.402187	5708.51
Cyprus	Cairo, Egypt	0.149009	0.417742	584.054
Majorca, Spain	Sri Lanka	0.151394	NA	8420.88
Cyprus	Baghdad, Iraq	0.154798	0.428756	1045.26
Baghdad, Iraq	Egypt	0.155297	0.44018	1377.06
Cairo, Egypt	Majorca, Spain	0.157194	NA	2778.67
Hyderabad, India	Sri Lanka	0.158166	0.46585	1107.55
Baghdad, Iraq	Sri Lanka	0.162029	0.461712	4694.39
Finland	Majorca, Spain	0.162457	NA	3136.53
Lamu	Dubai, UAE	0.16281	0.463647	3400.85
Shiraz, Iran	Dubai, UAE	0.162833	0.500362	569.953
Lamu	Sri Lanka	0.164146	0.489531	4561.62
Shiraz, Iran	West Iran	0.165731	0.508292	730.517
Muscat, Oman	Sri Lanka	0.166667	0.459377	2964.61
Omiya, Japan	Sri Lanka	0.166747	0.425773	6720.56
Baghdad, Iraq	Dubai, UAE	0.168918	0.513044	1392.51
Cairo, Egypt	Sri Lanka	0.169024	0.477876	5717.6
Muscat, Oman	Majorca, Spain	0.169058	NA	5456.28
Cyprus	Muscat, Oman	0.169471	0.465333	2743.97
West Iran	Baghdad, Iraq	0.17002	0.524808	276.519
Egypt	Medina, Tunisia	0.170064	0.489126	2213.2
Hyderabad, India	Shiraz, Iran	0.170117	0.510449	2958.25
Kanazawa, Japan	Omiya, Japan	0.17134	0.430485	271.166
Egypt	Muscat, Oman	0.171717	0.463816	2749.62
Shiraz, Iran	Lamu	0.172134	0.519099	3740.4
Hyderabad, India	Dubai, UAE	0.172556	0.540817	2544.32
Baghdad, Iraq	Cairo, Egypt	0.173079	0.499628	1296.37
Egypt	Asyut, Egypt	0.174167	0.491596	101.303
Cyprus	Finland	0.174258	0.456458	3273.85
Baghdad, Iraq	Muscat, Oman	0.175569	0.455507	1742.45
Shiraz, Iran	Sri Lanka	0.175796	0.45703	3822.39
Kolkata, India	Sri Lanka	0.177163	0.517174	1834.81
China	Omiya, Japan	0.178306	0.433224	3445.43
Cyprus	Lamu	0.178777	0.480388	4206.05
Cyprus	Medina, Tunisia	0.179384	0.479333	2085.6
Hyderabad, India	Baghdad, Iraq	0.179451	0.529911	3824.38
China	Agra, India	0.179603	0.60023	2389.36
Baghdad, Iraq	Lamu	0.17967	0.524144	3953.89
Cairo, Egypt	Asyut, Egypt	0.179749	0.537365	325.873
Cyprus	Asyut, Egypt	0.17975	0.530345	900.439
Sri Lanka	Medina, Tunisia	0.179843	0.522508	7776.26
Lamu	Muscat, Oman	0.180902	0.485594	3432.31
Cairo, Egypt	Medina, Tunisia	0.181246	0.499837	2092.31
Sri Lanka	Dubai, UAE	0.181444	0.472438	3325.23
Finland	Egypt	0.182135	0.4819	4037.12
Cyprus	Shiraz, Iran	0.182463	0.466567	1908.63
Baghdad, Iraq	Majorca, Spain	0.185078	NA	3739.05
Pate	Dubai, UAE	0.18526	0.536794	3376.63
Agra, India	Hyderabad, India	0.185302	0.53852	1078.17
Agra, India	Shiraz, Iran	0.185606	0.52266	2509.63
Shiraz, Iran	Pate	0.186402	0.558421	3717.3
Agra, India	Baghdad, Iraq	0.188089	0.544776	3294.68
Lamu	Egypt	0.188416	0.483377	3501.71
Finland	Sri Lanka	0.188538	0.494932	7559.62
Hyderabad, India	Lamu	0.188917	0.533955	4656.97
Hyderabad, India	Egypt	0.188923	0.487165	4940.84
Cyprus	Hyderabad, India	0.189129	0.488427	4866.18
Egypt	Abu Simbel, Egypt	0.189143	0.48821	628.645
West Iran	Dubai, UAE	0.190077	0.576026	1290.65
Lamu	Majorca, Spain	0.190686	NA	6042.43
Cyprus	Omiya, Japan	0.191023	0.454656	9072.58
Omiya, Japan	Egypt	0.191604	0.458196	9700.17
Shiraz, Iran	Muscat, Oman	0.193561	0.481145	889.58
Agra, India	Sri Lanka	0.194034	0.522411	2174.32
Finland	Medina, Tunisia	0.194177	0.471673	3245.32
Majorca, Spain	Asyut, Egypt	0.194185	NA	2951.58
China	Shiraz, Iran	0.194277	0.53735	4610.2
China	Baghdad, Iraq	0.194532	0.517177	5206.32
Shiraz, Iran	Egypt	0.194745	0.475629	2069.51
Muscat, Oman	Dubai, UAE	0.195056	0.479333	361.649
China	Sri Lanka	0.195304	0.535396	3671.45
Kolkata, India	Baghdad, Iraq	0.196067	0.575035	4455.33
Hyderabad, India	Kolkata, India	0.196652	0.528645	1185.88
Muscat, Oman	Medina, Tunisia	0.1967	0.585651	4815.56
Pate	Sri Lanka	0.197009	0.572329	4540.81
Finland	Cairo, Egypt	0.197645	0.517421	3810.66
Agra, India	Lamu	0.197762	0.603114	5143.42
Egypt	Dubai, UAE	0.197808	0.525791	2397.26
Cairo, Egypt	Muscat, Oman	0.197845	0.535343	2786.58
Omiya, Japan	Thailand	0.197875	0.475358	4383.31
Sri Lanka	Asyut, Egypt	0.198132	0.567709	5643.58
Omiya, Japan	Lamu	0.198524	0.534003	10946.7
Baghdad, Iraq	Pate	0.198558	0.596862	3933.73
Agra, India	Omiya, Japan	0.199069	0.551215	5834.65
Omiya, Japan	Majorca, Spain	0.19966	NA	10531.5
Cyprus	Dubai, UAE	0.199681	0.509144	2383.93
Hyderabad, India	West Iran	0.202225	0.62694	3629.94
Finland	Muscat, Oman	0.202647	0.577059	5068.36
Baghdad, Iraq	Omiya, Japan	0.203536	0.486477	8349.93
China	Hyderabad, India	0.203798	0.525772	2989.7
China	Cyprus	0.204128	0.521392	6109.86
Hyderabad, India	Muscat, Oman	0.204511	0.494676	2191.75
Cairo, Egypt	Abu Simbel, Egypt	0.204562	0.520617	855.092
Shiraz, Iran	Cairo, Egypt	0.204635	0.527984	2054.16
Shiraz, Iran	Omiya, Japan	0.204753	0.493069	7912.06
Kolkata, India	Egypt	0.204876	0.575388	5722.31
Cyprus	Agra, India	0.204878	0.558205	4325.33
Cyprus	Abu Simbel, Egypt	0.205328	0.512087	1416.17
Kolkata, India	Omiya, Japan	0.205894	0.565319	5136.53
Omiya, Japan	Muscat, Oman	0.206819	0.479262	7756.94
Finland	Baghdad, Iraq	0.207248	0.576861	3643.25
Cyprus	Kolkata, India	0.207804	0.577244	5487.66
China	Kolkata, India	0.207833	0.594986	1861.3
Hyderabad, India	Omiya, Japan	0.208369	0.497802	6321.83
Majorca, Spain	Dubai, UAE	0.208686	NA	5095.89
China	Lamu	0.208719	0.582473	7519.39
Cyprus	West Iran	0.209491	0.589437	1272.42
Kanazawa, Japan	Sri Lanka	0.209607	0.521987	6481.73
Kolkata, India	Shiraz, Iran	0.209636	0.574755	3655.6
Agra, India	Egypt	0.210168	0.554458	4579.13
Portugal	Sri Lanka	0.210346	NA	9386.6
Kolkata, India	Cairo, Egypt	0.210968	0.618021	5708.09
Shiraz, Iran	Majorca, Spain	0.211602	NA	4612.03
Baghdad, Iraq	Medina, Tunisia	0.211662	0.589992	3128.47
Agra, India	Kolkata, India	0.212098	0.592291	1162.42
Lamu	Cairo, Egypt	0.212182	0.523012	3720.54
Omiya, Japan	Cairo, Egypt	0.212301	0.499472	9565.73
Cyprus	Pate	0.212388	0.568214	4190.58
China	Egypt	0.212586	0.516737	6581.52
West Iran	Egypt	0.213386	0.611227	1653.18
Hyderabad, India	Cairo, Egypt	0.213712	0.528988	4970.22
Kolkata, India	Lamu	0.213916	0.57076	5837.45
Sri Lanka	Thailand	0.213919	0.498988	2422.28
Hyderabad, India	Majorca, Spain	0.215757	NA	7557.69
West Iran	Sri Lanka	0.215763	0.59227	4536.35
Omiya, Japan	Pate	0.216243	0.594323	10922.2
Majorca, Spain	Abu Simbel, Egypt	0.216262	NA	3317.7
Agra, India	Muscat, Oman	0.216303	0.551297	2011.66
Muscat, Oman	Asyut, Egypt	0.216355	0.577015	2762.11
Kolkata, India	Dubai, UAE	0.216399	0.574296	3377.84
West Iran	Cairo, Egypt	0.216427	0.635032	1567.45
Pate	Egypt	0.216503	0.56979	3488.41
Pate	Majorca, Spain	0.216577	NA	6036.92
Cairo, Egypt	Dubai, UAE	0.216714	0.554496	2428.37
West Iran	Lamu	0.217021	0.624476	4102.78
Kolkata, India	Pate	0.217042	0.638562	5813.49
Agra, India	West Iran	0.217443	0.624081	3053.02
Pate	Muscat, Oman	0.217958	0.525793	3407.49
Omiya, Japan	Dubai, UAE	0.218369	0.528799	7943.09
China	Dubai, UAE	0.21896	0.592141	4552.78
Kolkata, India	Majorca, Spain	0.219675	NA	8062.64
Hyderabad, India	Pate	0.220254	0.560322	4633.2
Agra, India	Pate	0.22027	0.626762	5118.45
China	Muscat, Oman	0.221987	0.54889	4336.29
Kolkata, India	West Iran	0.222118	0.659327	4215.28
Medina, Tunisia	Asyut, Egypt	0.222332	0.606891	2251.99
China	Pate	0.222666	0.617905	7494.58
Sri Lanka	Abu Simbel, Egypt	0.222828	0.589198	5498.92
China	Kanazawa, Japan	0.223087	0.501624	3175.89
China	Cairo, Egypt	0.2231	0.569066	6496.84
Lamu	Medina, Tunisia	0.223306	0.555339	5368.18
Agra, India	Dubai, UAE	0.223783	0.548802	2286.44
Finland	Lamu	0.224208	0.562433	7465.01
China	West Iran	0.224305	0.634962	4931.71
Finland	Asyut, Egypt	0.225132	0.600033	4135.67
Agra, India	Cairo, Egypt	0.226297	0.583802	4555.92
Finland	Omiya, Japan	0.226569	0.559568	7466.95
Baghdad, Iraq	Asyut, Egypt	0.226596	0.578876	1442.41
West Iran	Pate	0.227467	0.670091	4081.73
Finland	Shiraz, Iran	0.228015	0.583381	4248.84
Hyderabad, India	Asyut, Egypt	0.228112	0.590532	4953.82
Kanazawa, Japan	Egypt	0.228184	0.544641	9441.79
Hyderabad, India	Thailand	0.229407	0.531046	2456.66
Hyderabad, India	Medina, Tunisia	0.231968	0.586125	6951.72
Baghdad, Iraq	Thailand	0.232095	0.567469	6009.31
West Iran	Omiya, Japan	0.232294	0.624516	8076.28
West Iran	Muscat, Oman	0.232711	0.587608	1620.08
Baghdad, Iraq	Abu Simbel, Egypt	0.232973	0.590681	1745.21
Omiya, Japan	Medina, Tunisia	0.233426	0.560601	10419.7
Medina, Tunisia	Abu Simbel, Egypt	0.234306	0.595652	2614.65
Kolkata, India	Muscat, Oman	0.234817	0.560918	3066.44
Egypt	Portugal	0.234913	NA	3860.97
Finland	Dubai, UAE	0.235455	0.586344	4809.26
Lamu	Asyut, Egypt	0.235607	0.596324	3413.13
Portugal	Majorca, Spain	0.235676	NA	967.947
Agra, India	Majorca, Spain	0.236305	NA	6913.03
Kolkata, India	Thailand	0.236924	0.554807	1554.05
Shiraz, Iran	Medina, Tunisia	0.23703	0.610173	3994.14
Pate	Cairo, Egypt	0.237327	0.583522	3706.88
China	Majorca, Spain	0.238047	NA	8280.92
Kolkata, India	Medina, Tunisia	0.238283	0.662929	7530.07
West Iran	Majorca, Spain	0.238693	NA	3928.17
Medina, Tunisia	Dubai, UAE	0.23892	0.606438	4453.98
Shiraz, Iran	Thailand	0.239089	0.585728	5203.5
Cyprus	Kanazawa, Japan	0.239128	0.548696	8821.5
Cyprus	Portugal	0.239559	NA	3678.34
Omiya, Japan	Asyut, Egypt	0.240175	0.566156	9777.54
Finland	Abu Simbel, Egypt	0.240386	0.593861	4665.69
Hyderabad, India	Portugal	0.241992	NA	8510.19
Finland	Hyderabad, India	0.242069	0.563606	6467.73
China	Thailand	0.242588	0.566838	2087.21
Finland	Pate	0.242865	0.660092	7448.28
Omiya, Japan	Abu Simbel, Egypt	0.243862	0.585318	10080.7
Cyprus	Thailand	0.244005	0.554344	7041.25
Abu Simbel, Egypt	Asyut, Egypt	0.244221	0.58628	530.239
Kanazawa, Japan	Majorca, Spain	0.244257	NA	10332.1
Shiraz, Iran	Asyut, Egypt	0.24504	0.610836	2106.62
Muscat, Oman	Abu Simbel, Egypt	0.245251	0.599458	2745.95
Omiya, Japan	Portugal	0.24545	NA	10983.5
Shiraz, Iran	Abu Simbel, Egypt	0.24548	0.64224	2238.35
China	Finland	0.246111	0.637268	5862.13
Baghdad, Iraq	Kanazawa, Japan	0.246222	0.562063	8088.34
Pate	Medina, Tunisia	0.246392	0.617824	5361.7
Finland	Kanazawa, Japan	0.246502	0.613683	7289.86
Agra, India	Medina, Tunisia	0.24656	0.654412	6370.48
China	Asyut, Egypt	0.247485	0.637675	6641.16
Egypt	Thailand	0.247536	0.563298	7265.3
Finland	Agra, India	0.247604	0.658942	5475.79
Kanazawa, Japan	Lamu	0.248044	0.60528	10681.3
Dubai, UAE	Asyut, Egypt	0.248744	0.639391	2413.3
Lamu	Abu Simbel, Egypt	0.249104	0.580344	2902.29
Shiraz, Iran	Kanazawa, Japan	0.249224	0.552835	7643.62
Kolkata, India	Asyut, Egypt	0.250103	0.656702	5753.75
China	Medina, Tunisia	0.250314	0.65274	7910.49
Kolkata, India	Abu Simbel, Egypt	0.251488	0.692646	5802.79
Agra, India	Kanazawa, Japan	0.251554	0.602832	5565.24
Portugal	Medina, Tunisia	0.251758	NA	1648.31
Kanazawa, Japan	Thailand	0.252009	0.573072	4165.17
Kanazawa, Japan	Muscat, Oman	0.252015	0.54791	7485.77
Agra, India	Thailand	0.252383	0.590078	2715.98
Dubai, UAE	Abu Simbel, Egypt	0.252436	0.656003	2424.95
Agra, India	Asyut, Egypt	0.252486	0.658787	4615.19
Kanazawa, Japan	Pate	0.252556	0.650971	10656.7
Kanazawa, Japan	Cairo, Egypt	0.25256	0.5811	9309.83
Muscat, Oman	Thailand	0.252621	0.517333	4568.21
Shiraz, Iran	Portugal	0.252677	NA	5572.96
Cairo, Egypt	Portugal	0.253022	NA	3739.05
Kolkata, India	Kanazawa, Japan	0.253065	0.59167	4878.4
Portugal	Dubai, UAE	0.254066	NA	6062.24
West Iran	Asyut, Egypt	0.254428	0.695603	1718.93
Majorca, Spain	Thailand	0.254725	NA	9592.51
Lamu	Portugal	0.255265	NA	6848.49
Finland	Kolkata, India	0.255457	0.632073	6404.22
Kolkata, India	Portugal	0.25599	NA	8970.01
Lamu	Thailand	0.25601	0.589039	6948.89
West Iran	Thailand	0.256074	0.660301	5768.99
Muscat, Oman	Portugal	0.256238	NA	6422.24
Thailand	Dubai, UAE	0.256589	0.577576	4896.38
Cairo, Egypt	Thailand	0.257243	0.596821	7257.48
China	Portugal	0.25731	NA	9048.97
Hyderabad, India	Kanazawa, Japan	0.258055	0.560223	6062.9
Pate	Asyut, Egypt	0.259336	0.645607	3400.15
Baghdad, Iraq	Portugal	0.260377	NA	4699.33
Finland	Portugal	0.260562	NA	3520.88
Hyderabad, India	Abu Simbel, Egypt	0.262558	0.607033	4910.05
Kanazawa, Japan	Medina, Tunisia	0.263091	0.639137	10201.4
Agra, India	Portugal	0.263196	NA	7831.23
West Iran	Medina, Tunisia	0.26345	0.678102	3338.54
Portugal	Thailand	0.263541	NA	10481.8
China	Abu Simbel, Egypt	0.263817	0.625574	6844.63
Pate	Portugal	0.265334	NA	6845.44
Portugal	Asyut, Egypt	0.265433	NA	3897.46
West Iran	Kanazawa, Japan	0.265634	0.643867	7814.24
Finland	West Iran	0.265837	0.660701	3599.49
Kanazawa, Japan	Abu Simbel, Egypt	0.267839	0.658094	9816.68
Kanazawa, Japan	Portugal	0.268107	NA	10810.3
Kanazawa, Japan	Dubai, UAE	0.269585	0.575674	7672.22
Pate	Abu Simbel, Egypt	0.270324	0.654244	2890.36
Agra, India	Abu Simbel, Egypt	0.271434	0.678169	4698.15
Pate	Thailand	0.27249	0.650082	6926.96
West Iran	Abu Simbel, Egypt	0.276524	0.719012	2012.71
Thailand	Medina, Tunisia	0.278604	0.640923	9076.23
West Iran	Portugal	0.279074	NA	4880.88
Kanazawa, Japan	Asyut, Egypt	0.280815	0.637623	9518.33
Thailand	Asyut, Egypt	0.292038	0.676883	7293.17
Finland	Thailand	0.29454	0.622051	7680.92
Portugal	Abu Simbel, Egypt	0.295482	NA	4232.95
Thailand	Abu Simbel, Egypt	0.302147	0.68113	7314.16

## Sheet: Supplementary Table 7
Isolation by distance populations sample size, observed heterozygosities, and genetic distance from F.s. lybica
Sample location population	N, SNP population (STR population)	SNP Observed Heterozygosity	STR Observed Heterozygosity	SNP Genetic Distance from F.s. lybica	STR Genetic Distance from F.s. lybica
Wildcat hybrids	10 (NA)	0.324666	NA	0.31805	NA
Agra, India	9	0.31145	0.722388	0.269268	0.664543
Cyprus	30	0.308433	0.690212	0.224853	0.54537
Egypt	19	0.304059	0.688837	0.222286	0.54918
Sri Lanka	24	0.297538	0.714466	0.218712	0.557673
Majorca, Spain	27 (NA)	0.296994	NA	0.224864	NA
Baghdad, Iraq	27	0.291231	0.720092	0.241933	0.616432
Asyut, Egypt	8	0.289962	0.680556	0.242692	0.615434
F.s. lybica	4	0.286896	0.728571	0	0
Cairo, Egypt	11	0.283103	0.675954	0.230741	0.576429
Medina, Tunisia	10 (9)	0.28245	0.70356	0.223272	0.556043
Abu Simbel, Egypt	5	0.280934	0.671296	0.260998	0.631424
Omiya, Japan	13	0.273079	0.636965	0.248832	0.578719
Kolkata, India	5	0.270581	0.618981	0.28179	0.686668
West Iran	5	0.267298	0.658333	0.272552	0.716903
Hyderabad, India	8	0.262419	0.753803	0.246329	0.600627
Kanazawa, Japan	6	0.26	0.664216	0.268175	0.649217
Finland	11	0.259446	0.634862	0.222064	0.569473
Lamu, Kenya	20	0.253647	0.60238	0.259049	0.608526
Portugal	5 (NA)	0.250661	NA	0.290137	NA
Muscat, Oman	12	0.249847	0.687921	0.224319	0.625364
Dubai, United Arab Emirates	10	0.241468	0.679861	0.258012	0.650841
Pate, Kenya	9	0.239674	0.614473	0.27636	0.672205
Shiraz, Iran	31	0.232815	0.630238	0.252471	0.642659
China	20	0.222714	0.638194	0.265858	0.654726
Thailand	17	0.184943	0.559151	0.294333	0.640498

## Sheet: Supplementary Table 8
Observed heterozygosities, expected heterozygosities, and FIS for random-bred cat populations grouped by country.
Sample population	SNP Observed heterozygosity	SNP Expected heterozygosity	SNP FIS	STR Observed heterozygosity	STR Expected heterozygosity	STR FIS
United States of America	0.278469	0.327077	0.148614	0.666737	0.736	0.0941079
Pacific	0.295223	0.309548	0.0462793	0.654827	0.706453	0.0730783
Brazil	0.295668	0.298159	0.00835447	0.682762	0.72577	0.0592588
Finland	0.259446	0.293813	0.116968	0.62303	0.65889	0.0544242
Germany	0.259397	0.319773	0.18881	0.636355	0.709917	0.10362
Italy	0.316419	0.322529	0.0189441	0.665432	0.778352	0.145076
Turkey	0.261336	0.307406	0.149868	0.697447	0.757276	0.0790054
Cyprus	0.308433	0.311445	0.009674	0.681654	0.749421	0.0904258
Iraq	0.296715	0.277369	-0.069747	0.705152	0.741848	0.0494649
Iran	0.243447	0.249876	0.0257299	0.664169	0.7532	0.118203
United Arab Emirates	0.241468	0.249385	0.0317461	0.679861	0.680255	0.000579589
Lebanon	0.307859	0.307155	-0.00229056	0.70446	0.750399	0.0612195
Israel	0.310324	0.306148	-0.0136399	0.715853	0.765883	0.0653232
Lower Egypt	0.286987	0.300621	0.0453523	0.689438	0.764356	0.0980147
Upper Egypt	0.297371	0.30322	0.0192884	0.714398	0.76421	0.0651813
Kenya	0.333044	0.326936	-0.0186823	0.716455	0.752061	0.0473441
Lamu/Pate	0.249234	0.254127	0.0192535	0.607075	0.678437	0.105186
India	0.274346	0.274116	-0.000841088	0.674706	0.767397	0.120787
Sri Lanka	0.297538	0.296624	-0.00308243	0.714466	0.737567	0.0313201
Thailand	0.185756	0.229462	0.190471	0.55147	0.622525	0.114141
Taiwan	0.28802	0.303269	0.0502817	0.67796	0.723425	0.0628474
Vietnam	0.268461	0.271379	0.0107519	0.657966	0.680462	0.0330603
China	0.222714	0.22128	-0.00648211	0.640165	0.698555	0.0835866
South Korea	0.248622	0.264077	0.058525	0.615299	0.654582	0.0600124
Japan	0.269732	0.294135	0.0829656	0.631225	0.736245	0.142643
Tunisia	0.28245	0.307992	0.0829306	0.712661	0.701557	-0.0158288
Kuwait	0.258918	0.31509	0.178274	0.634259	0.544367	-0.165131
Spain	0.296994	0.356729	0.167452	0.682793	0.738103	0.0749355
San Marcos	0.202226	0.216615	0.0664263	0.465977	0.513111	0.0918604
Brunei	0.243868	0.278408	0.124061	0.648288	0.696435	0.0691338
Philippines	0.286944	0.314584	0.0878619	0.68022	0.716155	0.0501766
Pakistan	0.19353	0.296225	0.34668	0.682068	0.781383	0.127101
France	0.28784	0.334065	0.138371	0.693678	0.747119	0.0715296
Canada	0.305785	0.289773	-0.0552585	0.589592	0.701719	0.159788
Bahrain	0.241602	0.221959	-0.0884978	0.701539	0.702384	0.0012032
Oman	0.249847	0.318506	0.215565	0.676552	0.718988	0.0590208
Denmark	0.242667	0.285985	0.15147	0.679725	0.70844	0.0405333
Madagascar	0.267473	0.298716	0.104592	0.665944	0.726156	0.0829187
Portugal	0.250661	0.2766	0.0937779	0.644465	0.751045	0.141909
South Africa	NA	NA	NA	0.67662	0.727943	0.0705032
Netherlands	NA	NA	NA	0.675035	0.67658	0.00228364
Australia	NA	NA	NA	0.607044	0.657197	0.0763141
Greece	NA	NA	NA	0.705767	0.754452	0.0645302
Jordan	NA	NA	NA	0.688554	0.741893	0.0718953
Mongolia	NA	NA	NA	0.557727	0.62294	0.104686
Poland	NA	NA	NA	0.664795	0.683689	0.0276354
United Kingdom	NA	NA	NA	0.687886	0.705675	0.025209
