# Supplementary material for: Genetics of randomly bred cats support the cradle of cat domestication being in the Near East
Source: Heredity (Edinb). 2022 Nov 1;129(6):346–55. doi: 10.1038/s41437-022-00568-4 (PMC9708682; doi:10.1038/s41437-022-00568-4)
Supplement: Supplementary file 3 — Supplementary File 1 [file 41437_2022_568_MOESM3_ESM.csv]

Individual	chrA1_7429296	chrA1_8742286	chrA1_10141047	chrA1_27523501	chrA1_68485376	chrA1.66285706	chrA1_133621071	chrA1_151648701	chrA1_175780586	chrA1_208054462	chrA1_225057933	chrA1_223501140	chrA1_223506906	chrA1_235579538	chrA2_554046	chrA2_44241149	chrA2.96523276	chrA2_201526186	chrA2_202225770	chrA3_11480952	chrA3_75156179	chrA3_130195244	chrA3_38781591	chrA3_91058022	chrA3_99507784	chrA3_101420069	chrA3_162208567	chrB1.13362	chrB1.69970470	chrB1_10420439	chrB1.15122664	chrB1_54775573	chrB1_80161672	chrB1_195678304	chrB2_6949529	chrB2_41509835	chrB2.44526758	chrB2.127806414	chrB2_146660651	chrB3_39203469	chrB3_13666494	chrB3.44006038	chrB3_77094075	chrB3.103519744	chrB3_111000327	chrB4_255106	chrB4_1687419	chrB4_47638578	chrB4_147206961
18338	AG	TT	AA	GG	TT	AA	GG	CC	CC	GG	GG	TT	GG	AA	GA	GG	CC	GG	CC	CC	GG	TT	GG	0	AA	AA	CG	AG	TC	GG	AA	GG	GG	GA	GG	AA	TT	AG	CC	CC	CG	GG	AA	GG	TT	CC	CC	AA	AA
18357	AG	TG	AA	GT	TT	AG	GG	CC	CC	GG	GG	TT	GA	AG	AA	GG	CC	GG	TC	CC	GG	TT	0	0	AA	AA	CG	GG	TT	GG	CC	GG	GG	AA	0	0	TT	AG	CC	CC	CG	GG	AA	GG	TT	CC	CC	AA	AA
18361	AG	TG	AA	0	TT	AA	GG	CC	TC	GG	GG	TT	GA	AG	AA	GG	CT	AA	TC	CC	AG	TT	GG	0	AA	AA	GG	GG	TC	GG	AA	AG	GG	AA	GG	AG	CT	GG	CC	CC	GG	GG	AA	GG	TT	CC	CC	AA	GA
18363	AG	TG	AA	0	TT	0	GG	CC	CC	GG	GG	TT	GG	AA	AA	GG	CC	GG	CC	CC	GG	TT	GG	0	TA	AA	CG	AG	CC	GG	AA	GG	GG	AA	0	0	TT	AG	CC	CC	CC	GG	AA	GG	TT	CC	CC	AA	GA
7961	GG	GG	AA	GG	TT	AG	AA	CC	CC	GG	GG	TT	AA	GG	GA	GG	TT	GG	CC	CC	AG	TT	GG	GT	TA	AA	CG	AG	CC	GG	CC	GG	GG	AA	GG	AG	CT	GG	CC	CC	CG	GG	AA	AG	TT	CC	TC	GA	AA
7962	GG	GG	AA	GG	TT	AG	AA	TC	TC	GG	GG	TT	AA	GG	AA	TG	TT	AA	CC	CC	GG	TT	GG	GG	AA	AA	CG	GG	TT	GG	CA	AG	AG	AA	GG	GG	CT	GG	CC	CC	CC	GG	0	AG	CC	CC	CC	AA	GA
7963	GG	TG	0	GG	TT	GG	AG	CC	0	GG	TG	CT	AA	GG	AA	GG	TT	GG	TC	CC	GG	TT	GG	0	AA	AA	CG	AG	TC	GG	CA	GG	GG	AA	GG	AG	0	AG	CC	CC	CC	GG	0	AA	TT	0	TC	GA	GA
7964	AG	GG	AA	GG	TT	GG	GG	CC	TT	GG	TT	0	GA	GG	AA	GG	TT	GG	TC	CC	AG	TT	GG	TT	TA	AA	CC	AA	CC	GG	CC	GG	GG	AA	GG	GG	CC	GG	CC	CC	GG	GG	AA	GG	TT	TC	TT	AA	GA
7965	GG	GG	AA	GG	TT	GG	0	CC	TT	GG	GG	0	AA	0	GA	0	CT	GG	TT	CC	0	TT	GG	GT	AA	AA	CG	0	0	GG	AA	GG	0	AA	GG	GG	0	GG	CC	0	0	GG	CA	GG	TT	CC	CC	GG	0
7966	AA	TG	GA	GG	TT	GG	AG	CC	TC	GG	TG	TT	AA	AG	AA	GG	TT	AA	TC	CC	GG	TT	GG	TT	TA	AA	CG	GG	TC	GG	CC	GG	GG	AA	AG	GG	CC	AG	CC	CC	CG	GG	AA	AG	CT	TC	CC	AA	GA
7968	AG	GG	0	GG	CT	GG	AG	CC	TT	GG	TG	0	0	0	AA	TG	TT	AG	CC	CC	GG	CT	GG	0	TA	AA	GG	GG	CC	0	CA	GG	0	AA	GG	AG	CT	GG	CC	CC	0	GG	AA	0	CT	CC	TC	AA	0
7969	GG	GG	AA	GT	TT	AG	GG	CC	TC	GG	GG	CT	AA	GG	AA	GG	TT	GG	TC	CC	AA	CT	GG	TT	AA	AA	CC	GG	CC	AG	CA	GG	AG	AA	GG	GG	CC	GG	CC	CC	CG	GG	CA	GG	TT	CC	CC	GA	AA
7970	GG	GG	AA	GG	TT	AG	GG	CC	TT	GG	GG	CT	AA	GG	AA	GG	TT	GG	TC	CC	AG	TT	GG	TT	AA	AA	GG	GG	CC	AG	CC	GG	AG	AA	AG	GG	CC	GG	CC	TC	CG	GG	CA	GG	TT	CC	CC	GA	AA
7971	GG	GG	AA	GG	TT	AG	GG	CC	TT	CG	TG	TT	AA	GG	GA	GG	TT	GG	TC	CC	AG	TT	GG	TT	TA	AA	CG	AG	CC	GG	CC	GG	GG	AA	GG	AG	CT	GG	CC	CC	CC	GG	AA	GG	TT	TC	TC	AA	GA
7972	AG	GG	AA	GG	TT	GG	AG	CC	CC	GG	TG	TT	AA	GG	AA	GG	TT	GG	TC	CC	AA	TT	GG	TT	AA	AA	CG	AG	TC	GG	CA	GG	GG	AA	GG	AG	CT	AG	CC	CC	GG	GG	AA	AG	TT	CC	TC	AA	AA
7973	GG	GG	AA	GG	TT	AG	AG	TC	CC	GG	TG	TT	AA	GG	AA	GG	TT	GG	CC	TC	AG	TT	GG	TT	AA	AA	CG	AG	TC	GG	CA	GG	GG	AA	GG	AG	CT	AG	CC	CC	CG	GG	AA	AG	TT	CC	TC	GA	AA
7974	GG	GG	AA	GG	TT	GG	GG	CC	TT	GG	GG	TT	AA	GG	GG	GG	CT	AA	0	CC	GG	CT	GG	GT	AA	AA	CG	GG	CC	GG	CA	AG	AG	AA	GG	GG	CT	AG	CC	CC	CC	GG	AA	GG	TT	CC	CC	AA	AA
7975	AG	GG	AA	GG	TT	GG	AG	CC	CC	GG	TT	TT	AA	0	AA	GG	TT	GG	TC	CC	AG	TT	GG	TT	AA	AA	CG	AA	CC	GG	AA	GG	0	AA	GG	AG	CC	GG	CC	CC	CG	GG	AA	GG	TT	TC	CC	AA	GG
7976	AG	GG	GA	GG	TT	GG	AG	CC	TC	GG	TT	TT	AA	GG	AA	GG	TT	AG	CC	CC	AG	TT	GG	TT	AA	AA	CC	AG	CC	GG	CA	GG	GG	AA	GG	AG	CC	GG	CC	CC	GG	GG	AA	AG	TT	TC	CC	AA	GG
7977	AG	GG	GA	GG	TT	AG	AA	CC	CC	CG	GG	TT	AA	GG	GA	GG	TT	AG	TC	CC	GG	TT	GG	GT	AA	AA	CG	GG	TC	GG	CA	GG	GG	AA	AG	GG	CT	GG	CC	CC	CC	GG	AA	GG	TT	CC	TT	GA	AA
7978	AG	GG	AA	GG	TT	AG	AA	CC	TC	GG	GG	TT	GA	GG	GA	TG	CT	GG	TC	CC	AG	TT	GG	TT	AA	AA	CG	GG	CC	GG	CA	GG	GG	AA	GG	GG	CC	AG	CC	CC	CG	GG	CA	GG	TT	CC	CC	AA	AA
7979	AG	GG	AA	GT	TT	AG	AG	CC	TC	GG	GG	TT	AA	GG	GA	GG	CT	AG	CC	CC	GG	CT	GG	GG	AA	AA	CG	GG	TT	GG	AA	GG	AG	AA	GG	GG	CC	GG	CC	CC	CG	AG	CA	AG	CT	TC	CC	AA	AA
7980	AG	GG	AA	GG	TT	AG	AA	TC	TC	GG	GG	0	GG	GG	AA	GG	TT	AA	CC	CC	GG	CT	GG	TT	AA	AA	GG	GG	CC	GG	CA	GG	GG	AA	AG	GG	CT	GG	CC	TC	GG	GG	AA	AG	CT	TC	TC	AA	AA
7981	GG	GG	AA	GT	CT	GG	AG	CC	CC	GG	GG	CC	GA	GG	GA	TG	CT	GG	CC	TC	GG	TT	GG	TT	AA	AA	CG	GG	CC	GG	CA	GG	AG	AA	AG	AG	CC	GG	CC	TC	CG	GG	AA	GG	CT	TC	TC	AA	AA
7982	GG	GG	AA	GT	TT	0	GG	CC	0	GG	GG	0	GA	GG	AA	GG	CT	0	TT	0	GG	CT	GG	GT	TA	AA	GG	GG	TC	GG	AA	GG	GG	GA	GG	GG	CC	AG	CC	CC	CG	GG	AA	AG	CT	TC	0	AA	0
7983	GG	GG	AA	GT	TT	GG	AG	CC	CC	GG	GG	TT	AA	GG	GA	GG	CT	GG	TT	CC	GG	TT	GG	TT	AA	AA	CC	GG	CC	GG	CC	GG	GG	GA	GG	AG	CC	AG	CC	CC	GG	GG	AA	GG	TT	CC	TC	AA	GA
7984	GG	GG	AA	GG	CT	AG	GG	CC	TT	GG	GG	TT	GA	GG	AA	GG	0	GG	TC	TC	GG	0	GG	TT	AA	AA	GG	GG	TC	GG	CC	GG	GG	AA	GG	AG	CT	GG	CC	TC	CG	GG	AA	AG	TT	CC	CC	AA	GA
7985	GG	GG	AA	GT	TT	GG	AG	CC	TT	GG	GG	TT	AA	GG	AA	GG	TT	GG	TC	CC	GG	CC	GG	TT	AA	AA	CG	GG	TC	AG	CA	GG	GG	AA	AG	GG	CT	GG	CC	TC	CG	GG	AA	AG	TT	CC	TC	AA	AA
7986	AG	GG	AA	GT	TT	GG	GG	CC	TC	GG	GG	TT	AA	GG	AA	TG	CT	GG	CC	TT	GG	CT	GG	GT	AA	AA	CG	GG	TC	AG	CA	GG	GG	AA	GG	GG	CT	GG	CC	CC	GG	GG	AA	AG	TT	TC	CC	GA	GA
7987	GG	TG	GA	GG	CT	GG	AG	TC	CC	GG	GG	TT	AA	GG	AA	TG	TT	GG	TC	CC	GG	CT	GG	GT	TA	AA	CG	GG	CC	GG	CA	GG	GG	AA	AG	GG	CT	AG	CC	TC	CC	GG	AA	GG	CT	CC	TC	AA	GG
7988	GG	GG	AA	GG	CT	GG	GG	CC	TT	GG	TG	TT	GA	GG	GG	GG	TT	AG	TC	CC	AG	TT	GG	GT	AA	AA	GG	AG	CC	AG	CA	GG	GG	GA	GG	AG	CT	GG	CC	CC	CG	GG	AA	AG	CT	CC	CC	AA	AA
7989	GG	TG	AA	GT	CC	GG	AG	CC	CC	CG	TG	TT	AA	GG	AA	TG	TT	GG	CC	CC	GG	TT	GG	GT	AA	AA	CG	GG	CC	GG	CA	GG	GG	AA	GG	AG	CC	AA	CC	CC	CG	AG	AA	GG	TT	CC	CC	AA	GG
7990	AG	TG	AA	GT	CT	GG	AG	CC	TC	GG	TG	TT	AA	GG	GA	TG	CT	GG	TC	CC	GG	TT	GG	TT	AA	AA	GG	GG	CC	GG	CA	GG	GG	AA	GG	GG	CC	AG	CC	CC	CC	AG	AA	AG	CT	CC	CC	AA	GA
16764	GG	TT	GA	TT	TT	AG	GG	CC	TC	GG	GG	TT	AA	AG	AA	GG	CT	GG	TT	CC	GG	TT	GG	0	TA	AA	GG	GG	CC	GG	AA	GG	GG	GA	GG	AA	TT	AG	CC	CC	CC	AA	AA	AA	0	CC	CC	AA	0
16765	GG	GG	AA	GG	TT	AA	AG	CC	TC	GG	GG	CT	AA	AG	GA	GG	TT	GG	TC	CC	GG	TT	GG	0	TA	AA	GG	AA	TC	GG	CA	GG	GG	AA	0	GG	TT	AG	CC	CC	CC	AG	AA	AA	0	CC	CC	AA	0
16766	AG	TG	AA	TT	TT	AG	GG	CC	TC	CG	GG	TT	AA	GG	AA	GG	CT	GG	CC	TC	GG	0	GG	0	AA	AA	CG	GG	CC	GG	AA	AG	AA	AA	0	AG	CT	AA	CC	CC	CC	AG	AA	AG	0	CC	CC	AA	0
16767	GG	TG	AA	GT	TT	AG	AG	CC	TT	GG	GG	TT	AA	GG	AA	GG	CT	GG	TC	CC	GG	TT	GG	0	TA	CA	GG	0	CC	GG	CA	GG	GG	AA	GG	AA	0	AA	CC	TC	CC	AA	AA	AA	0	CC	CC	AA	0
16768	GG	TT	AA	GT	TT	GG	GG	CC	TC	GG	GG	TT	AA	GG	AA	GG	TT	AA	CC	CC	GG	CT	GG	0	TT	CC	GG	0	CC	GG	CA	GG	GG	AA	GG	AG	CT	AA	CC	CC	CC	AA	AA	AG	0	CC	CC	AA	0
16769	GG	TG	AA	GG	TT	AG	GG	CC	TC	GG	GG	TT	AA	GG	AA	GG	CC	AA	TC	CC	GG	TT	0	0	AA	AA	GG	AG	TC	GG	CA	GG	GG	AA	GG	AA	TT	AA	CC	CC	CC	AA	AA	AA	0	CC	TC	AA	0
16770	GG	TT	AA	TT	TT	GG	AG	CC	TC	GG	GG	TT	AA	AG	AA	GG	TT	GG	TT	CC	GG	TT	GG	0	TA	AA	CG	AA	TC	GG	CA	GG	GG	AA	GG	GG	CT	AA	TC	CC	CG	GG	AA	AA	0	CC	CC	AA	0
16771	GG	TG	AA	GT	TT	GG	GG	CC	TC	GG	GG	TT	AA	AG	AA	GG	CT	GG	TT	CC	GG	CT	GG	0	TA	AA	CG	0	TC	GG	CA	GG	GG	AA	GG	AG	TT	AG	TC	CC	CG	AG	AA	AA	0	CC	CC	AA	0
16772	GG	TT	AA	GT	TT	GG	GG	CC	TC	GG	GG	TT	AA	GG	AA	GG	TT	AA	CC	CC	GG	CT	GG	0	TT	CC	GG	0	CC	GG	CA	GG	GG	AA	0	AG	CT	AA	CC	CC	CC	AA	AA	AG	0	CC	CC	AA	0
16773	GG	TT	GA	GT	TT	AG	AA	CC	TT	GG	GG	CT	AA	GG	AA	GG	TT	GG	TC	CC	GG	TT	GG	0	AA	CA	GG	AG	CC	GG	CA	GG	GG	AA	GG	AA	TT	AA	CC	TC	GG	AG	AA	AG	0	CC	CC	AA	0
16774	GG	GG	AA	GG	TT	GG	AA	CC	CC	CC	GG	TT	AA	GG	AA	GG	CC	GG	TC	CC	GG	TT	GG	0	AA	AA	CG	GG	CC	GG	CA	GG	AA	AA	AA	0	CT	AG	CC	TC	CG	GG	AA	GG	0	CC	CC	GG	0
16775	GG	TG	AA	TT	TT	AG	AG	CC	TT	GG	TG	TT	AA	AG	AA	GG	TT	AG	TC	CC	GG	TT	GG	0	TT	AA	GG	GG	TC	GG	AA	GG	AA	GA	GG	AG	TT	AG	CC	TC	CG	AG	AA	AA	0	CC	CC	AA	0
16776	GG	TG	AA	TT	TT	AG	AG	CC	TT	GG	GG	CT	GA	GG	AA	GG	CC	GG	0	CC	GG	TT	GG	0	TT	CA	CG	AG	CC	AG	AA	GG	GG	AA	GG	GG	CT	AG	CC	CC	CG	AA	AA	GG	0	TC	CC	AA	0
16777	GG	TG	GA	GG	TT	AG	AG	TT	TC	GG	GG	CT	AA	GG	AA	GG	CC	AA	TC	CC	GG	TT	GG	0	TA	AA	CG	GG	CC	GG	CA	GG	AA	AA	0	0	CT	AA	CC	CC	CC	GG	CA	GG	0	TC	CC	GA	0
16781	AG	TG	GA	GT	TT	AA	GG	CC	TT	GG	GG	TT	AA	GG	AA	GG	CT	AA	TC	CC	GG	CC	GG	0	TT	0	GG	GG	CC	GG	CA	GG	GG	AA	GG	AA	CT	AG	CC	CC	CC	AG	CA	AA	TT	CC	CC	AA	GA
16782	GG	TT	AA	GT	TT	AA	AG	CC	TC	CG	GG	TT	GA	GG	AA	GG	CT	GG	TT	CC	GG	0	GG	0	AA	AA	GG	AA	TC	GG	CA	GG	GG	AA	AG	AA	TT	AG	CC	CC	CC	AA	AA	AA	CT	CC	CC	AA	GG
16783	GG	0	0	0	TT	AG	0	TC	0	GG	0	TT	AA	GG	AA	0	CT	GG	CC	CC	GG	TT	0	0	0	AA	GG	0	TC	GG	AA	AA	GG	GG	0	0	0	0	CC	0	0	GG	AA	AA	TT	0	0	0	AA
16784	GG	0	AA	TT	TT	AG	AA	CC	TC	GG	GG	TT	AA	AG	AA	GG	TT	GG	TC	CC	GG	TT	GG	0	TT	0	GG	AG	CC	GG	CA	GG	GG	AA	GG	AG	TT	AA	TC	CC	CC	0	AA	AA	0	CC	CC	AA	GG
16785	GG	TG	AA	TT	TT	AG	AA	CC	CC	GG	GG	TT	AA	GG	AA	GG	TT	GG	TC	CC	GG	TT	GG	0	TA	CA	GG	AG	CC	GG	CC	GG	GG	AA	GG	AG	TT	AG	TC	CC	CC	AG	AA	AA	CT	CC	CC	AA	GG
16786	GG	TG	GA	TT	TT	AG	AG	CC	TC	GG	GG	TT	AA	GG	AA	GG	CT	GG	TT	CC	GG	CT	GG	0	TA	AA	GG	GG	CC	GG	CC	GG	GG	AA	GG	AA	CC	AA	CC	CC	CG	AG	AA	AG	CT	CC	CC	AA	GG
16787	GG	TG	AA	TT	TT	AA	AG	CC	CC	GG	TG	TT	AA	AG	AA	TG	CT	GG	TC	CC	GG	TT	GG	0	AA	AA	GG	GG	CC	GG	CA	GG	GG	GA	GG	AA	TT	AA	CC	CC	CG	AA	AA	AA	TT	CC	CC	AA	GG
16788	GG	TT	AA	TT	TT	GG	AA	CC	CC	GG	GG	TT	AA	GG	AA	GG	CC	GG	TC	CC	GG	TT	GG	0	AA	AA	GG	GG	CC	0	CA	AG	AA	GA	AG	AG	CT	AG	CC	CC	CG	AG	AA	AA	CT	CC	CC	AA	GA
16790	GG	GG	GA	TT	TT	AG	GG	CC	TC	CG	TG	TT	AA	GG	AA	GG	CC	GG	TC	CC	GG	TT	GG	0	TA	AA	GG	AG	CC	GG	AA	GG	GG	AA	GG	AA	TT	AA	CC	CC	CC	AG	AA	AA	TT	CC	CC	AA	AA
16791	GG	TG	AA	TT	TT	AG	AA	TC	CC	GG	GG	CC	AA	GG	GA	GG	CT	GG	CC	CC	GG	TT	GG	0	TT	AA	CG	AG	CC	GG	CA	AG	GG	GA	GG	AA	CC	AA	CC	CC	CC	AA	CA	AA	0	CC	CC	AA	GG
16792	GG	TT	AA	GT	TT	GG	AG	CC	TC	GG	GG	TT	GA	GG	AA	GG	TT	GG	TT	CC	GG	TT	GG	0	AA	AA	GG	AG	TT	GG	CC	GG	GG	AA	0	AA	TT	AA	CC	0	CG	AG	CA	AA	TT	CC	CC	AA	GA
16793	GG	TT	AA	TT	TT	AA	AG	CC	TC	GG	GG	TT	AA	GG	AA	GG	CC	AA	TT	CC	GG	TT	GG	0	TT	0	GG	AA	CC	GG	AA	GG	GG	AA	GG	AA	TT	AA	CC	CC	CC	AA	AA	GG	TT	CC	CC	GA	GG
16794	GG	GG	GA	TT	TT	AA	GG	CC	TC	GG	GG	TT	AA	GG	AA	GG	CC	AA	TT	CC	GG	TT	GG	0	AA	0	GG	GG	CC	GG	CA	GG	GG	GA	GG	AA	TT	AG	CC	CC	CG	AA	AA	AA	0	CC	CC	AA	GG
18191	AG	GG	AA	0	TT	AA	AG	CC	CC	GG	GG	TT	GG	GG	AA	GG	CC	AG	TT	CC	GG	TT	GG	0	AA	AA	CG	GG	TT	GG	CA	GG	GG	AA	0	AG	CC	AG	CC	TC	CG	GG	AA	GG	CT	CC	CC	GA	AA
18192	GG	GG	GA	0	TT	AG	GG	CC	TC	GG	GG	TT	GA	GG	AA	GG	CC	AG	CC	CC	AG	TT	GG	0	TA	AA	CG	AG	TC	GG	AA	GG	AA	AA	0	AA	CT	0	CC	TT	CG	AG	AA	0	TT	CC	CC	AA	AA
8869	GG	TG	AA	GG	TT	AG	GG	CC	TC	GG	TT	0	GG	AA	AA	GG	CT	GG	CC	CC	GG	CT	GG	TT	AA	CA	GG	GG	TC	GG	CA	GG	GG	AA	GG	GG	TT	AG	CC	TC	CG	AA	AA	AG	TT	CC	CC	AA	AA
8870	GG	TG	AA	GG	TT	GG	GG	TC	TC	GG	GG	TT	AA	GG	GA	GG	TT	GG	TC	CC	GG	TT	GG	TT	AA	AA	GG	GG	TC	GG	AA	GG	GG	AA	GG	AA	CC	AG	CC	TC	CG	GG	AA	AG	TT	CC	CC	AA	AA
8871	AG	TT	AA	GT	TT	AA	GG	CC	TC	GG	TT	TT	GG	GG	AA	GG	TT	GG	TT	CC	GG	TT	GG	GT	TA	AA	GG	AG	TC	GG	CA	GG	GG	AA	GG	AA	TT	AA	CC	CC	CC	AG	AA	GG	TT	CC	CC	AA	AA
8872	GG	TG	0	GT	TT	AG	GG	CC	TC	CG	TT	TT	GA	AG	GA	GG	TT	GG	TT	CC	AG	TT	GG	TT	TA	CA	GG	GG	CC	GG	CC	GG	GG	AA	GG	GG	TT	AA	CC	CC	CC	AG	AA	AG	CT	CC	CC	AA	GA
8873	GG	TT	AA	GG	TT	GG	GG	CC	CC	CG	TG	TT	GG	GG	GA	GG	TT	GG	TC	CC	AA	TT	GG	TT	TT	AA	GG	GG	TT	GG	CC	GG	GG	AA	GG	AA	CC	AA	CC	CC	CG	AG	AA	GG	CT	CC	CC	AA	GA
8874	GG	TT	0	GT	TT	AA	AG	CC	CC	GG	TG	TT	GG	GG	AA	GG	TT	GG	TC	CC	GG	TT	0	TT	AA	0	GG	GG	CC	GG	CA	GG	GG	AA	GG	AG	CT	AG	CC	0	CG	GG	0	AG	CT	CC	CC	AA	GG
8875	GG	TG	AA	TT	TT	AG	GG	TC	TC	GG	TT	TT	GG	GG	GA	GG	TT	GG	CC	CC	GG	TT	GG	TT	TA	AA	GG	GG	TC	GG	CA	GG	GG	AA	GG	AA	TT	GG	CC	TC	GG	AG	AA	GG	TT	CC	CC	AA	AA
8876	GG	TG	AA	TT	TT	AA	GG	CC	TT	GG	TT	TT	GG	GG	GG	GG	TT	GG	CC	CC	GG	TT	GG	TT	TA	AA	GG	GG	TC	GG	CC	GG	GG	AA	GG	AA	TT	AA	CC	CC	GG	AG	AA	AA	TT	CC	CC	AA	0
8877	GG	TG	AA	GT	CT	AG	GG	CC	TT	GG	TT	TT	GG	GG	GA	GG	TT	GG	CC	CC	AG	TT	GG	TT	TT	AA	CG	GG	CC	GG	CA	GG	GG	AA	GG	AG	TT	AA	CC	CC	GG	GG	AA	AG	CT	CC	CC	AA	AA
8878	GG	TT	0	GT	TT	AA	GG	CC	TC	GG	TG	TT	GG	GG	GA	GG	TT	GG	CC	CC	GG	TT	GG	TT	AA	AA	GG	AG	TT	GG	CA	GG	GG	AA	GG	AG	TT	GG	CC	TC	CC	GG	AA	AG	TT	CC	CC	AA	0
8879	GG	GG	0	GG	TT	AG	GG	TC	TC	GG	TG	TT	GG	GG	AA	GG	TT	GG	CC	CC	GG	TT	GG	TT	TA	AA	GG	GG	CC	GG	CA	GG	GG	AA	GG	AA	TT	AG	CC	CC	GG	GG	AA	GG	TT	CC	CC	AA	GA
8880	GG	GG	AA	GT	CT	AA	GG	CC	TC	GG	TT	TT	GG	GG	GG	GG	TT	GG	CC	CC	AG	TT	GG	GT	TA	AA	CG	GG	TC	GG	CA	GG	GG	AA	GG	AG	TT	AG	CC	CC	CG	GG	AA	AG	TT	CC	CC	AA	GA
8881	GG	TG	AA	GT	TT	AG	GG	CC	0	GG	GG	0	GG	GG	GA	GG	TT	GG	TC	CC	GG	TT	GG	TT	AA	AA	GG	AG	TC	GG	AA	GG	GG	AA	GG	AG	TT	GG	CC	TC	CC	GG	AA	GG	CT	CC	CC	AA	AA
8882	GG	GG	AA	TT	TT	GG	GG	CC	0	GG	TT	TT	GG	GG	GG	GG	TT	GG	CC	CC	AG	TT	GG	GT	TT	CA	GG	GG	CC	GG	CA	GG	GG	AA	GG	AA	TT	AG	CC	TC	CG	AG	AA	GG	TT	CC	CC	AA	0
8883	GG	TT	AA	GT	TT	AG	GG	CC	CC	GG	TG	TT	GG	GG	GA	GG	TT	GG	CC	CC	AG	TT	GG	TT	TT	AA	GG	GG	TC	GG	CC	GG	GG	AA	GG	AG	CT	AG	CC	CC	CG	AG	AA	GG	CT	CC	CC	AA	GA
8884	GG	TT	AA	GG	TT	GG	GG	TC	CC	GG	TT	TT	GG	GG	GG	GG	TT	GG	TC	CC	GG	TT	GG	TT	TA	CA	CG	GG	TC	GG	AA	GG	GG	AA	AG	AA	TT	AG	CC	CC	CG	GG	AA	GG	TT	CC	CC	AA	AA
8885	GG	TT	AA	GT	TT	AG	GG	CC	TC	CG	GG	TT	AA	GG	AA	GG	TT	GG	TC	CC	GG	TT	GG	TT	TA	AA	GG	GG	TC	GG	CA	GG	GG	AA	GG	AG	CT	AA	CC	CC	CC	AG	AA	GG	TT	CC	CC	AA	GA
8886	GG	TG	AA	GG	TT	AG	GG	CC	TC	GG	GG	TT	GG	GG	GA	GG	TT	GG	CC	CC	AG	TT	GG	TT	TT	AA	GG	GG	TC	GG	AA	GG	AG	AA	GG	AA	CC	AG	CC	TC	CG	AG	AA	GG	TT	CC	CC	AA	AA
8887	GG	GG	AA	GT	TT	GG	GG	CC	CC	GG	TG	TT	GA	GG	GA	GG	TT	GG	TC	CC	GG	TT	GG	TT	TT	AA	CG	GG	TC	GG	CA	GG	GG	AA	GG	AG	CT	AA	CC	CC	CC	AA	AA	GG	CT	CC	CC	AA	0
8888	GG	GG	AA	GT	TT	AG	GG	CC	CC	GG	TT	0	GG	GG	GA	GG	TT	GG	CC	CC	GG	TT	GG	TT	TA	AA	GG	GG	CC	GG	CC	GG	GG	AA	GG	AG	CT	GG	CC	CC	CG	AG	AA	AG	CT	CC	CC	AA	0
10128	GG	TG	GA	GT	TT	GG	AG	CC	0	GG	GG	CC	AA	GG	GA	GG	CT	AG	TC	CC	GG	CT	GG	TT	TA	CA	GG	GG	TC	GG	AA	AG	GG	GA	GG	AG	CC	AG	CC	TC	CG	GG	AA	AA	TT	CC	CC	AA	AA
10129	GG	TG	AA	GT	CT	GG	AG	CC	TC	GG	TG	TT	AA	GG	AA	GG	CC	AG	CC	CC	AG	CT	GG	TT	TA	AA	CC	AG	TC	AG	CC	AG	GG	AA	GG	GG	CT	AA	CC	TC	CG	GG	AA	AA	CT	CC	CC	AA	GA
10130	GG	GG	GA	GG	TT	GG	AA	CC	TT	GG	TG	CT	GA	GG	AA	GG	TT	AG	CC	CC	AG	CC	GG	GT	TT	AA	GG	AA	TC	GG	AA	AG	GG	GA	GG	GG	CT	AG	CC	TT	CG	AA	AA	AA	CT	CC	CC	AA	AA
10131	GG	TG	AA	GG	TT	AA	AG	CC	TC	GG	TG	TT	AA	GG	GA	TG	TT	GG	TC	CC	AG	TT	GG	TT	TA	CA	GG	GG	TC	GG	CA	AG	GG	AA	GG	GG	CC	AG	CC	TC	CG	AG	AA	AG	TT	CC	CC	AA	AA
10132	GG	TT	GA	TT	TT	AG	GG	CC	TC	CC	GG	TT	GA	GG	AA	GG	CT	GG	CC	CC	AG	CT	GG	GT	AA	CA	GG	AG	TC	GG	AA	AG	GG	GA	GG	AG	TT	AA	CC	TT	CG	GG	AA	AG	TT	CC	CC	AA	GA
10133	GG	TT	AA	GG	CT	GG	GG	CC	CC	CG	TG	TT	AA	GG	AA	GG	TT	GG	TC	TC	AA	CC	GG	GT	AA	AA	CG	GG	TC	GG	CA	AG	GG	AA	AG	AG	CC	AA	CC	CC	CG	GG	AA	AG	CT	CC	CC	AA	GG
10134	GG	TG	AA	GT	TT	GG	AG	TC	CC	CG	TG	TT	GA	GG	AA	GG	CC	GG	TC	CC	AG	CT	GG	GT	TA	AA	CG	GG	CC	GG	AA	AG	GG	AA	GG	GG	TT	AG	CC	CC	CG	AG	AA	AG	TT	CC	TC	AA	AA
10135	AG	GG	GA	TT	TT	AG	GG	CC	TC	CG	TG	TT	GA	GG	AA	GG	CC	AG	TC	CC	AA	TT	GG	GG	TA	AA	CG	AG	TC	GG	AA	AG	GG	GA	AG	AG	CT	AG	CC	TT	GG	AG	AA	GG	TT	TC	TC	GA	0
10136	AG	TG	AA	GT	CT	AG	GG	CC	TC	GG	TG	TT	AA	GG	AA	GG	CC	GG	CC	CC	AG	CT	GG	TT	AA	AA	CG	GG	CC	GG	CA	AG	AG	AA	GG	GG	CT	GG	CC	TC	CG	GG	AA	GG	TT	CC	CC	AA	0
10137	GG	TT	GA	TT	CT	GG	AG	CC	CC	CG	GG	TT	AA	GG	GG	GG	CC	AG	CC	CC	AA	CT	GG	TT	AA	CA	GG	GG	CC	AG	CA	AG	GG	GG	GG	GG	CC	AG	CC	TT	CG	AA	AA	AA	TT	CC	CC	AA	AA
10138	GG	GG	GA	TT	CT	GG	GG	CC	TC	GG	TG	TT	GA	AG	AA	GG	TT	GG	TC	CC	AG	0	GG	TT	AA	AA	GG	GG	TC	GG	CA	GG	GG	GA	GG	GG	CT	GG	CC	TC	CG	AA	AA	AG	CT	CC	TC	AA	GA
10139	GG	GG	AA	TT	TT	AG	GG	CC	CC	CG	GG	0	GA	GG	AA	GG	CT	AG	TC	CC	AG	CT	GG	TT	TA	AA	CG	AA	CC	GG	CA	AG	GG	AA	AG	AG	CT	GG	CC	TC	CG	GG	AA	AA	TT	CC	CC	AA	GA
10140	GG	TG	AA	GT	CC	GG	AG	TT	TT	GG	TT	TT	AA	AG	GA	TG	CC	GG	TC	CC	GG	TT	GG	GT	TA	CA	GG	AG	TC	GG	CC	GG	GG	GA	GG	GG	CT	AG	CC	TT	CG	AG	AA	AG	CC	CC	CC	AA	AA
10141	GG	TG	GG	TT	TT	GG	AG	CC	CC	CC	TG	TT	AA	AG	GA	TG	TT	GG	CC	CC	GG	CT	AG	GT	AA	AA	GG	GG	TC	GG	CA	AG	GG	GA	AA	AG	CC	AA	CC	TC	CG	GG	AA	AA	CT	CC	CC	AA	GA
10142	GG	TT	GA	TT	TT	GG	GG	CC	CC	CG	GG	CT	AA	AG	AA	GG	CC	GG	TT	CC	AG	TT	GG	GT	AA	AA	CG	AG	TT	GG	AA	GG	GG	GG	AG	AG	CT	AA	CC	CC	CC	AA	AA	GG	CT	CC	CC	AA	GA
10143	AG	TT	AA	TT	TT	GG	GG	TC	CC	GG	GG	CT	AA	GG	GA	GG	CT	GG	TT	CC	GG	TT	GG	GT	TA	AA	GG	GG	TC	GG	AA	GG	GG	AA	AG	AG	CT	AG	CC	TT	CG	AG	AA	AA	CT	CC	CC	AA	AA
10144	GG	TT	0	TT	TT	GG	GG	CC	TC	CG	GG	TT	GA	AA	AA	GG	CT	AA	CC	CC	AA	CT	GG	GT	TA	AA	GG	GG	TC	GG	CA	GG	GG	GA	GG	AG	CT	AG	CC	CC	GG	AG	AA	AG	CT	CC	CC	AA	AA
10145	GG	GG	GA	TT	TT	GG	GG	CC	TC	GG	GG	TT	AA	GG	AA	GG	CT	GG	CC	CC	AA	CT	GG	TT	AA	CA	CG	GG	CC	GG	CA	AG	GG	AA	GG	AG	CT	AG	CC	CC	CG	AG	AA	AG	TT	CC	CC	AA	GA
10146	GG	TG	AA	TT	TT	AA	AA	CC	CC	GG	GG	CT	GA	GG	GA	GG	CT	GG	CC	CC	GG	CT	GG	TT	AA	CA	CG	GG	TC	GG	CC	AG	GG	GA	GG	AG	CT	GG	CC	TC	GG	GG	AA	GG	CT	CC	CC	AA	AA
10147	GG	GG	AA	TT	CT	AG	AG	CC	CC	CC	TT	TT	GG	AG	AA	GG	CT	GG	CC	CC	AA	CT	GG	GT	TA	AA	GG	GG	TC	AG	CA	AG	GG	GG	GG	AG	CT	GG	CC	TC	CC	AG	AA	GG	CT	CC	CC	AA	AA
10148	GG	TG	AA	GT	TT	GG	GG	CC	CC	CG	TG	TT	AA	AG	AA	GG	CC	GG	CC	CC	AG	CT	GG	TT	TA	AA	GG	AG	TC	AA	AA	AG	GG	AA	GG	GG	TT	AA	CC	TC	CG	GG	AA	GG	CT	CC	CC	AA	GG
10149	AG	TT	GA	GT	CT	AG	AA	CC	TC	GG	TG	0	GA	AG	AA	GG	CT	GG	CC	CC	GG	CC	GG	GT	TT	CA	GG	GG	CC	GG	CA	GG	GG	GA	AG	GG	TT	GG	CC	TC	CG	AG	AA	AA	TT	CC	CC	AA	GA
10150	GG	TG	GA	TT	CT	AG	GG	CC	TC	CG	TG	TT	GA	GG	GA	GG	TT	GG	CC	TC	GG	CT	GG	GG	AA	AA	GG	GG	CC	AG	CA	GG	GG	GA	GG	AG	CT	AA	CC	TC	CC	AA	AA	GG	TT	CC	CC	AA	AA
10151	GG	TT	AA	GT	TT	GG	GG	CC	TC	GG	GG	0	GA	GG	GA	GG	TT	GG	CC	CC	AA	CT	GG	TT	AA	CA	GG	GG	TC	GG	AA	AG	GG	AA	GG	AG	CC	AG	CC	TC	CC	AG	AA	AG	TT	CC	TC	AA	AA
10152	GG	TG	AA	TT	TT	AA	AG	CC	CC	CG	GG	TT	AA	AG	AA	TG	TT	GG	TC	CC	AA	TT	AG	TT	AA	CA	CG	AG	TT	GG	AA	GG	GG	GG	AG	GG	CT	AG	CC	TC	CG	GG	AA	GG	CT	CC	CC	AA	AA
10153	GG	TG	GA	TT	TT	GG	GG	CC	CC	CG	GG	TT	AA	AG	AA	GG	CT	GG	TC	CC	AA	TT	GG	TT	AA	AA	GG	AG	CC	GG	CA	AG	GG	GA	GG	AG	CT	GG	CC	TT	GG	GG	AA	GG	CT	CC	CC	AA	AA
10154	AG	GG	GG	GT	CT	AG	GG	TC	TC	CG	TT	TT	AA	GG	AA	GG	CC	AG	CC	CC	AG	CC	GG	GT	AA	AA	GG	GG	TC	GG	CC	GG	GG	AA	GG	GG	CC	AG	CC	CC	CG	GG	AA	AG	TT	CC	CC	AA	GA
10155	GG	TG	GA	TT	TT	GG	AG	TC	TT	CG	GG	CT	AA	AG	AA	GG	CT	GG	TC	CC	AG	TT	GG	TT	AA	AA	GG	GG	TT	GG	CA	GG	GG	GA	AG	AG	CC	AG	CC	TT	CG	AA	AA	GG	TT	CC	CC	AA	GA
10156	GG	TT	AA	TT	TT	AG	AA	CC	TT	GG	GG	TT	AA	GG	AA	GG	CT	GG	CC	CC	AG	CC	AG	TT	TA	AA	GG	AG	TC	GG	AA	GG	GG	GA	GG	GG	TT	AG	CC	TC	CG	GG	AA	AA	TT	CC	CC	AA	0
10157	GG	TT	AA	TT	TT	AG	AA	CC	CC	GG	TG	TT	GA	GG	AA	GG	CC	AA	CC	CC	GG	CC	GG	GG	AA	AA	GG	GG	TC	AG	CC	AG	GG	AA	GG	AG	TT	AG	CC	TC	GG	AG	AA	GG	TT	CC	TC	AA	AA
18525	GG	TG	AA	0	TT	GG	AA	CC	TC	GG	TG	TT	AA	GG	AA	GG	CT	GG	CC	CC	GG	CT	GG	0	TA	AA	GG	GG	TT	GG	CC	GG	GG	GA	GG	AA	TT	AA	CC	CC	CG	GG	AA	AA	TT	CC	CC	AA	GA
18528	GG	GG	AA	0	TT	AG	AA	CC	TC	CG	GG	TT	AA	GG	AA	GG	CT	0	CC	CC	AA	TT	GG	0	TA	AA	CC	AG	TC	GG	AA	GG	AA	GG	GG	GG	TT	AG	CC	CC	CG	GG	CA	GG	TT	CC	CC	AA	GA
18530	AG	TT	AA	0	TT	AG	GG	CC	CC	GG	TG	0	GA	GG	AA	GG	CT	GG	CC	CC	AG	TT	GG	0	TA	AA	GG	AG	TC	GG	AA	GG	AA	AA	0	AA	CT	AA	CC	CC	CG	AG	AA	GG	TT	CC	CC	GA	AA
FSC57	GG	GG	AA	GG	TT	AG	AA	TT	CC	CG	TG	0	0	0	AA	GG	TT	AA	0	CC	AA	TT	GG	GT	AA	AA	CG	AA	TC	AG	CC	GG	GG	AA	GG	GG	CT	GG	CC	TC	GG	GG	CA	GG	TT	TT	CC	GA	GA
FSC60	GG	GG	GA	GG	0	AG	AG	TC	TC	GG	GG	0	AA	GG	GA	GG	TT	AG	CC	CC	AA	TT	AG	TT	AA	AA	CC	AA	CC	AG	CA	GG	GG	AA	GG	GG	0	GG	CC	CC	GG	AA	0	GG	TT	TT	0	AA	AA
FSC61	GG	TG	GA	GT	TT	GG	AG	TC	TT	GG	TG	CC	GA	GG	AA	GG	TT	GG	CC	CC	AG	TT	GG	TT	TA	AA	CC	GG	TC	GG	AA	GG	AG	AA	GG	GG	CT	AG	CC	CC	GG	GG	CA	GG	TT	TC	0	AA	AA
FSC62	0	GG	0	GG	0	AA	AG	TT	CC	0	TG	CC	AA	GG	0	GG	0	AA	CC	CC	AG	0	AG	TT	AA	AA	CG	GG	CC	GG	CA	GG	0	0	GG	GG	TT	GG	CC	CC	GG	AA	CA	GG	TT	TT	TC	AA	GA
FSC63	0	GG	0	GG	TT	AG	AG	TC	TC	CG	GG	0	0	0	AA	GG	0	AA	CC	CC	AA	TT	AG	TT	0	AA	0	AG	CC	AA	CA	GG	0	AA	GG	GG	TT	0	CC	CC	GG	GG	CC	GG	TT	0	CC	AA	0
FSU992	GG	GG	GA	TT	TT	AA	AG	TC	CC	GG	TG	CT	AA	GG	AA	GG	CT	AG	CC	TC	AA	TT	AG	GT	AA	AA	CG	AA	CC	AA	AA	GG	GG	AA	AG	GG	TT	GG	CC	TC	GG	GG	CA	AG	TT	TC	CC	GA	AA
FSU993	GG	GG	GA	TT	CT	AA	AG	TC	CC	GG	GG	CT	AA	GG	GA	GG	CT	AG	CC	TC	AG	TT	GG	GT	AA	AA	CG	AA	CC	AG	CA	GG	GG	AA	GG	GG	CT	AG	CC	CC	GG	GG	CA	GG	CT	TC	CC	GA	AA
FSU994	GG	TG	AA	TT	TT	AG	AG	TC	CC	GG	GG	CT	AA	GG	GA	GG	TT	AG	CC	CC	AA	TT	GG	GT	AA	AA	CG	AA	CC	AA	AA	GG	GG	AA	GG	GG	CT	AG	CC	CC	GG	GG	CA	AG	TT	TC	CC	AA	AA
FSU995	GG	GG	GA	TT	CT	AA	AG	TC	CC	GG	GG	CT	AA	GG	GA	GG	TT	AG	CC	CC	AG	TT	GG	GT	AA	AA	CG	AA	CC	AG	CA	GG	GG	AA	AG	GG	CT	GG	CC	TC	GG	GG	CA	AG	TT	TC	CC	GA	AA
FSU996	GG	GG	GA	TT	CT	AG	AG	TC	CC	GG	GG	CT	AA	GG	GA	GG	CT	AG	CC	TC	AA	TT	AG	GT	AA	AA	CG	AA	CC	AG	CA	GG	AG	AA	AG	GG	TT	GG	CC	CC	GG	GG	CA	GG	CT	TC	CC	AA	AA
8077	GG	TG	GA	GT	TT	AG	AG	CC	TC	GG	GG	TT	AA	GG	AA	GG	CC	GG	0	0	GG	TT	GG	GT	TA	AA	0	GG	TT	GG	CA	AG	GG	AA	AG	AG	0	GG	CC	CC	CG	GG	AA	AG	TT	CC	0	AA	GA
8084	GG	GG	0	GG	TT	AG	AG	TC	CC	GG	GG	TT	AA	GG	GA	GG	CC	GG	CC	0	AG	TT	GG	TT	AA	AA	CG	AA	CC	GG	CA	GG	AG	GA	GG	AG	CC	AG	CC	CC	CC	GG	AA	GG	TT	TC	0	AA	AA
8086	GG	TG	GA	TT	TT	GG	GG	TC	CC	GG	GG	TT	GA	GG	AA	GG	CC	GG	CC	0	AG	TT	GG	GT	AA	AA	CG	AG	CC	GG	CA	AG	AA	AA	GG	AG	CT	AA	CC	CC	CC	AA	CA	GG	TT	TC	0	AA	AA
8089	AG	GG	AA	GT	TT	AA	AA	CC	CC	CG	TG	TT	AA	GG	AA	GG	CT	AG	CC	0	GG	TT	GG	GT	AA	CA	0	AG	TC	GG	AA	AG	AG	AA	GG	GG	CT	AA	CC	CC	CC	GG	AA	AG	CT	CC	0	AA	AA
8093	GG	GG	0	TT	TT	AA	GG	TC	0	0	GG	TT	AA	GG	AA	GG	0	GG	CC	CC	GG	0	GG	GG	AA	CC	CG	0	CC	AG	0	GG	0	AA	AG	0	0	0	CC	CC	GG	AG	AA	GG	TT	CC	0	AA	GG
8094	AA	TT	AA	TT	TT	GG	AA	CC	CC	CG	TG	CT	AA	GG	AA	GG	TT	GG	TC	0	GG	TT	GG	GT	TT	AA	CG	GG	CC	GG	CA	GG	GG	AA	AG	GG	CT	AG	CC	TC	CG	GG	CC	GG	TT	CC	0	AA	GA
8096	GG	TG	GA	GT	TT	AG	GG	CC	CC	GG	GG	TT	GA	GG	AA	GG	CT	GG	TC	0	GG	TT	AG	GG	TA	AA	CC	AA	CC	GG	AA	GG	AA	AA	AG	GG	CT	AA	CC	CC	GG	GG	AA	GG	TT	TC	0	GA	AA
8107	GG	GG	0	GG	TT	0	AG	TC	CC	0	GG	TT	0	GG	0	GG	TT	GG	0	0	AG	TT	GG	GT	TT	CC	GG	AA	CC	AA	CC	AG	AA	AA	GG	0	CT	GG	CC	CC	CG	GG	AA	GG	TT	CC	CC	GG	AA
8110	GG	GG	AA	GG	TT	AG	AG	CC	TC	GG	GG	CT	AA	GG	AA	GG	CT	GG	CC	0	AA	TT	GG	GT	AA	AA	0	AA	CC	AG	CC	GG	AG	AA	AG	GG	CC	AG	CC	CC	GG	GG	AA	GG	TT	CC	TC	AA	GG
8116	GG	GG	AA	GT	TT	GG	GG	CC	CC	GG	TG	CT	AA	GG	AA	GG	TT	AG	TC	0	GG	TT	GG	TT	AA	AA	CG	AG	TC	0	CA	GG	0	AA	GG	GG	0	AA	CC	CC	CC	GG	0	GG	TT	CC	0	AA	AA
8120	0	TG	0	GG	TT	GG	AG	0	TT	GG	GG	TT	AA	GG	AA	TG	CT	GG	0	0	GG	TT	GG	GG	AA	AA	0	GG	TC	GG	CA	AG	AG	AA	AG	GG	CC	AA	CC	CC	CG	GG	AA	0	TT	TC	0	AA	GA
17898	GG	GG	AA	TT	TT	GG	AA	TT	TT	GG	TT	TT	AA	GG	AA	GG	CT	GG	TC	CC	GG	TT	GG	0	TT	CA	CC	AG	TC	GG	CA	GG	GG	AA	GG	GG	CT	GG	CC	CC	GG	GG	AA	GG	TT	TC	CC	AA	AA
17863	GG	TG	AA	GT	TT	AA	AA	CC	TC	CG	TG	CT	AA	GG	GA	GG	CT	GG	CC	CC	GG	TT	GG	0	AA	AA	CG	AA	CC	GG	CA	GG	GG	AA	GG	AA	CT	AA	CC	CC	CG	GG	AA	AG	TT	CC	CC	AA	GA
17864	AG	0	0	GT	CT	AA	GG	TC	0	0	GG	TT	AA	GG	GA	GG	TT	GG	TC	CC	AG	TT	0	0	AA	AA	CC	AG	TC	GG	AA	GG	AA	AA	GG	AG	CT	AG	CC	CC	CC	AG	AA	GG	0	CC	CC	0	AA
17867	GG	GG	AA	GT	CT	AG	GG	TC	TC	CG	GG	CT	AA	GG	AA	TG	CT	AA	TC	CC	AG	TT	GG	0	TA	AA	CG	AG	CC	AG	CC	GG	0	AA	AG	0	CT	GG	CC	CC	CG	GG	CC	AG	TT	CC	CC	AA	GA
17868	GG	TG	AA	GT	CT	AG	AA	TC	TT	GG	GG	TT	AA	GG	GA	TG	TT	AG	TC	CC	AG	TT	GG	0	AA	AA	CG	AG	TT	GG	AA	GG	0	AA	GG	0	CT	AA	CC	CC	GG	AG	CA	GG	TT	TT	CC	AA	AA
17869	AG	GG	AA	GT	CT	GG	AA	CC	TC	CG	GG	TT	AA	GG	GA	GG	TT	AA	TC	CC	AG	TT	GG	0	TA	AA	GG	AG	CC	GG	CA	AG	GG	AA	GG	GG	CC	AG	CC	CC	CG	GG	CA	GG	TT	TC	TC	AA	GA
17870	GG	TG	AA	GT	TT	GG	GG	CC	TC	GG	GG	CT	AA	GG	AA	GG	TT	GG	CC	CC	AG	CT	GG	0	AA	CA	GG	GG	TT	AG	CA	GG	GG	AA	AG	0	CT	GG	CC	CC	CG	AG	AA	AG	TT	CC	TC	AA	GA
17874	GG	TG	AA	TT	TT	GG	AG	CC	CC	CG	TT	TT	GA	GG	GA	GG	TT	AA	TC	CC	AG	CT	GG	0	AA	AA	GG	GG	CC	AG	CA	GG	AA	AA	AG	GG	CT	GG	CC	CC	GG	GG	CA	AG	TT	CC	CC	GA	GA
17875	GG	GG	AA	GT	TT	AG	GG	CC	TC	CC	GG	TT	AA	GG	AA	GG	TT	GG	CC	CC	AG	TT	GG	0	AA	AA	CG	AG	TC	GG	CC	GG	GG	AA	GG	GG	CT	GG	CC	CC	CG	GG	AA	GG	TT	TC	CC	AA	GG
17876	GG	TG	GA	GG	TT	AA	GG	CC	TT	CC	TG	TT	AA	GG	AA	GG	CT	GG	CC	CC	GG	CT	GG	0	AA	AA	GG	AG	TC	GG	CC	GG	GG	AA	GG	GG	CT	GG	CC	TC	CC	GG	CA	GG	TT	CC	TC	AA	AA
17877	GG	GG	AA	GT	CT	AG	GG	CC	TC	GG	0	TT	AA	GG	AA	GG	CC	GG	TC	TC	GG	TT	GG	0	AA	AA	GG	AA	TC	GG	CA	GG	GG	GA	GG	AG	TT	GG	CC	TC	CG	AG	AA	GG	TT	CC	CC	GA	AA
17880	GG	TG	GA	GG	CT	AG	AG	CC	CC	GG	TT	TT	AA	GG	AA	GG	CT	GG	TC	CC	AG	TT	GG	0	AA	CA	GG	AG	TT	AG	CC	GG	GG	AA	GG	GG	CC	GG	CC	CC	GG	GG	CA	GG	TT	CC	TC	AA	GA
17881	GG	TG	AA	GG	TT	AG	GG	CC	TC	CG	TG	TT	AA	GG	AA	GG	CT	AA	CC	CC	AG	CT	GG	0	TT	AA	CG	AA	TT	GG	CA	GG	GG	GA	GG	GG	TT	GG	CC	CC	CG	GG	AA	AG	TT	TC	CC	AA	GA
17882	GG	TG	GA	GT	TT	AG	GG	TC	TT	CG	GG	TT	AA	AA	AA	GG	CT	AA	TC	CC	AG	TT	GG	0	TA	AA	CG	GG	TT	GG	AA	GG	GG	AA	AA	GG	TT	AG	CC	CC	GG	GG	AA	AG	TT	CC	TC	AA	GG
17883	GG	TG	AA	GT	TT	GG	GG	CC	CC	GG	TT	TT	AA	GG	GA	GG	TT	AG	CC	CC	GG	0	GG	0	TA	AA	GG	AA	CC	GG	AA	GG	GG	AA	AG	0	TT	AA	CC	CC	GG	AG	AA	GG	0	CC	TC	AA	AA
17885	AG	TG	AA	GG	TT	AG	GG	CC	TC	CG	GG	CT	AA	GG	AA	TG	CT	AA	CC	CC	GG	CT	GG	0	AA	AA	CG	AG	TC	GG	CA	AG	GG	AA	GG	GG	CT	AG	CC	TT	CG	GG	AA	AG	TT	CC	CC	AA	AA
17886	GG	GG	AA	GG	CT	GG	AA	CC	TT	GG	GG	CT	AA	GG	AA	GG	TT	AA	TT	CC	GG	CC	GG	0	TA	AA	GG	GG	TT	GG	CC	GG	GG	AA	AG	GG	CT	GG	CC	CC	CC	GG	AA	GG	TT	CC	CC	AA	AA
17887	GG	TT	AA	GG	TT	AA	GG	CC	CC	GG	GG	TT	AA	GG	AA	GG	CT	GG	CC	CC	AG	TT	AG	0	TA	AA	GG	AA	CC	GG	CC	GG	AA	AA	GG	AA	TT	GG	CC	CC	CG	GG	CA	GG	TT	CC	CC	AA	GA
17893	GG	GG	AA	GG	TT	AG	GG	CC	TT	CC	GG	TT	AA	GG	GA	TG	CT	GG	CC	CC	GG	CT	GG	0	TA	AA	CC	AA	TC	GG	CA	GG	GG	AA	GG	GG	CC	AG	CC	CC	CG	AG	AA	GG	CT	CC	CC	AA	GA
17950	GG	0	AA	0	TT	0	0	CC	0	0	0	TT	GA	GG	AA	GG	CC	AG	0	CC	GG	TT	0	0	AA	AA	GG	0	0	GG	CA	GG	GG	AA	0	GG	0	0	CC	CC	CC	GG	AA	AA	0	CC	0	AA	0
17952	GG	0	0	TT	TT	AG	0	CC	0	0	GG	TT	AA	0	AA	GG	0	GG	CC	CC	GG	TT	GG	0	0	AA	CG	0	CC	GG	AA	0	GG	AA	0	GG	CT	GG	CC	0	CG	GG	CA	GG	0	0	CC	AA	0
17911	GG	TG	AA	GT	TT	GG	AG	CC	TC	CG	TG	TT	AA	GG	GA	GG	CC	GG	TC	CC	AG	TT	GG	0	AA	AA	GG	AA	CC	GG	AA	AA	GG	GA	AG	GG	CC	GG	CC	CC	CG	AG	AA	AG	0	CC	CC	AA	0
8711	GG	GG	AA	GG	TT	AG	AA	CC	TT	CG	TG	TT	GA	GG	AA	GG	CC	GG	TC	CC	AG	CT	GG	TT	AA	CA	CG	GG	TC	GG	AA	AG	GG	AA	GG	GG	CT	AA	CC	TC	GG	GG	CA	GG	TT	CC	TC	AA	AA
8712	AG	TG	AA	GT	TT	GG	AG	CC	CC	GG	GG	TT	AA	GG	AA	GG	CT	AG	TT	CC	GG	TT	GG	GT	TA	AA	CG	AG	TC	GG	AA	GG	AG	GA	AA	AG	CC	GG	CC	CC	CC	GG	AA	GG	TT	CC	CC	AA	0
8713	GG	TG	AA	GG	TT	GG	GG	CC	0	GG	TG	TT	GA	GG	GA	GG	CT	GG	CC	CC	GG	CT	AG	TT	AA	AA	CG	AA	TC	GG	CA	AG	AG	GA	AG	GG	CC	GG	CC	CC	CG	GG	AA	AA	TT	CC	TC	AA	AA
8714	GG	GG	GA	GT	TT	AG	GG	CC	CC	GG	TT	TT	AA	GG	AA	GG	TT	GG	TC	CC	AG	TT	GG	GG	AA	CA	CG	AA	CC	AG	AA	AG	AG	GA	GG	GG	CT	AA	CC	CC	GG	AG	AA	GG	TT	CC	CC	AA	AA
8715	AG	TG	AA	TT	CT	GG	GG	CC	TC	CG	TG	TT	AA	GG	AA	GG	CT	AA	TC	CC	AG	TT	GG	GG	TA	AA	CC	AG	TC	GG	AA	GG	GG	GA	AG	GG	TT	GG	CC	CC	CG	GG	0	GG	TT	CC	TC	AA	GA
8716	GG	TG	AA	TT	TT	GG	AG	CC	CC	GG	TG	CT	AA	GG	GA	GG	TT	GG	CC	CC	GG	TT	AG	TT	AA	AA	0	AG	TC	AG	CA	GG	AG	AA	GG	GG	CT	GG	CC	CC	CG	GG	AA	GG	TT	CC	CC	AA	GA
8717	GG	TG	AA	TT	TT	GG	AG	CC	0	GG	TG	CT	AA	GG	GA	GG	0	GG	CC	CC	GG	TT	AG	TT	AA	AA	GG	AG	TC	AG	0	GG	AG	AA	GG	GG	0	GG	CC	CC	0	GG	AA	GG	TT	CC	0	AA	0
8720	GG	GG	AA	GT	TT	AG	AG	CC	TC	GG	GG	CT	AA	GG	AA	TG	TT	AG	TC	CC	GG	CT	GG	GT	AA	AA	GG	GG	TC	GG	CC	GG	GG	AA	AG	AG	TT	AA	CC	TC	CC	AG	AA	AA	CT	CC	CC	AA	GA
8721	GG	GG	GA	GG	CT	GG	GG	CC	CC	CG	GG	0	AA	GG	AA	GG	TT	GG	CC	CC	GG	TT	GG	GG	TT	AA	CG	AG	0	GG	AA	GG	GG	0	AG	GG	0	GG	CC	TC	0	GG	CC	AG	TT	CC	CC	AA	GG
8727	AG	GG	GA	GT	CT	GG	AG	CC	TC	GG	TG	TT	GA	GG	AA	GG	TT	GG	TC	CC	GG	CT	GG	TT	AA	AA	CC	GG	TC	AG	AA	GG	GG	AA	GG	GG	CT	AG	CC	CC	GG	GG	AA	GG	TT	TC	CC	AA	GA
8728	GG	TG	GA	GG	CT	0	GG	CC	TT	GG	GG	TT	AA	GG	AA	GG	0	AG	CC	CC	AG	TT	GG	GG	AA	AA	0	AG	TT	0	AA	GG	AA	AA	AG	AA	CC	AG	CC	CC	GG	GG	AA	GG	TT	CC	CC	AA	AA
8729	GG	GG	AA	GT	TT	AG	AG	CC	TT	GG	GG	TT	AA	GG	AA	GG	CT	GG	CC	CC	GG	TT	GG	GG	TA	AA	GG	AA	TT	AG	CA	GG	GG	AA	GG	GG	CC	AA	CC	TC	GG	GG	AA	GG	TT	TC	CC	AA	GA
8730	0	GG	AA	GG	CC	GG	GG	CC	TT	0	GG	CC	GA	GG	AA	GG	TT	GG	TC	0	GG	0	GG	GG	TA	AA	GG	0	CC	GG	CC	0	GG	AA	GG	AG	CT	GG	CC	CC	CG	GG	0	AG	TT	CC	CC	AA	0
8731	0	GG	AA	GG	TT	GG	GG	CC	CC	CC	GG	0	0	GG	AA	GG	TT	AG	0	CC	GG	TT	GG	GT	AA	AA	CG	AA	TC	AG	CA	AG	GG	AA	AA	GG	CT	GG	CC	CC	0	GG	0	GG	TT	CC	CC	AA	AA
8732	0	TG	AA	GG	TT	GG	GG	CC	TC	GG	TG	TT	AA	GG	AA	GG	CT	GG	CC	CC	AG	TT	GG	TT	AA	CA	CC	AA	0	AA	AA	AG	GG	GG	GG	GG	CC	GG	CC	TC	CG	GG	AA	GG	TT	CC	TC	AA	0
8733	GG	TG	AA	GG	TT	AG	AG	CC	TT	CG	GG	TT	0	GG	AA	GG	TT	AG	CC	CC	GG	CC	GG	GT	AA	0	0	GG	CC	GG	AA	GG	0	GA	GG	0	0	GG	CC	CC	CG	GG	CA	GG	TT	CC	CC	AA	GG
8734	GG	GG	GA	GT	CT	AG	AG	CC	CC	GG	GG	TT	GA	GG	AA	GG	TT	GG	TC	CC	AA	TT	GG	GG	AA	AA	CC	AA	CC	GG	CA	AG	GG	AA	GG	GG	CT	GG	CC	TC	GG	GG	AA	GG	TT	CC	CC	GA	GA
8735	GG	TG	AA	GT	CT	AA	AG	TC	TT	GG	GG	TT	AA	GG	AA	GG	TT	GG	CC	CC	AG	CT	GG	TT	TA	AA	CC	AG	CC	GG	CA	GG	GG	AA	AG	GG	CC	GG	CC	CC	CC	AG	CA	GG	TT	CC	CC	AA	AA
8736	GG	TG	AA	TT	CT	GG	AG	TC	TC	GG	GG	CT	AA	GG	AA	GG	TT	AG	CC	TC	GG	TT	GG	GT	AA	CA	CC	GG	CC	GG	CA	GG	GG	AA	AA	GG	CC	AA	CC	TT	CG	GG	AA	GG	TT	CC	CC	AA	AA
8737	AG	TG	AA	GT	CT	GG	AG	CC	TT	GG	GG	TT	AA	GG	AA	GG	TT	GG	CC	CC	GG	TT	GG	TT	AA	AA	GG	AA	TC	GG	CA	GG	AA	AA	GG	AG	CC	GG	CC	CC	GG	GG	AA	GG	TT	CC	CC	AA	0
8738	GG	TG	GA	GT	CT	GG	AG	CC	CC	GG	TG	TT	AA	GG	AA	GG	TT	GG	CC	CC	0	TT	GG	GG	AA	AA	CG	GG	TT	GG	CA	GG	AA	GA	GG	GG	CC	AG	CC	TT	CG	GG	AA	GG	TT	TC	CC	GA	0
8739	GG	TG	AA	GT	TT	GG	GG	CC	TC	CG	GG	TT	AA	GG	AA	GG	CT	AG	TC	TC	AG	TT	GG	GT	AA	AA	CC	GG	TC	GG	AA	GG	AG	GA	AA	GG	TT	AA	CC	TT	GG	GG	CA	GG	TT	TT	CC	AA	AA
8741	GG	GG	AA	GG	TT	AA	GG	TC	CC	GG	GG	TT	AA	GG	AA	GG	TT	GG	CC	CC	GG	TT	GG	0	AA	AA	0	AA	TT	GG	CA	GG	0	AA	0	GG	TT	0	CC	TC	CG	GG	AA	GG	TT	CC	TC	AA	GA
8742	AG	TG	AA	GT	TT	GG	GG	CC	TT	GG	GG	TT	0	GG	AA	GG	CT	GG	0	CC	GG	CC	GG	GT	TA	AA	GG	AA	0	AG	AA	AG	GG	AA	AG	GG	TT	GG	CC	CC	CC	GG	AA	GG	TT	CC	CC	AA	GG
8744	GG	GG	GA	GT	TT	AG	GG	CC	CC	GG	TG	TT	AA	AG	GA	GG	CT	GG	CC	CC	AG	CC	AG	GG	AA	AA	GG	GG	TC	GG	CA	AA	AA	AA	AG	GG	CT	AG	0	TC	CG	AG	AA	AA	TT	TC	CC	AA	GA
8745	0	TG	GA	0	TT	GG	GG	TC	TC	GG	GG	0	AA	0	AA	GG	TT	AA	TC	CC	GG	CC	GG	GG	AA	0	GG	AA	0	0	AA	GG	AG	0	AA	AA	0	GG	CC	0	CC	GG	CC	GG	TT	CC	CC	AA	AA
8746	AG	GG	AA	GT	TT	AG	AA	CC	TT	GG	GG	TT	AA	GG	AA	GG	CT	GG	TT	CC	GG	TT	GG	GG	AA	AA	CG	AG	TT	AG	CA	AG	GG	AA	GG	GG	CC	AG	CC	CC	CG	GG	AA	AG	TT	CC	CC	GA	AA
8747	0	GG	AA	GG	CT	0	GG	CC	0	0	GG	CC	0	GG	AA	0	TT	AA	CC	CC	GG	TT	GG	GG	AA	AA	CG	0	0	GG	AA	AG	0	AA	GG	GG	TT	AA	CC	CC	GG	GG	CC	GG	TT	TC	0	AA	GG
8749	GG	GG	AA	GT	TT	AG	GG	CC	TC	GG	GG	TT	AA	GG	GA	GG	CC	AG	CC	CC	AG	CC	GG	GG	TA	AA	GG	AG	TC	GG	CC	AG	AG	AA	GG	GG	CT	AA	CC	CC	CG	GG	CA	GG	TT	CC	CC	AA	AA
11823	GG	TG	AA	TT	TT	GG	AG	CC	CC	GG	TG	TT	GA	GG	GA	GG	CT	GG	TC	CC	AA	TT	GG	TT	AA	AA	CG	GG	TC	GG	CA	GG	GG	AA	GG	AG	CT	AG	CC	CC	CC	AG	AA	GG	CT	CC	0	AA	GA
11824	AG	TG	AA	GG	TT	GG	GG	CC	CC	GG	TG	TT	GA	GG	GA	GG	CC	GG	TT	CC	AG	TT	GG	GT	TA	CA	GG	GG	TC	GG	CA	GG	GG	AA	GG	GG	TT	GG	CC	CC	GG	AA	AA	GG	CT	CC	0	AA	0
11826	GG	TG	AA	GG	TT	AG	AG	CC	CC	0	TG	CT	GG	AG	GA	GG	TT	AG	TC	CC	AG	0	GG	GT	TA	AA	GG	GG	TC	GG	CC	GG	AG	AA	GG	AA	CT	GG	CC	CC	CC	AG	AA	AG	CC	CC	0	AA	GA
11827	GG	TG	0	TT	TT	0	GG	CC	0	0	GG	TT	0	AG	GA	GG	TT	AG	TC	CC	0	TT	GG	0	0	0	0	AG	TC	GG	0	GG	AG	AA	GG	0	CT	AG	CC	0	CG	AG	AA	AG	TT	CC	0	AA	0
11829	AG	TT	AA	GT	TT	AG	GG	CC	0	GG	TG	TT	GA	GG	GA	GG	CC	GG	CC	CC	AG	TT	GG	TT	TA	AA	CG	GG	TC	GG	CA	GG	0	AA	GG	AG	TT	AG	CC	CC	CC	AG	AA	AG	CT	CC	0	AA	AA
11831	GG	TG	AA	TT	TT	AG	AG	CC	TC	GG	GG	CT	0	AG	GG	GG	TT	AG	CC	CC	AG	TT	GG	GT	AA	AA	GG	GG	TC	GG	AA	GG	AA	AA	GG	AA	TT	GG	CC	CC	CC	GG	AA	AG	CT	CC	0	AA	GA
11832	GG	TG	AA	TT	TT	AA	AG	CC	0	GG	GG	TT	AA	GG	GA	GG	TT	AG	CC	CC	GG	TT	GG	TT	AA	AA	GG	GG	TC	GG	AA	GG	AG	AA	GG	AG	TT	AG	CC	CC	CC	AG	AA	GG	TT	CC	0	AA	GA
11833	AG	TG	AA	GT	TT	AG	GG	CC	0	GG	0	CT	0	0	AA	GG	TT	GG	TC	CC	AG	TT	GG	TT	0	AA	GG	GG	0	AG	0	GG	GG	0	0	AG	TT	AA	CC	0	CG	AG	AA	0	CT	CC	0	AA	GA
11834	GG	TG	AA	GG	TT	AG	AG	CC	CC	GG	TG	CT	0	AG	GA	GG	TT	AG	TC	CC	AG	TT	GG	GT	TA	AA	GG	GG	TC	GG	CC	GG	AG	AA	GG	AA	CT	GG	CC	CC	CC	AG	AA	AG	CC	CC	0	AA	GA
10159	GG	TT	AA	GT	TT	GG	AG	CC	CC	GG	TG	TT	AA	AG	AA	GG	CC	AG	CC	CC	GG	TT	GG	GT	TA	AA	GG	AG	CC	GG	CC	GG	GG	GA	GG	AA	TT	AA	CC	CC	GG	GG	AA	AG	TT	CC	CC	AA	GG
10161	GG	GG	AA	TT	TT	GG	AG	CC	CC	GG	GG	TT	AA	GG	AA	GG	CT	AG	TT	CC	GG	TT	GG	TT	AA	AA	GG	AG	TC	GG	AA	GG	GG	GA	GG	AG	TT	AG	CC	CC	GG	GG	AA	GG	TT	CC	CC	AA	GG
10162	GG	TG	AA	GT	TT	AG	GG	CC	CC	GG	GG	0	AA	GG	GA	GG	CT	GG	TC	CC	GG	CT	GG	TT	AA	AA	GG	GG	CC	GG	CA	GG	AG	AA	GG	AG	TT	AA	CC	CC	CG	AA	AA	GG	CT	CC	CC	AA	GG
10164	GG	TT	AA	TT	TT	AG	AG	CC	CC	GG	GG	CT	AA	GG	AA	GG	TT	AG	TC	CC	GG	TT	GG	TT	TA	CA	GG	AA	CC	GG	CA	GG	AG	AA	GG	GG	CT	AG	CC	CC	CG	GG	AA	AG	TT	CC	CC	AA	GG
10165	GG	TG	GA	TT	TT	AG	GG	CC	CC	GG	GG	TT	GA	GG	AA	GG	TT	GG	TT	CC	GG	TT	GG	GT	AA	AA	GG	GG	CC	GG	CA	GG	AG	AA	GG	GG	TT	AG	CC	CC	CG	AG	AA	AA	CT	CC	CC	AA	GA
10166	GG	TG	GA	TT	TT	GG	GG	CC	TT	GG	TG	CT	GA	AG	AA	GG	CT	GG	TT	CC	GG	TT	GG	TT	TT	AA	GG	GG	TC	GG	CA	GG	GG	GA	GG	AG	TT	AA	CC	CC	CG	AA	AA	AG	TT	CC	CC	AA	AA
10168	GG	TG	0	GT	TT	AA	GG	CC	TC	GG	GG	TT	AA	GG	AA	GG	TT	GG	TC	CC	GG	CT	GG	TT	AA	AA	GG	AG	TC	GG	CC	GG	GG	AA	GG	AG	TT	AG	CC	CC	CC	GG	AA	AG	CT	CC	CC	AA	GG
10169	AA	TG	AA	GT	TT	AA	AG	CC	CC	GG	GG	CC	AA	AG	GA	GG	TT	0	TT	CC	GG	CT	GG	TT	AA	CA	GG	GG	TC	GG	AA	GG	GG	AA	GG	GG	TT	AG	CC	CC	CG	0	0	AA	0	CC	CC	AA	GG
10170	GG	TG	AA	TT	TT	GG	AG	CC	CC	GG	GG	TT	GA	AG	AA	GG	CT	AG	TC	CC	GG	TT	GG	0	AA	AA	GG	GG	TT	GG	CA	GG	GG	AA	GG	GG	TT	AG	CC	CC	CC	0	AA	AG	TT	CC	CC	AA	GG
10171	GG	TT	AA	TT	TT	AG	AG	CC	CC	GG	GG	CT	AA	GG	AA	GG	TT	AG	TC	CC	GG	TT	GG	TT	TA	CA	GG	AA	CC	GG	CA	GG	AG	AA	GG	GG	CT	AG	CC	CC	CG	GG	AA	AG	TT	CC	CC	AA	GG
10172	AG	TG	AA	GT	TT	GG	GG	CC	CC	GG	TG	TT	AA	GG	AA	GG	CT	GG	TC	CC	GG	TT	GG	GT	AA	AA	GG	GG	TC	GG	CA	GG	GG	GA	GG	GG	TT	AG	CC	CC	CG	AA	AA	AG	CT	CC	CC	AA	GA
10174	AA	TT	AA	GT	TT	GG	GG	CC	CC	GG	TT	TT	AA	GG	AA	GG	CT	AG	CC	CC	GG	TT	GG	TT	AA	AA	GG	GG	TT	GG	CA	GG	GG	AA	GG	GG	TT	AA	CC	CC	GG	AA	0	AA	CT	CC	CC	AA	0
10175	GG	GG	AA	TT	TT	GG	GG	CC	CC	GG	TG	TT	GA	GG	GA	GG	TT	AG	TC	CC	GG	TT	GG	TT	AA	CA	GG	AG	TC	GG	CA	GG	GG	AA	GG	AG	CT	AG	CC	TC	CC	AA	AA	AG	CT	CC	CC	AA	GA
10176	AG	TG	GA	TT	TT	GG	AG	CC	CC	GG	GG	TT	GA	GG	GA	GG	CT	AG	TC	CC	GG	TT	GG	TT	AA	CA	GG	AG	TC	GG	CA	GG	GG	AA	GG	AG	CC	AA	CC	CC	CG	AG	AA	AA	CT	CC	CC	AA	GA
10178	AA	GG	0	TT	TT	GG	GG	CC	CC	GG	TG	TT	GA	GG	GA	GG	CT	GG	TC	CC	GG	CT	GG	TT	TA	AA	CG	AA	CC	GG	CA	GG	GG	GA	GG	AG	TT	AA	CC	CC	GG	AA	AA	AG	CT	CC	CC	AA	GG
10179	AG	GG	AA	TT	TT	GG	AG	CC	CC	0	GG	TT	AA	AG	AA	GG	CT	GG	CC	CC	GG	TT	GG	TT	AA	AA	GG	GG	TC	AG	CA	GG	GG	AA	GG	AG	TT	AA	CC	CC	GG	GG	AA	AG	CT	CC	CC	AA	GA
11802	GG	0	0	TT	TT	AA	GG	CC	0	0	GG	CT	AA	GG	AA	GG	TT	AG	TT	CC	GG	TT	GG	TT	TA	AA	GG	GG	TC	GG	CC	GG	GG	GA	GG	0	TT	AA	CC	CC	CG	0	0	AA	0	CC	0	AA	GG
11808	0	TG	AA	GT	TT	0	GG	CC	CC	GG	GG	CT	GA	GG	AA	GG	TT	0	0	CC	0	TT	GG	GT	0	AA	GG	GG	TC	GG	CC	GG	GG	AA	GG	AG	CT	AA	CC	CC	0	GG	AA	AG	TT	CC	0	AA	GA
11809	GG	GG	AA	TT	CT	GG	GG	CC	CC	GG	GG	0	GG	GG	AA	GG	CT	AG	TT	CC	GG	TT	GG	TT	TT	AA	CG	GG	TC	GG	AA	GG	GG	AA	GG	AG	TT	AA	CC	CC	CC	AG	AA	AG	CT	CC	0	AA	GA
11812	AG	GG	AA	TT	TT	AG	AG	CC	CC	CG	TG	TT	GG	GG	AA	GG	TT	AG	CC	CC	GG	TT	GG	TT	TT	AA	GG	GG	TC	GG	CA	GG	GG	AA	GG	AA	TT	AA	CC	CC	CG	AG	AA	AA	TT	CC	0	AA	GA
11814	GG	GG	0	TT	TT	AG	AG	CC	CC	GG	TT	TT	GA	GG	AA	GG	CC	AG	TC	CC	GG	TT	GG	TT	TA	AA	GG	GG	TT	AG	CA	GG	GG	AA	GG	AG	TT	AA	TC	TC	GG	AG	AA	AG	TT	CC	0	AA	GG
11819	GG	TT	AA	GG	TT	AG	AA	CC	0	GG	GG	TT	GA	AG	AA	GG	TT	AG	CC	CC	AG	TT	GG	TT	TA	AA	GG	GG	TC	GG	CA	GG	GG	AA	GG	AG	TT	AG	CC	CC	CC	GG	AA	AG	TT	CC	0	AA	GA
11820	GG	TT	AA	GG	TT	AG	AA	CC	0	GG	GG	TT	GA	AG	AA	GG	CT	GG	CC	CC	AG	TT	GG	TT	TT	AA	GG	GG	CC	GG	CC	GG	GG	AA	GG	0	CT	AG	CC	CC	CG	AG	AA	AA	CC	CC	0	AA	GA
11822	AG	TG	AA	TT	TT	AA	GG	CC	CC	GG	GG	TT	GA	GG	AA	GG	CT	AG	CC	CC	GG	TT	GG	TT	TT	AA	GG	GG	TT	GG	AA	GG	GG	GA	GG	GG	TT	AG	CC	CC	GG	AG	0	AG	TT	CC	CC	AA	GG
10113	AA	TG	AA	GT	TT	AG	GG	CC	CC	GG	TT	TT	GA	GG	GA	GG	CT	AG	TC	CC	GG	TT	GG	TT	TT	CC	GG	AG	TC	GG	CC	GG	GG	GA	GG	GG	CT	AA	CC	CC	CG	AG	AA	AG	CT	CC	CC	AA	GA
10114	GG	TT	AA	TT	TT	AG	GG	CC	CC	GG	TG	TT	GA	GG	AA	GG	CT	GG	TC	CC	GG	TT	GG	TT	TA	AA	GG	AG	TT	AG	CA	GG	GG	AA	GG	AG	TT	AA	CC	CC	CC	AA	AA	AG	CT	CC	CC	AA	0
10115	AA	TG	AA	TT	TT	AG	GG	CC	TC	CG	TT	TT	GA	GG	AA	GG	TT	GG	CC	CC	GG	TT	GG	TT	TT	CC	GG	AG	TC	GG	AA	GG	GG	AA	GG	GG	TT	AG	CC	CC	GG	AG	AA	AA	CT	CC	CC	AA	GG
10117	GG	TG	GA	TT	TT	GG	AA	CC	TC	GG	TG	TT	GG	GG	AA	GG	CT	GG	TC	CC	GG	TT	GG	TT	AA	AA	GG	AG	TC	GG	AA	GG	GG	GA	GG	GG	TT	AG	CC	TC	CG	AG	CA	AA	TT	CC	CC	AA	GA
10119	AG	TT	AA	GT	TT	GG	GG	CC	CC	GG	TG	0	GG	GG	AA	GG	TT	AG	TC	CC	GG	TT	GG	TT	AA	AA	GG	AA	TC	GG	AA	GG	GG	GA	GG	AG	CT	AG	CC	CC	CG	GG	AA	GG	TT	CC	CC	AA	GA
11835	GG	TG	AA	GT	TT	AA	AA	CC	CC	GG	TG	TT	GA	GG	AA	GG	CT	GG	0	CC	AG	0	GG	TT	TA	AA	GG	GG	CC	GG	CA	GG	AG	AA	GG	AG	CT	AA	CC	CC	CC	GG	AA	GG	TT	CC	0	AA	GA
11836	GG	GG	AA	TT	TT	AG	AA	CC	CC	GG	GG	TT	AA	GG	AA	GG	CT	GG	CC	CC	0	TT	GG	GT	TT	AA	GG	AG	CC	GG	CC	GG	AG	AA	GG	AG	CT	AA	CC	CC	CC	GG	AA	GG	TT	CC	0	AA	GA
9420	GG	TG	AA	TT	TT	AG	GG	CC	CC	GG	0	TT	GA	0	GA	GG	CT	0	0	CC	AG	0	GG	GT	AA	AA	CG	AG	TC	AG	CA	GG	GG	AA	GG	GG	TT	AG	CC	CC	GG	0	AA	0	CT	CC	CC	AA	0
9422	AG	0	AA	GT	TT	AA	0	CC	CC	GG	GG	0	GA	0	GA	GG	CT	GG	CC	CC	AG	0	GG	0	TA	AA	0	AG	TC	GG	0	GG	GG	GA	GG	AG	TT	GG	CC	CC	0	GG	AA	GG	CT	CC	0	AA	AA
9424	AG	TT	AA	GT	TT	0	GG	CC	CC	GG	GG	0	GG	0	GA	GG	CT	GG	CC	CC	GG	0	GG	0	TA	AA	GG	0	0	AG	0	GG	0	GA	GG	0	TT	AG	CC	0	0	0	AA	GG	TT	CC	CC	AA	0
9425	GG	TT	AA	GT	TT	AA	GG	CC	CC	GG	GG	0	GG	AG	GA	GG	CT	GG	CC	CC	GG	CT	GG	GT	TA	AA	GG	AG	TC	GG	CA	GG	AG	GG	GG	AG	CT	GG	CC	TC	CG	AG	AA	GG	TT	CC	CC	AA	GA
9437	AG	GG	GA	GT	TT	AG	GG	CC	CC	GG	TG	TT	GG	GG	AA	GG	CC	GG	CC	CC	GG	TT	GG	TT	AA	AA	CG	GG	TC	GG	CA	GG	GG	GA	GG	AA	TT	GG	CC	CC	CG	GG	AA	AA	TT	CC	CC	AA	GA
9441	GG	TT	AA	GT	TT	AA	AG	CC	CC	GG	TG	CT	AA	AA	AA	GG	CT	GG	CC	CC	AG	TT	GG	TT	TT	AA	CG	GG	CC	GG	CA	GG	AG	AA	GG	AA	TT	GG	CC	TC	CG	GG	AA	GG	TT	CC	CC	AA	AA
9444	GG	TT	GA	TT	TT	AG	AG	CC	TC	GG	GG	TT	GG	GG	GG	GG	CT	GG	CC	CC	GG	TT	GG	TT	TT	AA	CG	AG	TC	GG	CA	GG	GG	AA	GG	AA	TT	AG	CC	CC	GG	GG	AA	AG	TT	CC	CC	AA	GA
9445	AG	TG	GA	TT	TT	AA	AG	CC	CC	GG	TT	TT	GA	GG	AA	GG	CT	GG	CC	CC	GG	TT	GG	TT	TA	AA	CG	GG	TC	GG	CA	AG	GG	AA	GG	AA	TT	GG	CC	TC	GG	AA	AA	GG	TT	CC	CC	AA	AA
9447	GG	TG	0	GT	TT	AA	GG	CC	CC	GG	TG	TT	GA	0	0	GG	CT	GG	0	CC	0	TT	GG	0	TA	AA	CG	GG	TC	GG	CA	AG	0	AA	GG	AG	TT	0	CC	CC	GG	GG	AA	GG	TT	CC	CC	AA	GA
9448	GG	TG	AA	GG	TT	AA	AG	CC	CC	GG	GG	TT	GG	GG	AA	GG	CT	GG	CC	CC	GG	TT	GG	TT	AA	AA	GG	GG	TT	GG	CA	AA	GG	GA	GG	AA	TT	AA	CC	TC	GG	AA	AA	GG	TT	CC	CC	AA	0
9449	AG	TG	GA	GT	TT	AA	AG	CC	CC	GG	TT	TT	GA	GG	AA	GG	TT	GG	CC	CC	GG	TT	GG	TT	TT	AA	GG	GG	TC	GG	CC	AG	AG	AA	GG	AA	TT	AA	CC	TC	GG	AA	AA	GG	CT	CC	CC	AA	AA
9456	GG	TT	GG	TT	TT	AA	AG	CC	CC	GG	TG	TT	GA	GG	GA	GG	CC	GG	TC	CC	GG	TT	GG	TT	TA	AA	GG	GG	TC	GG	CA	GG	AG	GG	GG	GG	TT	GG	CC	CC	CG	AG	AA	GG	TT	CC	CC	AA	AA
9464	GG	TT	AA	GG	TT	AA	GG	CC	CC	GG	GG	TT	GA	GG	GA	GG	CT	AG	TT	CC	GG	TT	GG	TT	AA	AA	GG	GG	CC	GG	CA	GG	AG	AA	GG	AA	TT	AG	CC	CC	CG	AG	AA	AA	TT	CC	CC	AA	AA
9466	GG	TG	AA	GT	TT	AA	GG	CC	CC	GG	GG	TT	GG	GG	AA	GG	CC	AA	CC	CC	GG	TT	GG	GT	TT	AA	GG	GG	CC	GG	AA	GG	GG	GA	GG	AA	TT	GG	CC	TC	GG	GG	AA	GG	CT	CC	CC	AA	AA
9473	GG	TT	AA	TT	TT	AA	AG	CC	CC	GG	GG	TT	GA	GG	AA	GG	CC	GG	CC	CC	GG	TT	GG	TT	TT	AA	GG	GG	TC	GG	CA	GG	GG	AA	GG	AG	TT	GG	CC	CC	GG	AG	AA	GG	CT	CC	CC	AA	AA
9474	AG	TT	AA	GT	TT	AA	GG	CC	TC	GG	TG	TT	AA	AG	AA	GG	CT	GG	CC	CC	AG	TT	GG	GT	TT	AA	GG	GG	TC	GG	CA	GG	GG	GA	GG	AG	CT	GG	CC	CC	CG	AA	AA	GG	CT	CC	CC	AA	AA
9477	GG	TG	GG	GT	TT	GG	GG	CC	CC	GG	GG	TT	GG	AG	AA	GG	CC	GG	TC	CC	GG	CT	GG	GT	TA	AA	CG	GG	TC	GG	CA	GG	AG	AA	GG	AG	TT	GG	CC	CC	CG	AG	AA	GG	TT	CC	CC	AA	0
9479	GG	TT	AA	GG	TT	AA	AG	CC	CC	GG	TT	TT	AA	AA	GA	GG	CC	GG	CC	CC	GG	TT	GG	TT	TT	AA	CC	GG	TC	GG	CA	GG	AG	AA	GG	GG	TT	GG	CC	CC	CG	GG	AA	GG	TT	CC	CC	AA	GA
9480	AA	TG	GA	TT	TT	GG	AG	CC	CC	GG	GG	TT	AA	AG	AA	GG	CT	GG	CC	CC	AG	TT	GG	TT	TT	AA	GG	GG	TT	AG	AA	GG	AG	GA	GG	AG	TT	GG	CC	CC	GG	AA	AA	AG	CC	CC	CC	AA	AA
9482	AG	TG	GA	TT	TT	GG	AG	CC	CC	GG	TG	TT	AA	AG	AA	GG	CT	GG	CC	CC	GG	TT	GG	TT	TA	AA	GG	GG	CC	AG	AA	GG	GG	GA	GG	AG	TT	AG	CC	CC	GG	GG	AA	GG	CT	CC	CC	AA	AA
9486	GG	TT	GA	TT	TT	GG	AG	CC	CC	GG	GG	TT	GG	AG	AA	GG	CT	AG	CC	CC	GG	TT	GG	TT	TA	AA	GG	GG	CC	AG	CA	GG	GG	AA	GG	AG	TT	GG	CC	CC	GG	GG	AA	GG	CT	CC	CC	AA	GA
9489	AG	GG	AA	GT	TT	AG	GG	CC	CC	GG	TT	TT	GA	AA	AA	GG	CC	GG	CC	CC	GG	TT	GG	TT	TT	AA	CG	GG	CC	GG	CA	GG	GG	AA	GG	AA	TT	AG	CC	CC	GG	GG	AA	GG	TT	CC	TC	AA	GA
9501	GG	TT	AA	TT	TT	AA	AA	CC	CC	GG	TG	TT	AA	GG	AA	GG	CC	AG	CC	CC	GG	TT	GG	TT	TA	AA	GG	AG	CC	GG	AA	GG	AG	AA	GG	AA	TT	AG	CC	TC	GG	AG	AA	GG	TT	CC	CC	AA	GA
9503	GG	TG	0	TT	TT	AG	GG	CC	CC	0	GG	TT	AA	AG	GA	GG	CC	AG	CC	CC	AG	CT	GG	TT	TA	AA	CC	GG	CC	GG	CA	GG	GG	GA	GG	AG	TT	AG	CC	CC	CC	GG	AA	GG	TT	CC	CC	AA	GA
9507	AG	TG	AA	TT	TT	GG	AG	TC	CC	GG	TG	TT	GG	GG	AA	GG	CC	GG	CC	CC	GG	TT	GG	TT	AA	AA	GG	GG	CC	GG	CC	GG	GG	GA	GG	AG	TT	AA	CC	CC	CG	AG	AA	GG	TT	CC	CC	GA	AA
9508	GG	TG	AA	GT	TT	AG	AG	CC	CC	GG	GG	TT	AA	AA	AA	GG	CC	AG	CC	CC	GG	TT	GG	TT	TA	AA	CG	AG	CC	GG	CA	GG	AG	GA	GG	AA	TT	AG	CC	CC	GG	AG	AA	GG	TT	CC	CC	AA	AA
9509	GG	TG	AA	GT	TT	GG	GG	TC	CC	GG	TG	TT	AA	AA	AA	GG	CC	GG	CC	CC	GG	TT	GG	TT	TA	AA	GG	AG	TC	GG	AA	GG	AG	GA	GG	AA	TT	AG	CC	CC	CG	AG	AA	GG	TT	CC	CC	AA	GA
9510	GG	TT	GA	TT	TT	AG	GG	CC	CC	GG	GG	TT	AA	AG	AA	GG	CC	GG	TC	CC	GG	TT	GG	TT	TT	AA	GG	AG	CC	GG	CC	GG	GG	AA	GG	AG	CT	AG	CC	CC	GG	GG	AA	GG	CT	CC	CC	AA	0
9518	AG	TT	AA	GT	TT	AG	GG	CC	CC	GG	GG	0	GA	GG	AA	GG	CC	GG	CC	CC	GG	TT	GG	TT	TA	AA	GG	GG	TC	GG	AA	GG	AG	AA	GG	AG	TT	GG	CC	CC	CG	AG	AA	GG	TT	CC	CC	AA	GA
9519	GG	TG	GA	GT	TT	AA	GG	CC	CC	GG	TT	TT	GA	GG	AA	GG	CT	GG	CC	CC	GG	TT	GG	TT	TA	AA	GG	AG	TC	GG	AA	GG	GG	AA	GG	AA	TT	AA	CC	TC	GG	GG	AA	GG	TT	CC	CC	AA	GA
9523	AG	TT	AA	GT	TT	AA	AG	CC	CC	GG	GG	CT	AA	AG	AA	GG	CT	GG	CC	CC	GG	TT	GG	GT	TA	AA	GG	GG	TC	GG	AA	GG	GG	GA	GG	GG	TT	GG	CC	CC	GG	AG	AA	GG	TT	CC	CC	AA	0
9524	AG	TG	GA	GT	TT	AA	GG	CC	CC	GG	TT	0	GA	GG	AA	GG	CC	GG	CC	CC	GG	TT	GG	TT	AA	AA	GG	GG	TC	GG	AA	GG	GG	GA	GG	AG	TT	GG	CC	CC	CG	AA	AA	AG	TT	CC	CC	AA	AA
9527	GG	TT	AA	TT	TT	AG	GG	CC	CC	GG	TG	TT	GA	GG	AA	GG	CC	GG	TC	CC	GG	TT	GG	TT	TA	AA	GG	GG	CC	GG	CC	GG	GG	GG	GG	AA	TT	AA	CC	CC	CG	GG	AA	GG	TT	CC	CC	AA	AA
9530	AG	TG	GA	TT	TT	AA	GG	CC	CC	GG	TT	TT	GA	0	AA	GG	CC	GG	CC	CC	GG	TT	GG	TT	TT	AA	GG	GG	TT	GG	CA	GG	GG	GA	GG	AG	TT	AG	CC	CC	CG	AG	AA	AG	TT	CC	CC	AA	AA
9531	GG	TT	AA	TT	TT	AG	GG	CC	CC	GG	TG	TT	GA	GG	AA	GG	CC	GG	TC	CC	GG	TT	GG	TT	TA	AA	GG	GG	CC	GG	CC	GG	GG	GG	GG	AA	TT	AA	CC	CC	CG	GG	AA	GG	TT	CC	CC	AA	AA
9429	GG	GG	AA	TT	TT	AA	GG	CC	CC	GG	GG	TT	GA	AG	AA	GG	CT	GG	CC	CC	GG	TT	GG	GT	AA	AA	CG	AG	TT	GG	AA	GG	AG	AA	GG	GG	TT	GG	CC	TC	CG	AG	AA	AA	TT	CC	CC	AA	GA
9430	GG	GG	AA	TT	TT	AA	AG	CC	0	GG	GG	TT	GA	GG	AA	GG	TT	AG	CC	CC	AG	TT	GG	GT	TA	AA	CG	AG	TT	GG	0	GG	GG	GA	GG	AG	CT	0	CC	CC	CG	GG	AA	AG	TT	CC	CC	AA	GA
9431	AG	TG	AA	TT	TT	AA	AG	CC	CC	GG	TT	TT	GA	AG	GA	GG	TT	AG	TC	CC	GG	TT	GG	TT	AA	AA	CG	GG	TT	GG	AA	GG	AG	GA	GG	GG	TT	GG	CC	CC	GG	AA	AA	AA	CT	CC	CC	AA	GA
9432	AG	TT	GA	TT	TT	AA	GG	CC	TC	GG	TT	TT	AA	AA	AA	GG	TT	AA	CC	CC	GG	CT	GG	TT	TT	AA	CG	GG	TC	GG	CA	GG	AG	AA	GG	AG	TT	AA	CC	TC	CC	AA	AA	GG	TT	CC	CC	AA	GA
9436	GG	TG	0	0	TT	AA	GG	CC	CC	GG	TG	TT	0	0	GA	GG	CT	GG	TC	CC	0	TT	GG	0	TA	AA	CG	GG	0	GG	CA	AG	0	AA	GG	0	TT	AG	CC	CC	GG	GG	AA	GG	TT	CC	CC	AA	GA
11847	GG	GG	AA	0	TT	AG	AG	TC	CC	GG	GG	TT	GG	AG	AA	GG	CC	GG	CC	CC	AG	CT	0	0	AA	AA	CG	AG	TC	GG	CC	GG	AA	GG	GG	AA	TT	AG	CC	CC	CG	AA	AA	AG	TT	CC	0	AA	AA
9587	AG	TT	AA	GT	TT	AG	GG	CC	TC	GG	TG	TT	GA	0	AA	GG	CT	0	0	CC	0	TT	GG	0	TA	AA	CG	AG	TC	GG	CA	0	0	AA	AG	AG	0	GG	CC	TC	GG	GG	AA	AG	TT	CC	CC	AA	GA
10202	GG	TG	GA	GG	TT	AG	GG	CC	CC	GG	TG	TT	AA	AG	GA	GG	CT	GG	CC	CC	AA	TT	GG	GT	TA	AA	CG	AG	TT	GG	AA	GG	GG	AA	GG	AG	CT	AG	CC	TC	CG	AG	AA	GG	TT	CC	CC	AA	GA
10204	0	TT	GA	TT	TT	AA	0	CC	CC	GG	TT	TT	GG	0	AA	GG	TT	AG	TC	CC	AA	0	GG	0	AA	AA	GG	AG	CC	GG	AA	GG	AA	GA	GG	GG	0	0	CC	0	GG	GG	AA	GG	TT	CC	CC	AA	GG
11854	AG	0	0	TT	TT	AG	0	CC	0	GG	TG	0	GA	GG	AA	GG	TT	0	0	CC	AG	CT	GG	0	TA	AA	GG	GG	TC	0	0	AG	AG	AA	GG	0	TT	0	CC	TC	CG	AG	AA	GG	TT	CC	CC	AA	0
11860	GG	TG	GA	TT	TT	AG	AG	CC	TC	GG	TG	TT	AA	GG	AA	GG	CT	GG	CC	CC	AG	TT	GG	TT	TA	AA	0	GG	CC	GG	AA	GG	AG	AA	GG	AG	TT	GG	CC	TC	GG	AG	AA	GG	TT	TC	0	AA	GA
11861	AA	TG	GG	GG	TT	AA	GG	CC	CC	GG	GG	TT	AA	GG	AA	GG	CT	AG	CC	CC	GG	TT	GG	TT	AA	AA	GG	GG	CC	GG	CA	GG	GG	AA	GG	AG	TT	GG	CC	TC	GG	AG	AA	GG	CT	CC	0	AA	GA
11864	GG	TG	GA	TT	TT	AA	GG	CC	CC	GG	TT	CT	GA	AA	AA	TG	TT	GG	CC	CC	GG	TT	AG	GT	AA	AA	GG	GG	TT	GG	AA	GG	AG	AA	GG	AA	TT	AG	CC	CC	GG	AG	AA	GG	CT	CC	0	AA	AA
11888	GG	TG	GA	TT	TT	AG	GG	CC	TC	GG	TG	TT	AA	GG	AA	GG	CC	AA	TC	CC	GG	CT	GG	TT	TA	AA	CC	GG	CC	GG	CC	GG	GG	GA	GG	AA	CT	AG	CC	CC	GG	AG	AA	AG	TT	CC	0	AA	GA
11889	GG	TT	GA	TT	TT	AA	AG	CC	0	GG	TG	TT	GA	GG	AA	GG	CT	AG	CC	CC	AG	CT	GG	GT	AA	AA	CG	AG	TC	GG	CA	GG	AG	AA	GG	GG	TT	AG	CC	TC	GG	GG	AA	AG	TT	CC	0	AA	AA
11890	GG	TG	GA	TT	TT	0	AG	CC	CC	CG	TG	TT	AA	AG	0	GG	TT	GG	0	CC	0	TT	GG	TT	0	AA	CG	AG	TC	GG	CA	GG	0	GA	GG	GG	TT	AG	CC	CC	0	0	AA	GG	0	TC	0	AA	AA
11891	GG	TG	GA	TT	TT	0	AG	CC	CC	0	TG	TT	AA	AG	GA	GG	TT	GG	TC	CC	0	TT	GG	TT	TA	AA	CG	AG	TC	GG	0	GG	AG	GA	GG	GG	TT	AG	CC	CC	0	AG	AA	GG	CT	0	0	AA	AA
11848	GG	TG	AA	GT	TT	AG	AG	CC	CC	GG	TG	TT	AA	AG	AA	GG	CT	AG	TC	CC	GG	TT	GG	TT	TT	AA	GG	AA	TC	GG	CA	GG	AG	AA	GG	AG	TT	AG	CC	CC	GG	GG	AA	GG	TT	CC	0	AA	AA
11849	GG	TG	AA	TT	TT	AG	AG	CC	CC	GG	GG	TT	GG	GG	AA	GG	TT	AG	CC	CC	AA	TT	GG	TT	TA	AA	CG	AG	TT	GG	CA	AG	GG	GA	AA	GG	TT	GG	CC	TC	GG	AA	AA	GG	CT	CC	0	AA	AA
11850	GG	TG	GA	TT	TT	AA	AA	CC	CC	GG	GG	TT	GA	GG	GA	GG	CT	GG	TC	CC	GG	TT	GG	GT	TA	AA	GG	AA	TC	GG	CA	AG	AG	GA	GG	GG	CT	AG	CC	CC	GG	AG	AA	GG	CC	CC	0	AA	GG
11852	AG	TT	0	TT	TT	AA	AA	CC	0	GG	GG	TT	0	0	AA	GG	TT	0	0	CC	GG	TT	GG	0	0	AA	GG	AG	0	GG	AA	GG	0	GA	GG	0	CT	0	CC	TC	GG	AG	AA	GG	TT	CC	0	AA	AA
11853	GG	TT	0	0	TT	AA	AG	CC	CC	GG	GG	TT	0	0	GA	GG	TT	0	TC	CC	AG	TT	GG	GT	AA	AA	GG	0	TC	GG	AA	GG	GG	AA	AG	AG	TT	GG	CC	TC	GG	GG	AA	AG	CT	TC	0	AA	AA
11855	GG	TT	GA	TT	TT	0	AG	CC	TC	GG	TG	TT	0	0	AA	GG	CT	AG	CC	CC	AG	0	GG	0	TA	AA	GG	GG	0	GG	0	GG	0	GA	GG	AG	TT	0	CC	0	0	AG	AA	GG	TT	CC	CC	AA	GA
11856	GG	TG	AA	GT	TT	AA	GG	CC	CC	GG	TG	TT	AA	AG	AA	GG	TT	AG	CC	CC	AG	TT	GG	GT	TA	AA	GG	GG	TT	GG	AA	GG	AG	GA	AG	AA	TT	GG	CC	TT	GG	AG	AA	GG	TT	CC	0	AA	AA
11857	GG	TT	GA	TT	TT	AG	GG	CC	CC	GG	TT	TT	AA	AA	GA	GG	CT	GG	CC	0	AG	TT	GG	TT	TA	AA	CG	AG	TC	GG	CA	GG	AG	GG	AG	GG	TT	AG	CC	TC	GG	GG	AA	GG	TT	CC	0	AA	GA
11858	GG	TG	GA	TT	TT	AA	AG	CC	TC	CG	TT	TT	GA	GG	AA	GG	TT	AG	TC	CC	AG	TT	GG	TT	TA	AA	GG	GG	TC	GG	AA	AG	GG	GA	GG	AA	TT	GG	CC	TC	CC	AG	AA	GG	TT	CC	0	AA	GA
11859	GG	TG	GA	TT	TT	AA	AA	CC	CC	GG	TT	TT	GA	AG	GA	GG	CT	GG	CC	CC	AG	TT	GG	TT	AA	AA	CC	GG	TC	GG	AA	GG	AA	AA	GG	AG	TT	GG	CC	TC	GG	AA	AA	GG	TT	CC	0	AA	GA
11862	AG	TT	GG	TT	TT	AA	AG	CC	TC	CG	TG	TT	GA	AG	GA	TG	TT	GG	TC	CC	AG	TT	GG	TT	AA	AA	GG	GG	TT	AG	CA	GG	GG	AA	GG	AA	TT	GG	CC	TC	GG	AA	AA	GG	CT	CC	0	AA	AA
11865	GG	TT	GA	TT	TT	AG	GG	CC	TC	GG	TG	TT	AA	GG	GG	GG	TT	GG	TT	CC	GG	TT	GG	TT	TA	AA	GG	AG	TC	GG	CA	GG	GG	AA	GG	0	CT	GG	CC	CC	CC	AG	AA	AG	CT	CC	0	AA	GA
11868	GG	0	AA	TT	TT	AG	GG	CC	TC	GG	TT	CT	0	GG	GA	GG	CT	AG	TC	CC	0	CT	GG	TT	TA	AA	CG	GG	0	GG	CC	GG	0	GA	GG	AA	TT	GG	CC	CC	GG	0	AA	AG	CT	CC	0	AA	0
11869	GG	TT	AA	TT	TT	AG	GG	CC	0	GG	GG	TT	AA	AA	GA	GG	CT	GG	0	CC	AA	TT	GG	TT	TT	AA	CC	AG	TC	GG	CC	GG	AG	GA	GG	AA	TT	AG	CC	TC	GG	GG	AA	GG	TT	CC	0	AA	AA
11870	AG	TG	GA	GT	TT	AG	AA	CC	TC	GG	GG	CT	AA	GG	AA	GG	CC	GG	CC	CC	AA	TT	GG	TT	TA	AA	CG	GG	TC	GG	CA	GG	GG	AA	AG	GG	CT	AG	CC	CC	GG	GG	AA	AG	CT	TC	0	GA	AA
11871	AG	TT	AA	GT	TT	AA	AG	CC	CC	GG	TG	TT	GA	GG	AA	GG	CT	AG	CC	CC	AG	CT	GG	GG	AA	AA	CG	AG	TC	GG	CA	GG	GG	AA	GG	AG	TT	GG	CC	TC	CG	AG	CA	AG	TT	TC	0	AA	GA
11873	GG	GG	GG	TT	TT	AA	AA	CC	CC	GG	TG	TT	AA	GG	AA	GG	CT	GG	TC	0	AA	CT	GG	TT	AA	AA	CG	GG	TT	GG	CA	AG	GG	GA	GG	AG	TT	GG	CC	TC	CG	GG	AA	AG	TT	TC	0	AA	AA
11874	GG	TT	AA	GT	TT	AG	GG	TC	TC	GG	TT	TT	GG	GG	GA	GG	CT	AG	TC	CC	AG	TT	GG	TT	TT	AA	CC	AG	TC	GG	CA	GG	GG	GA	GG	AG	CT	AG	CC	TC	GG	GG	AA	GG	TT	CC	0	AA	GA
11875	GG	GG	AA	TT	TT	AG	AG	CC	CC	GG	GG	TT	AA	GG	GA	GG	CC	GG	TC	CC	AA	TT	GG	TT	AA	AA	CG	GG	CC	GG	AA	GG	GG	AA	GG	AA	TT	GG	CC	TT	CG	AG	AA	GG	TT	CC	0	AA	GA
11876	AG	TT	GA	TT	TT	AA	AG	CC	CC	GG	GG	TT	GA	GG	AA	GG	CT	GG	TC	CC	AG	TT	GG	TT	TT	AA	CG	GG	TC	GG	CA	AG	AG	GA	GG	AG	TT	GG	CC	CC	CG	GG	AA	AG	CT	TC	0	AA	AA
11877	GG	TT	GA	GT	TT	AA	AA	CC	TC	GG	GG	TT	AA	GG	AA	GG	TT	GG	TC	CC	AA	TT	GG	TT	AA	AA	GG	GG	TC	GG	CA	GG	AG	AA	GG	AG	TT	GG	CC	TC	CG	GG	AA	AG	CT	CC	0	AA	GA
11878	GG	TG	GA	TT	TT	AG	AG	CC	TT	GG	TT	CT	GA	AG	AA	GG	TT	AG	CC	CC	AG	TT	GG	GT	TA	AA	CG	AG	TC	GG	AA	GG	GG	GA	AG	AG	TT	AA	CC	CC	CG	AG	AA	GG	TT	0	0	AA	GA
11880	GG	TT	GA	TT	TT	AG	GG	CC	CC	GG	TG	TT	GA	GG	AA	GG	TT	AA	TC	0	AA	TT	GG	TT	AA	AA	GG	GG	TT	GG	CA	AG	GG	AA	GG	AG	TT	GG	CC	CC	CG	AA	AA	AG	TT	CC	0	AA	GA
11883	GG	GG	AA	TT	TT	AA	AG	CC	CC	GG	TG	TT	AA	AA	AA	GG	TT	AG	CC	CC	GG	TT	GG	TT	TA	AA	CG	AG	TC	GG	CA	GG	GG	AA	GG	AG	CT	AG	CC	CC	GG	AG	AA	GG	TT	TT	0	AA	GA
11885	GG	TT	GA	TT	TT	AA	GG	CC	CC	GG	GG	TT	GA	GG	AA	GG	CT	GG	TT	CC	AG	CT	GG	TT	TA	AA	CG	GG	TT	GG	CA	GG	GG	AA	GG	AA	TT	AG	CC	TC	CG	AA	AA	AG	TT	CC	0	AA	GG
11886	GG	GG	GA	TT	TT	AA	AG	CC	CC	GG	TG	TT	GA	GG	GG	GG	CT	GG	CC	CC	AG	TT	GG	TT	TA	AA	CG	GG	TC	GG	CA	GG	GG	GA	GG	AA	TT	AG	CC	CC	CG	AG	AA	AG	CC	TC	0	AA	GA
11887	AG	0	GA	GT	TT	AG	AG	CC	0	GG	0	TT	GA	GG	AA	GG	CT	GG	0	CC	AG	CT	GG	TT	TA	AA	CG	GG	TC	GG	0	AG	GG	AA	GG	0	TT	AG	CC	TC	0	AG	AA	AG	CT	CC	0	AA	GA
5001	GG	GG	AA	GT	TT	AA	GG	CC	TT	GG	TG	TT	AA	GG	GA	GG	CC	GG	CC	CC	AG	TT	GG	TT	AA	AA	CG	GG	TT	GG	AA	AG	GG	AA	AG	GG	CC	AA	CC	CC	CG	GG	AA	AG	CT	TC	CC	AA	GA
5002	AG	TG	AA	TT	TT	GG	GG	CC	CC	GG	GG	TT	AA	GG	AA	GG	CT	AG	TT	CC	AG	CT	GG	TT	TA	AA	GG	AG	CC	GG	CA	GG	GG	AA	AG	GG	CT	AA	CC	CC	GG	GG	AA	AG	TT	CC	CC	GA	AA
5003	GG	GG	AA	GT	TT	AA	GG	CC	CC	GG	TG	TT	GA	GG	AA	GG	CT	GG	TT	CC	GG	TT	GG	TT	TA	AA	GG	AG	TC	GG	CC	GG	GG	AA	GG	AG	CT	AA	CC	CC	GG	GG	AA	AG	CT	CC	TT	AA	GA
5004	AG	TG	AA	TT	TT	AG	GG	TC	TC	GG	GG	TT	AA	GG	AA	GG	CT	GG	TC	CC	GG	CT	GG	TT	TA	AA	CG	GG	TC	GG	CA	GG	AG	AA	GG	GG	TT	AG	CC	TT	CG	AG	AA	GG	CC	CC	CC	AA	GA
5005	AG	TG	GA	GT	TT	GG	AG	CC	TT	GG	GG	TT	GA	GG	AA	GG	TT	GG	CC	CC	AG	TT	GG	TT	TA	AA	GG	AG	TT	AG	AA	GG	GG	AA	GG	AG	CC	AG	CC	CC	CG	GG	AA	AG	TT	CC	TC	AA	AA
5006	GG	TG	AA	GT	TT	AG	AG	CC	TC	CG	GG	TT	GA	GG	AA	GG	CT	GG	CC	CC	GG	CT	GG	TT	AA	AA	GG	GG	CC	GG	CC	GG	GG	AA	AG	GG	CT	AG	CC	TT	GG	AG	AA	GG	CT	CC	TC	AA	AA
5007	AG	TG	AA	GT	TT	GG	GG	CC	TC	CG	GG	TT	AA	GG	AA	GG	CT	GG	TC	CC	GG	TT	GG	TT	AA	AA	GG	AG	TT	GG	CA	GG	GG	GA	GG	GG	CT	AG	CC	TT	GG	AG	AA	GG	CT	CC	TC	AA	GA
5008	GG	TG	AA	TT	TT	GG	GG	CC	TC	CG	GG	TT	GA	GG	AA	GG	CC	AG	CC	CC	GG	CT	GG	GT	AA	AA	GG	AG	CC	GG	CC	GG	GG	AA	GG	AG	CC	AG	CC	TC	CG	AG	AA	GG	TT	CC	CC	GA	AA
5009	GG	GG	GA	TT	TT	AG	GG	CC	CC	GG	GG	TT	AA	GG	AA	GG	CT	AG	TC	CC	AG	CT	GG	GT	AA	CA	GG	AG	TC	GG	CA	GG	GG	AA	GG	AA	CT	AG	CC	CC	GG	AG	AA	AG	CT	CC	CC	AA	AA
5010	GG	GG	GA	TT	TT	AA	GG	CC	CC	GG	GG	TT	AA	GG	GA	GG	CC	AG	TC	CC	GG	TT	GG	TT	TA	AA	GG	AA	TC	GG	CA	GG	GG	GA	GG	GG	TT	AG	CC	CC	CG	GG	AA	GG	TT	CC	TC	AA	GA
5011	GG	TG	GA	TT	TT	AA	GG	CC	CC	CG	TG	TT	AA	AG	AA	GG	TT	GG	TC	CC	AG	CC	GG	TT	AA	AA	CG	AG	TT	GG	CA	AG	GG	AA	GG	AA	CC	AG	CC	TC	CG	GG	AA	AG	TT	CC	CC	AA	GA
4962	AG	TG	AA	GG	CT	AG	GG	CC	CC	GG	GG	TT	GA	GG	GA	GG	TT	GG	TC	CC	GG	TT	GG	GT	AA	CA	GG	GG	TC	GG	CA	GG	GG	GA	AG	AG	TT	AG	CC	CC	GG	GG	AA	GG	TT	CC	TC	AA	AA
4966	AG	TG	AA	GT	TT	GG	GG	CC	CC	GG	GG	TT	AA	GG	AA	GG	CT	GG	CC	CC	AG	TT	GG	TT	AA	AA	CG	AG	TC	GG	AA	GG	GG	AA	AG	GG	TT	AA	CC	TT	GG	AG	AA	GG	TT	CC	CC	AA	AA
4967	AG	TG	GA	GT	TT	AG	AG	CC	TC	GG	GG	TT	AA	GG	GA	GG	CT	GG	TC	CC	GG	TT	GG	GT	TA	AA	CG	GG	TT	GG	CA	AG	AG	GA	GG	AG	CC	AG	CC	CC	GG	AG	AA	GG	CT	CC	CC	GA	GA
4968	AG	GG	GA	TT	TT	AG	GG	CC	TT	GG	TT	TT	AA	GG	AA	GG	CT	GG	CC	CC	GG	CT	GG	TT	AA	AA	CG	AG	TC	GG	CA	GG	GG	AA	AG	GG	CC	GG	CC	TC	CG	AA	AA	GG	TT	CC	CC	AA	GA
4969	GG	TG	GA	GG	TT	AG	GG	CC	TC	GG	TG	0	GA	GG	AA	GG	TT	GG	TC	CC	AG	TT	GG	TT	TA	AA	CG	GG	TC	AG	AA	GG	AG	AA	AG	GG	CT	AA	CC	TC	GG	GG	AA	GG	CT	TC	CC	GA	AA
4970	GG	GG	GA	GT	TT	GG	GG	CC	TT	GG	TG	TT	AA	GG	AA	GG	TT	GG	CC	CC	AG	CC	GG	GT	TT	AA	CC	AG	CC	GG	CA	GG	GG	AA	GG	GG	CT	AG	CC	TC	CG	AG	AA	AG	CT	CC	CC	AA	AA
4971	GG	GG	GA	GT	TT	GG	GG	CC	CC	GG	GG	TT	AA	GG	AA	GG	TT	GG	CC	CC	AG	CC	GG	TT	TT	AA	CC	AA	TC	GG	CA	GG	GG	GA	GG	GG	TT	AG	CC	TC	CC	AG	AA	GG	TT	CC	TC	AA	AA
4972	GG	GG	GA	GT	TT	GG	GG	CC	TC	GG	TG	TT	AA	GG	AA	GG	CT	GG	CC	CC	AG	CT	GG	TT	TA	AA	CG	AG	CC	GG	CC	GG	AG	AA	GG	GG	CT	GG	CC	CC	CG	GG	AA	GG	CT	CC	CC	AA	AA
4973	AG	GG	GA	GT	TT	GG	GG	CC	CC	GG	TG	TT	AA	GG	GG	GG	TT	GG	TT	CC	AG	CC	GG	TT	TT	CA	GG	GG	TC	GG	CA	AG	GG	GA	AG	AG	CT	GG	CC	TC	CG	GG	AA	GG	TT	CC	CC	AA	AA
4974	AG	GG	GA	TT	TT	GG	GG	CC	TT	GG	TT	TT	AA	GG	AA	GG	CC	GG	TC	CC	GG	CT	GG	TT	TA	AA	CG	GG	TT	GG	CA	GG	GG	AA	AA	AG	CC	GG	CC	CC	CG	AG	AA	GG	TT	CC	CC	AA	GA
4976	AG	GG	AA	GT	TT	GG	GG	CC	TC	GG	GG	TT	GA	AA	AA	GG	CT	GG	TC	CC	GG	TT	GG	GT	TA	AA	GG	GG	TT	GG	CA	GG	GG	AA	AG	AA	TT	GG	CC	CC	CG	AG	AA	GG	CT	CC	CC	AA	AA
4977	AG	TG	AA	GT	CT	GG	AG	CC	CC	GG	TG	TT	GA	AG	AA	GG	CC	GG	TC	CC	GG	CT	GG	GT	TA	AA	GG	AG	TC	GG	AA	AG	AG	AA	GG	GG	TT	AG	CC	TC	GG	GG	AA	AG	CT	CC	CC	AA	AA
4978	AA	GG	AA	GT	TT	AG	AG	CC	CC	GG	GG	TT	AA	GG	AA	GG	TT	GG	CC	CC	GG	TT	GG	TT	AA	CA	GG	GG	TC	GG	CA	GG	AG	GG	AG	GG	TT	GG	CC	TC	CG	GG	AA	AG	CT	CC	CC	AA	GA
4979	AG	TG	GA	GG	TT	AG	AG	CC	TC	GG	TG	TT	AA	GG	AA	GG	CT	GG	CC	CC	GG	TT	GG	GT	AA	CA	GG	GG	TT	GG	AA	GG	AG	GG	AG	GG	TT	GG	CC	TC	CC	AG	AA	GG	CT	CC	CC	AA	GA
4980	AG	TG	AA	GT	TT	GG	GG	CC	TC	GG	GG	0	GA	GG	AA	GG	TT	GG	CC	CC	GG	CT	GG	GG	TA	AA	CG	AG	CC	GG	AA	AA	GG	GA	GG	GG	CC	AG	CC	TC	CG	AG	AA	GG	TT	CC	CC	AA	GA
4981	GG	TG	AA	GG	TT	GG	GG	CC	TT	GG	GG	TT	GA	GG	GA	GG	TT	AG	TC	CC	GG	TT	GG	TT	TT	CA	GG	GG	CC	GG	CC	GG	AG	AA	AG	AG	CT	AG	CC	CC	GG	AG	AA	AG	TT	CC	CC	AA	GA
4982	AG	GG	AA	TT	TT	GG	GG	CC	TC	GG	GG	TT	AA	GG	0	GG	TT	AG	CC	CC	GG	TT	GG	TT	AA	AA	CG	GG	TT	GG	CA	GG	0	AA	GG	AG	CT	AG	CC	TT	CC	AG	AA	AG	CT	CC	CC	AA	GA
4983	GG	GG	GA	GT	TT	AA	GG	CC	TC	GG	TG	TT	AA	GG	AA	GG	TT	AG	CC	CC	GG	TT	GG	TT	AA	AA	GG	AG	CC	AG	CA	GG	GG	AA	GG	AG	TT	GG	CC	TC	GG	GG	AA	GG	TT	CC	CC	AA	GA
4984	GG	GG	0	GT	TT	AA	GG	CC	CC	GG	TG	TT	AA	GG	AA	GG	TT	GG	TT	CC	GG	TT	GG	TT	AA	AA	CG	GG	TT	AA	AA	GG	GG	AA	GG	AG	TT	AG	CC	TC	CG	AG	AA	GG	TT	TC	CC	AA	AA
4986	GG	TT	AA	GG	TT	GG	AG	CC	TC	GG	GG	TT	GA	GG	AA	GG	CT	GG	CC	CC	GG	TT	GG	GT	TA	AA	GG	GG	TC	GG	AA	GG	AG	GA	AG	AG	TT	AA	CC	TC	CG	AA	AA	AA	CC	CC	TC	AA	GA
4989	GG	TG	AA	GT	TT	GG	GG	CC	TT	GG	TG	TT	AA	0	GA	GG	CT	GG	CC	CC	AA	0	GG	TT	TA	AA	CG	GG	TC	GG	CA	GG	0	AA	AG	AA	CT	AG	CC	CC	CG	AG	AA	AA	TT	CC	CC	AA	GA
4990	AG	TG	AA	GT	TT	GG	GG	CC	TC	GG	TG	TT	AA	GG	AA	GG	CT	GG	TC	CC	AG	TT	GG	GT	TA	AA	GG	AG	TC	GG	CC	GG	GG	AA	GG	AG	CT	AG	CC	CC	CG	AA	AA	AA	CT	CC	CC	AA	GA
4992	AG	TG	AA	GT	TT	GG	GG	CC	CC	GG	GG	TT	AA	0	GG	GG	TT	GG	TC	CC	GG	0	GG	TT	AA	AA	GG	AG	TC	GG	AA	AG	AG	GG	GG	GG	TT	AG	CC	0	GG	GG	AA	AG	TT	CC	CC	AA	AA
4993	0	TG	AA	GT	TT	GG	GG	TC	TC	GG	GG	TT	0	0	0	GG	CT	GG	TC	CC	AG	0	GG	GT	TA	AA	GG	AG	TT	GG	AA	GG	0	GA	GG	AG	TT	GG	CC	0	CG	GG	AA	GG	CT	CC	CC	AA	AA
4994	AG	TT	AA	TT	TT	GG	GG	CC	TC	CG	GG	0	GG	GG	AA	GG	CC	GG	TC	CC	AG	TT	GG	TT	AA	AA	GG	AG	TT	GG	CA	GG	GG	GA	GG	GG	CT	AA	CC	TC	GG	AG	AA	GG	CC	CC	CC	AA	GA
4995	GG	TG	AA	TT	TT	AG	GG	CC	TT	GG	TG	TT	AA	GG	GA	GG	TT	GG	TC	CC	AG	CT	GG	GT	TA	AA	CG	GG	CC	GG	CA	GG	GG	AA	AG	AG	CT	AG	CC	TT	CG	AG	AA	AA	TT	CC	CC	AA	GA
4996	GG	TG	AA	GT	TT	AG	GG	CC	TT	CG	TT	TT	AA	GG	GA	GG	CT	GG	CC	CC	AA	CT	GG	TT	TA	CA	CC	GG	TC	GG	AA	GG	GG	AA	AA	AA	CC	GG	CC	TC	CG	GG	AA	AG	TT	CC	CC	AA	AA
4997	GG	GG	AA	GT	TT	GG	GG	CC	TT	CG	TG	TT	AA	GG	AA	GG	CT	AG	TC	CC	AA	CT	GG	TT	TA	CA	CG	GG	TC	GG	AA	GG	GG	AA	AG	AA	TT	AG	CC	TC	CC	AG	AA	AA	TT	CC	CC	AA	GA
4998	AG	TG	GA	GT	TT	GG	AG	TC	CC	GG	TG	TT	GG	GG	AA	GG	CT	GG	CC	CC	GG	CC	GG	TT	TA	AA	CG	GG	TC	GG	AA	GG	GG	AA	AG	AA	TT	AG	CC	CC	GG	AG	AA	GG	TT	CC	CC	GA	AA
8050	GG	TG	GA	GT	TT	AG	AG	CC	TT	GG	TG	CT	AA	GG	AA	GG	CT	GG	CC	CC	GG	TT	GG	GG	AA	AA	GG	AG	TC	GG	AA	GG	AG	AA	AA	AG	CT	GG	CC	TC	GG	AG	AA	GG	TT	CC	CC	AA	GA
8057	GG	GG	AA	GT	TT	GG	GG	CC	TC	GG	TG	CT	AA	GG	AA	GG	CT	GG	TC	CC	AG	TT	GG	GT	TA	AA	GG	AG	TC	GG	CA	AA	AG	GA	GG	GG	CT	AG	CC	TC	CG	AG	AA	AG	TT	TC	CC	AA	GA
8060	GG	GG	GA	GG	TT	AG	GG	CC	TC	GG	TG	TT	AA	GG	AA	GG	CT	GG	TC	CC	AG	TT	GG	TT	TT	AA	CG	GG	TT	GG	AA	AG	AG	AA	GG	AG	TT	GG	CC	CC	CC	GG	AA	GG	TT	CC	CC	GA	GA
8061	AG	TT	AA	TT	CC	GG	GG	CC	TT	CG	GG	TT	AA	AG	AA	GG	CT	AA	TT	CC	GG	TT	GG	TT	AA	AA	GG	AG	CC	GG	AA	AA	GG	AA	GG	GG	CT	GG	CC	CC	CG	GG	AA	AG	CC	TC	CC	AA	GA
8062	AG	GG	GA	TT	TT	AG	GG	CC	TC	GG	TG	CT	AA	GG	AA	GG	CT	GG	TC	CC	AG	TT	GG	GT	AA	AA	GG	AG	TC	GG	AA	AG	GG	AA	GG	GG	CT	GG	CC	TC	CG	AA	AA	GG	CC	CC	CC	AA	GG
8065	0	TG	AA	TT	TT	AA	AG	CC	CC	CG	GG	TT	0	GG	AA	GG	CT	GG	CC	CC	AA	TT	GG	TT	TA	AA	GG	AG	TC	GG	AA	GG	AG	AA	AA	AG	TT	AG	CC	TC	CG	GG	AA	GG	TT	CC	CC	AA	AA
8066	GG	GG	AA	TT	TT	GG	GG	CC	TT	CG	TG	TT	AA	AG	AA	GG	TT	GG	TC	CC	GG	CT	GG	TT	TA	AA	GG	GG	TT	GG	AA	GG	GG	AA	GG	AG	CT	GG	CC	TC	GG	AA	AA	GG	CT	TC	CC	AA	AA
8067	GG	TT	GA	TT	TT	AG	AG	CC	TT	GG	TG	TT	AA	GG	AA	GG	TT	GG	CC	CC	AG	TT	GG	GT	AA	CA	GG	AG	TC	GG	CA	AG	GG	GA	AA	AG	CT	AG	CC	CC	GG	AG	0	GG	CT	TC	CC	AA	GA
8068	AG	GG	GA	TT	TT	AG	GG	TC	TC	CG	GG	TT	AA	GG	AA	TG	TT	GG	TC	CC	GG	CT	GG	GG	TA	CA	GG	GG	TT	GG	CA	GG	GG	AA	AG	GG	CT	GG	CC	TC	CG	GG	AA	GG	TT	CC	CC	AA	GA
8069	GG	GG	AA	GT	TT	AA	AG	CC	CC	CG	GG	TT	GA	GG	GA	TG	CT	AG	TT	CC	GG	TT	GG	GT	AA	AA	CC	AG	TC	GG	CA	AG	GG	AA	AA	AG	CT	AG	CC	CC	CC	AG	AA	AG	CT	CC	CC	AA	AA
8071	GG	GG	0	TT	CT	AG	GG	TC	CC	CG	TG	TT	GA	GG	AA	TG	TT	AG	TC	CC	AG	CT	GG	GT	AA	AA	CG	GG	TC	GG	CC	AG	GG	GA	AG	AG	CT	AA	CC	TT	CG	GG	AA	GG	TT	TC	TC	AA	0
8072	GG	TG	GA	TT	TT	AA	GG	CC	TT	CG	GG	0	AA	GG	AA	GG	CT	GG	CC	CC	AG	TT	GG	GT	AA	AA	GG	AG	TC	GG	CA	AG	GG	AA	GG	GG	CT	AG	CC	CC	CC	AG	AA	GG	CT	CC	CC	AA	GG
8073	AG	TG	AA	GG	TT	AA	AG	CC	TT	GG	GG	CC	AA	GG	AA	GG	CC	AA	TT	CC	AA	CT	GG	TT	TA	AA	CC	GG	TT	GG	CC	AG	GG	AA	GG	GG	CT	GG	CC	CC	CG	GG	AA	GG	TT	CC	TC	AA	GA
8074	GG	GG	AA	GG	TT	AG	AG	CC	TC	GG	GG	TT	AA	GG	AA	GG	CT	GG	TT	CC	AA	TT	GG	TT	TA	AA	CG	AA	CC	AG	CC	GG	GG	AA	GG	GG	CT	AA	CC	TC	CC	GG	AA	AG	TT	CC	TC	AA	GG
8586	AG	TG	AA	GT	TT	AA	AG	CC	CC	GG	TG	TT	AA	GG	AA	GG	CC	AA	CC	CC	GG	CT	GG	GT	TT	CA	CG	AG	TT	GG	CA	GG	GG	AA	AG	GG	CT	GG	CC	CC	CG	GG	AA	AA	CT	TC	TC	AA	GA
8589	AG	GG	0	GT	TT	GG	GG	CC	TC	CG	GG	TT	GA	GG	AA	TG	CT	AG	CC	CC	GG	CT	GG	GG	TT	AA	CG	AA	CC	GG	AA	AG	GG	AA	GG	GG	CT	AG	CC	CC	CG	AG	AA	GG	0	CC	CC	AA	AA
8592	GG	TG	AA	TT	TT	GG	GG	TC	CC	GG	GG	CT	AA	GG	GA	GG	CT	GG	CC	CC	AG	CT	GG	GT	AA	AA	CG	GG	CC	GG	CA	GG	GG	AA	GG	GG	TT	AG	CC	CC	CG	GG	AA	GG	TT	CC	CC	AA	GA
8594	GG	GG	AA	GT	TT	AG	GG	TC	TC	CG	TG	TT	AA	GG	GA	GG	CT	GG	CC	CC	GG	TT	GG	GT	TA	AA	GG	AG	TT	GG	CA	AG	GG	AA	AG	GG	CT	AG	CC	TC	CC	GG	AA	GG	CT	CC	CC	AA	AA
8595	AG	TG	AA	GT	TT	AG	GG	TC	CC	GG	TG	TT	AA	GG	AA	GG	TT	AG	TC	CC	GG	TT	GG	GT	TT	AA	CG	GG	TC	GG	CC	AA	AG	AA	AG	GG	TT	AG	CC	TT	GG	AG	AA	GG	TT	TC	CC	AA	GG
8596	AG	TG	AA	TT	TT	GG	GG	CC	CC	GG	TG	0	GA	GG	AA	GG	CT	GG	TC	CC	AA	CT	GG	GT	AA	AA	CG	AG	TC	GG	AA	GG	GG	AA	AG	GG	TT	AG	CC	TT	CG	GG	AA	AG	TT	CC	CC	AA	GA
8597	GG	TG	AA	GG	TT	AG	GG	CC	TT	CG	TG	TT	GA	GG	AA	GG	TT	AA	CC	CC	AG	CT	GG	GT	AA	AA	GG	AA	CC	GG	AA	AG	GG	AA	GG	GG	CT	AA	CC	CC	CC	GG	CA	GG	TT	CC	CC	AA	AA
8599	AG	GG	0	GT	TT	GG	GG	TC	TC	CG	TG	CT	GA	GG	AA	TG	CC	GG	TC	CC	GG	TT	GG	GT	TA	AA	CG	AG	CC	GG	CA	AG	GG	AA	GG	AG	CT	AG	CC	CC	CG	GG	AA	GG	TT	TC	CC	AA	AA
8601	GG	TG	GA	GG	TT	AG	GG	TC	TT	CC	TT	TT	GA	GG	AA	GG	CC	GG	TC	CC	GG	TT	GG	GT	AA	AA	GG	GG	CC	GG	CA	AG	GG	AA	GG	GG	CT	AG	CC	TC	CG	GG	AA	GG	TT	TC	CC	AA	AA
8602	AA	TG	AA	GT	TT	GG	GG	CC	0	GG	TG	TT	AA	GG	AA	GG	CT	AA	CC	CC	AG	0	GG	GG	AA	AA	CG	GG	TC	AG	CA	AG	AG	AA	GG	GG	CC	AA	CC	TC	GG	GG	AA	GG	TT	CC	CC	AA	GA
8603	GG	TG	AA	GT	TT	GG	GG	CC	TC	GG	TT	TT	AA	GG	AA	GG	CC	GG	TC	CC	GG	TT	GG	GG	TA	AA	CG	GG	CC	GG	CA	AG	GG	AA	AG	AG	CC	GG	CC	TC	GG	GG	AA	AG	TT	CC	CC	AA	GA
8604	GG	GG	AA	GG	TT	AG	GG	TC	0	CC	TG	CT	AA	GG	GA	GG	TT	GG	CC	CC	GG	TT	GG	GG	AA	AA	GG	GG	TC	GG	CA	GG	GG	GA	GG	AG	CC	AA	CC	CC	CG	GG	AA	AG	TT	CC	CC	AA	AA
8609	AG	TG	AA	TT	TT	GG	GG	CC	CC	GG	GG	TT	AA	GG	GA	GG	TT	AG	CC	CC	AA	TT	GG	GT	TA	CA	GG	AG	CC	GG	AA	GG	GG	AA	AA	AG	CC	GG	CC	TC	CG	GG	AA	GG	TT	TC	CC	AA	GA
8610	GG	GG	GA	TT	TT	AG	AA	TT	CC	CC	GG	CT	AA	AG	AA	GG	CT	GG	TC	CC	AG	TT	GG	TT	AA	AA	CC	GG	CC	GG	CC	GG	GG	AA	GG	GG	CT	AA	CC	CC	CG	GG	AA	AG	TT	TC	CC	AA	GA
8611	GG	TG	0	GT	TT	AG	AG	CC	CC	CG	GG	CC	AA	GG	AA	GG	CT	GG	CC	CC	AA	CT	GG	GG	AA	AA	GG	AG	TT	GG	CA	GG	AG	AA	AG	GG	CT	AA	CC	CC	GG	AG	AA	AG	TT	CC	TC	AA	GA
18801	GG	TG	AA	GT	TT	GG	AG	0	0	GG	GG	TT	GA	GG	GA	GG	CT	AA	TC	TC	AA	TT	0	0	TA	AA	CG	AG	TC	GG	AA	GG	GG	AA	0	GG	TT	AG	CC	TT	GG	AG	CA	GG	CT	CC	CC	AA	AA
18795	GG	TG	GG	GT	TT	GG	AG	CC	TT	CG	TG	TT	AA	GG	AA	GG	CT	GG	CC	CC	GG	CT	0	0	AA	AA	GG	AA	TC	GG	CA	AG	GG	GA	GG	GG	CC	AA	CC	CC	GG	GG	AA	GG	TT	CC	CC	AA	GA
18798	AG	TG	AA	TT	TT	AG	AG	CC	TC	GG	GG	TT	GA	GG	AA	TG	CT	AG	CC	TC	GG	TT	0	0	TA	AA	CG	AG	TT	GG	CC	GG	GG	AA	AG	GG	CC	AG	CC	CC	GG	GG	AA	GG	CT	CC	TC	AA	AA
18802	AG	TG	AA	GG	TT	AG	AG	CC	CC	GG	TG	TT	AA	AA	AA	GG	CT	GG	CC	CC	AG	CT	0	0	AA	AA	CG	GG	TT	GG	CA	GG	GG	AA	0	GG	TT	AA	CC	CC	CC	GG	AA	GG	TT	TC	CC	AA	GA
11931	0	TG	AA	TT	TT	AG	GG	CC	TC	GG	TT	TT	GG	GG	AA	GG	TT	0	TC	TC	GG	TT	GG	TT	AA	AA	0	GG	CC	GG	CC	GG	AG	AA	GG	AA	0	0	CC	CC	CG	GG	AA	AG	TT	TC	0	AA	AA
11934	GG	TG	AA	GT	TT	GG	GG	CC	TC	GG	TT	TT	GA	GG	GA	GG	TT	GG	TC	0	GG	CT	GG	GT	AA	AA	GG	GG	CC	GG	AA	GG	GG	AA	GG	AA	CT	AG	CC	CC	CG	GG	CA	AG	CC	CC	0	AA	GA
11942	AG	GG	AA	GT	TT	GG	GG	CC	TT	GG	TT	CT	AA	GG	AA	GG	TT	GG	TC	0	GG	TT	GG	GT	AA	AA	0	GG	CC	GG	CA	GG	GG	AA	GG	0	0	AG	CC	CC	CC	0	CA	GG	TT	CC	0	AA	GA
11943	0	TT	AA	TT	TT	GG	GG	CC	CC	GG	GG	TT	AA	GG	0	GG	TT	GG	0	TC	GG	0	GG	TT	AA	AA	0	GG	TC	GG	AA	GG	GG	0	GG	GG	0	GG	CC	CC	0	AA	AA	AA	TT	0	0	0	0
11944	0	TG	AA	GT	TT	AG	GG	TC	TC	GG	GG	TT	AA	GG	AA	GG	TT	GG	CC	0	GG	TT	GG	GT	TA	AA	CG	AA	TC	AG	CA	GG	GG	GA	AG	GG	0	AA	CC	TC	GG	AA	AA	AG	CT	CC	0	GA	AA
11945	0	TG	AA	GT	TT	AG	AA	CC	TC	GG	TG	CT	0	GG	0	GG	TT	0	TT	TC	AG	TT	GG	GT	TA	AA	0	GG	CC	GG	CA	GG	GG	AA	GG	GG	0	GG	CC	CC	CG	GG	AA	AA	TT	0	0	0	0
11967	GG	GG	AA	GG	TT	GG	GG	CC	TC	GG	GG	CT	GA	GG	AA	GG	TT	GG	CC	0	AG	TT	GG	TT	TA	AA	GG	GG	CC	GG	CC	GG	GG	GA	GG	GG	TT	AA	CC	CC	CC	AG	AA	AG	TT	CC	0	AA	0
11968	0	GG	AA	GT	TT	GG	AG	CC	TT	GG	TG	TT	GA	GG	AA	GG	CT	GG	CC	0	GG	TT	GG	TT	AA	AA	CG	GG	CC	AG	CA	GG	GG	AA	GG	GG	CT	AG	CC	CC	GG	GG	AA	AG	TT	CC	0	AA	AA
11969	0	GG	AA	TT	TT	GG	GG	CC	TT	CG	TG	TT	GA	GG	AA	GG	CT	AG	CC	0	GG	TT	GG	GT	AA	AA	0	AG	CC	GG	CC	GG	AG	AA	GG	AG	CT	GG	CC	CC	CG	GG	AA	AG	TT	CC	0	AA	AA
11971	0	GG	AA	GG	TT	0	GG	CC	CC	GG	GG	TT	AA	GG	AA	GG	TT	GG	TC	0	AA	CC	GG	TT	TT	AA	GG	GG	TC	GG	CC	GG	GG	AA	GG	0	TT	AG	CC	CC	GG	AG	AA	AA	TT	CC	0	AA	GA
11973	AG	GG	AA	GG	TT	AG	GG	CC	TT	GG	GG	TT	GG	GG	AA	GG	CT	GG	CC	0	AG	TT	GG	TT	TA	AA	CC	AG	TC	GG	AA	GG	GG	AA	GG	GG	CT	AG	CC	CC	GG	GG	AA	AG	TT	CC	0	AA	AA
11974	0	TT	AA	TT	TT	GG	GG	CC	0	GG	TT	TT	GG	GG	AA	GG	TT	GG	0	0	GG	TT	GG	GT	TT	CA	GG	GG	0	GG	CC	GG	0	AA	GG	GG	TT	GG	CC	CC	CC	0	AA	GG	CT	CC	0	0	AA
11975	GG	GG	AA	TT	TT	GG	AA	CC	TT	GG	GG	TT	GG	GG	0	GG	TT	AG	0	TC	0	CT	GG	TT	AA	AA	0	AG	CC	GG	AA	GG	GG	AA	GG	0	0	AA	CC	CC	CG	0	0	AG	CT	0	0	GA	GA
11977	GG	TG	AA	GT	TT	AG	AG	CC	0	GG	GG	TT	GG	GG	AA	GG	CT	GG	TT	0	GG	TT	GG	TT	AA	AA	GG	GG	TC	GG	CA	GG	GG	AA	GG	AA	TT	GG	CC	CC	CG	AG	AA	AA	CT	CC	0	AA	GA
11979	0	GG	AA	GG	TT	AG	GG	CC	TT	CG	GG	TT	GA	GG	AA	GG	CT	GG	CC	0	GG	TT	GG	TT	AA	AA	0	AG	0	GG	CA	GG	GG	GA	GG	AA	0	AG	CC	CC	CC	AG	AA	AG	TT	TC	0	AA	GG
11980	0	0	AA	GG	TT	0	AG	CC	CC	CG	TG	TT	AA	GG	0	GG	0	GG	CC	0	GG	TT	GG	TT	TA	AA	GG	AG	CC	0	CA	GG	GG	AA	GG	0	TT	AG	CC	TC	CC	GG	AA	AA	TT	0	0	0	0
11981	0	GG	AA	0	TT	0	GG	CC	0	GG	TT	TT	GG	AG	AA	GG	TT	AG	CC	0	GG	TT	GG	TT	TA	AA	CG	0	CC	GG	AA	GG	GG	AA	GG	GG	0	GG	CC	CC	0	GG	AA	GG	TT	CC	0	AA	0
11986	0	GG	AA	GT	TT	AG	GG	CC	0	GG	TG	TT	GA	GG	AA	GG	TT	GG	TC	0	GG	TT	GG	GT	TA	AA	GG	GG	TC	GG	CC	GG	GG	AA	GG	GG	CC	GG	CC	CC	CG	AG	AA	AG	CT	CC	0	AA	GA
11948	0	GG	AA	GG	TT	GG	GG	0	TC	GG	TG	0	GA	GG	0	GG	0	GG	CC	0	GG	TT	GG	TT	TT	AA	0	GG	CC	GG	AA	GG	GG	AA	GG	AG	CT	GG	CC	CC	CC	GG	AA	AG	CC	CC	0	AA	AA
11951	GG	GG	AA	GT	TT	GG	AG	CC	CC	GG	TT	TT	GG	GG	0	GG	TT	AG	CC	0	GG	0	GG	GG	AA	AA	CG	0	TC	0	CA	GG	GG	AA	GG	0	0	0	CC	CC	CC	0	AA	AG	CT	0	0	0	AA
11953	GG	GG	AA	TT	TT	AG	GG	CC	TC	GG	TG	TT	GG	GG	GG	GG	TT	GG	CC	0	GG	TT	GG	TT	TA	AA	GG	AG	TC	GG	AA	GG	AG	AA	GG	GG	CT	GG	CC	CC	CG	GG	AA	AG	CT	CC	0	AA	GA
11954	GG	TG	AA	GG	TT	AA	GG	CC	CC	GG	GG	CT	AA	GG	GA	GG	TT	GG	TC	0	AG	TT	GG	GT	AA	AA	CG	GG	CC	GG	AA	GG	GG	AA	GG	AA	CT	GG	CC	CC	CG	GG	AA	AG	CC	CC	0	AA	AA
11956	AG	TG	AA	TT	TT	GG	GG	CC	TT	GG	TG	CT	AA	GG	AA	GG	TT	GG	TT	0	GG	CT	GG	TT	TA	CA	GG	AG	TC	GG	CC	GG	GG	AA	GG	GG	CT	GG	CC	CC	CG	AA	AA	GG	CT	CC	0	AA	GG
11957	0	GG	AA	TT	TT	AG	GG	CC	TT	GG	GG	TT	AA	GG	AA	GG	CT	GG	CC	0	GG	TT	GG	TT	AA	AA	GG	GG	CC	GG	AA	AA	GG	AA	GG	GG	TT	GG	CC	CC	CG	GG	AA	AG	CT	CC	0	AA	AA
11959	GG	TG	AA	TT	TT	GG	GG	CC	CC	GG	GG	TT	GA	GG	GA	GG	TT	AG	TT	0	GG	TT	GG	GT	TA	AA	GG	AG	CC	GG	AA	GG	GG	AA	GG	AG	0	AG	CC	CC	CG	AG	AA	AG	TT	CC	0	AA	AA
11960	0	GG	AA	GT	TT	AG	GG	CC	CC	CG	TG	TT	GG	GG	AA	GG	TT	GG	TT	0	GG	TT	GG	TT	AA	AA	GG	GG	TC	GG	CA	GG	GG	AA	GG	AA	CT	AG	CC	CC	CC	AG	AA	GG	CT	CC	0	AA	GA
11961	AG	TT	AA	TT	TT	GG	GG	CC	CC	GG	TG	CT	GA	GG	AA	GG	CT	GG	TC	0	GG	TT	GG	GT	TA	AA	0	GG	CC	GG	CA	GG	GG	AA	AG	GG	CT	GG	CC	CC	GG	AG	AA	AG	CT	CC	0	AA	AA
11962	AG	GG	AA	TT	TT	GG	GG	CC	TC	GG	TG	CT	GA	GG	GA	GG	CT	AA	TC	0	AG	TT	GG	TT	AA	AA	GG	AG	CC	AG	CA	GG	GG	AA	GG	GG	TT	GG	CC	CC	CG	AG	AA	AG	TT	CC	TC	AA	AA
11963	AG	TG	AA	TT	TT	AG	GG	CC	TC	GG	TG	TT	GG	GG	GA	GG	CT	GG	TC	0	AG	TT	GG	TT	AA	AA	GG	AG	CC	GG	CA	AG	AG	AA	GG	GG	CT	AG	CC	CC	CG	AG	CA	GG	CT	CC	0	AA	AA
11965	0	GG	AA	GT	TT	GG	GG	CC	CC	GG	TG	TT	GG	GG	GA	GG	CT	GG	CC	0	GG	TT	GG	TT	TA	CC	GG	GG	TC	GG	CA	AG	GG	GA	AG	GG	TT	AG	CC	CC	GG	GG	AA	AA	CT	CC	0	AA	GA
11966	GG	GG	AA	GT	TT	GG	GG	CC	0	GG	GG	CT	GA	GG	AA	GG	TT	GG	CC	0	AG	TT	GG	TT	TA	AA	GG	GG	CC	GG	AA	GG	GG	AA	GG	GG	0	AA	CC	CC	CG	GG	AA	GG	TT	CC	0	AA	GG
11907	GG	TG	AA	TT	TT	GG	GG	CC	TC	GG	TG	CT	AA	GG	0	TG	CT	GG	CC	0	GG	TT	GG	TT	TA	AA	GG	GG	TT	GG	CA	GG	GG	GG	GG	AA	TT	GG	CC	CC	CC	GG	AA	AG	TT	CC	0	AA	GA
11913	0	TG	AA	TT	TT	AG	GG	0	CC	CG	TG	TT	GA	GG	0	GG	TT	AG	TC	0	AG	CT	GG	TT	TA	AA	0	AA	TC	GG	CA	GG	AG	AA	GG	AG	CT	0	CC	CC	CG	AG	AA	AA	CT	0	0	AA	AA
11914	GG	TG	AA	TT	TT	GG	AG	CC	TC	CG	GG	TT	AA	GG	AA	GG	TT	GG	CC	0	GG	CT	GG	TT	AA	AA	GG	GG	TT	GG	CC	GG	GG	GA	GG	AG	TT	AG	CC	CC	CC	AG	AA	AG	TT	CC	0	AA	AA
11917	0	GG	AA	GG	TT	AG	AG	CC	TC	GG	GG	TT	AA	AG	AA	GG	TT	GG	TT	0	AG	TT	GG	GG	AA	AA	CG	AG	CC	GG	CA	GG	AG	GA	GG	GG	CT	AG	CC	TC	CG	GG	AA	AG	TT	CC	0	GA	AA
11918	0	GG	AA	GT	TT	GG	GG	CC	CC	GG	GG	TT	GG	GG	0	GG	CT	0	TC	0	GG	0	GG	TT	TA	AA	CG	AG	TC	GG	AA	GG	GG	AA	GG	AG	CT	AG	CC	TC	CG	AG	AA	AA	CT	0	0	AA	AA
11921	GG	GG	GA	GT	TT	GG	AG	CC	CC	GG	TG	TT	GA	GG	AA	GG	CT	GG	CC	0	GG	TT	GG	TT	AA	AA	GG	AG	TC	GG	CA	GG	GG	AA	GG	AG	CT	GG	CC	TC	GG	AG	AA	AA	CC	CC	0	AA	AA
11922	0	TG	AA	TT	TT	GG	GG	CC	CC	GG	GG	TT	GG	GG	AA	GG	CC	GG	TC	0	GG	TT	GG	TT	AA	CA	GG	GG	TC	GG	AA	GG	GG	GA	GG	0	TT	AG	CC	CC	CG	GG	CC	GG	TT	CC	0	AA	AA
11924	0	GG	AA	GT	TT	GG	GG	CC	0	GG	GG	TT	AA	GG	AA	GG	TT	GG	TC	0	AA	TT	GG	GT	TA	AA	CG	AG	CC	AG	AA	AG	AG	AA	GG	GG	TT	AG	CC	CC	CG	AG	AA	AG	TT	CC	0	AA	GG
11925	GG	TT	AA	GT	TT	0	GG	CC	TC	GG	TG	TT	GA	GG	AA	GG	CC	GG	TC	0	GG	TT	GG	TT	TA	AA	GG	GG	CC	GG	CA	GG	GG	AA	GG	AG	0	GG	CC	CC	CC	AG	AA	AA	CC	CC	CC	0	GG
9833	GG	GG	AA	GT	TT	AG	GG	CC	TC	GG	GG	TT	AA	AG	AA	GG	CC	GG	CC	TC	AG	TT	GG	GG	TA	AA	CG	AA	CC	GG	CA	AG	GG	AA	GG	AG	TT	AG	CC	CC	CG	AA	CC	GG	TT	CC	CC	AA	AA
9834	GG	TT	AA	GT	TT	AA	AG	CC	CC	GG	TT	TT	GG	GG	AA	GG	TT	GG	CC	CC	GG	CT	GG	GT	AA	AA	GG	GG	CC	GG	CC	AG	GG	AA	GG	AA	CT	AG	CC	TC	CG	AG	AA	GG	CT	TC	CC	GA	GG
9835	GG	TT	GA	TT	TT	GG	GG	CC	CC	CG	TG	TT	GA	GG	AA	GG	CC	AG	TC	CC	AG	TT	GG	TT	AA	AA	GG	AG	TC	GG	CA	GG	GG	GA	GG	AG	CT	GG	CC	CC	CC	AA	AA	AG	TT	CC	CC	AA	AA
9836	GG	GG	AA	GT	CT	GG	GG	TT	0	CG	GG	TT	AA	GG	AA	GG	CT	GG	CC	CC	AG	TT	GG	GT	AA	CA	GG	AA	CC	GG	CA	AG	GG	GA	GG	GG	CT	AG	CC	TC	CG	GG	CA	GG	TT	CC	CC	GA	GA
9837	AG	GG	AA	TT	CT	GG	AG	CC	0	GG	TG	TT	AA	GG	AA	GG	CT	GG	CC	CC	AG	CT	GG	GG	TT	AA	CG	AG	CC	GG	CA	GG	GG	AA	GG	AG	CT	AA	CC	CC	CC	GG	CA	AG	CT	CC	CC	AA	GA
9838	AG	TG	GA	TT	TT	AG	GG	CC	TC	GG	GG	TT	AA	GG	AA	GG	CT	GG	CC	CC	AG	TT	GG	GT	AA	AA	GG	GG	TC	GG	AA	GG	GG	GA	GG	GG	TT	AA	CC	0	CC	GG	AA	GG	TT	CC	CC	AA	GA
9839	GG	GG	AA	GT	TT	AG	AG	TT	CC	GG	GG	CT	AA	GG	AA	GG	CT	GG	CC	TC	AG	CT	GG	TT	TA	AA	CG	AG	TC	AG	CA	GG	GG	AA	GG	GG	CT	AG	CC	CC	GG	GG	AA	GG	TT	CC	CC	GA	GA
9840	GG	GG	0	GT	TT	GG	AG	CC	CC	GG	GG	CT	AA	GG	AA	GG	TT	AA	CC	CC	AG	TT	GG	GT	TT	AA	GG	AA	CC	GG	CA	AG	GG	GA	GG	AG	TT	AG	CC	CC	CG	GG	AA	GG	TT	CC	CC	AA	GA
9841	GG	TG	AA	GT	TT	AA	GG	CC	CC	CG	GG	0	GA	GG	AA	GG	CC	GG	TC	CC	GG	TT	GG	GT	TA	AA	CC	GG	TC	GG	AA	AG	AG	AA	GG	AG	CT	GG	CC	CC	CC	GG	CA	GG	CT	CC	CC	AA	GA
9842	GG	TG	AA	GT	TT	GG	AG	CC	TC	GG	GG	CT	GA	GG	AA	GG	CC	GG	CC	CC	GG	TT	GG	TT	AA	AA	CC	GG	TC	AG	CA	GG	GG	AA	GG	GG	CC	AG	CC	TC	GG	GG	AA	GG	CT	CC	CC	AA	0
9843	GG	TG	AA	TT	TT	AG	GG	CC	0	GG	GG	TT	AA	GG	GA	GG	CC	GG	TT	CC	GG	CT	GG	GT	AA	AA	CG	GG	TC	GG	CA	GG	GG	GA	GG	AA	CT	AG	CC	CC	GG	AG	0	AG	TT	TC	CC	AA	AA
9844	GG	TG	AA	GT	CT	AG	GG	CC	0	GG	TG	TT	AA	GG	GA	GG	CT	GG	TC	CC	GG	CT	GG	GT	AA	AA	CG	GG	TC	GG	AA	GG	GG	GA	GG	AA	CT	AA	CC	CC	CG	GG	CA	GG	TT	TC	CC	GA	GA
9845	GG	GG	AA	GG	TT	AG	AG	CC	TT	GG	GG	TT	AA	GG	AA	GG	CT	GG	CC	CC	GG	CT	GG	GT	AA	AA	CG	AG	TT	GG	AA	GG	GG	GA	GG	AG	CT	AG	CC	CC	CG	AA	CA	GG	CT	CC	CC	AA	GA
9846	GG	GG	AA	GT	TT	AG	GG	CC	CC	GG	GG	CT	AA	GG	AA	TG	CC	GG	TT	CC	GG	CT	GG	GG	TA	AA	GG	GG	TT	GG	CA	AA	GG	GA	GG	GG	CC	AG	CC	CC	GG	AG	CA	GG	TT	CC	CC	AA	GA
9847	AG	TG	AA	TT	CT	GG	AA	TC	TC	GG	TG	CC	AA	GG	AA	GG	CT	GG	CC	CC	GG	CT	AG	GT	TA	AA	CG	GG	TC	GG	AA	GG	GG	AA	GG	AG	TT	AA	CC	CC	CC	GG	CC	GG	TT	CC	CC	AA	GA
9848	GG	GG	AA	TT	TT	AG	GG	CC	TC	GG	TG	TT	GG	GG	GA	GG	CC	AG	CC	CC	AA	0	GG	TT	AA	AA	GG	AG	TT	GG	AA	AG	AG	AA	GG	GG	CT	AG	CC	CC	GG	GG	CA	GG	TT	CC	0	AA	GA
9849	GG	TG	AA	GT	TT	AG	AG	CC	CC	GG	GG	TT	GA	GG	AA	GG	TT	GG	TC	CC	GG	CC	GG	TT	TT	AA	CG	GG	TC	GG	AA	AG	GG	AA	GG	AG	CT	AG	CC	CC	CG	GG	CA	AG	TT	CC	CC	AA	0
9850	GG	GG	GA	GT	CT	GG	AG	CC	TC	GG	GG	TT	GA	GG	AA	GG	TT	GG	TC	CC	AG	TT	AG	GG	TT	AA	CG	AG	CC	AG	CA	GG	GG	GA	GG	AG	TT	GG	CC	CC	CG	GG	AA	GG	TT	CC	TC	AA	0
9851	GG	TG	GA	GT	TT	AA	AG	CC	TT	CG	TG	CT	GA	GG	AA	GG	TT	GG	CC	CC	GG	TT	GG	TT	AA	AA	CG	GG	TC	GG	AA	AG	GG	AA	GG	AA	TT	AG	CC	CC	CG	AG	AA	GG	CT	CC	TC	AA	GG
9852	GG	TG	AA	GT	TT	GG	GG	TC	TC	GG	GG	CT	AA	GG	AA	GG	CT	GG	TC	CC	GG	TT	GG	TT	TT	AA	CG	GG	TC	GG	CA	GG	GG	AA	AG	AA	CT	AG	CC	CC	CG	GG	0	AA	CT	CC	CC	AA	GA
9853	AG	GG	0	GT	CT	AG	GG	CC	TT	GG	GG	TT	GG	GG	AA	GG	CT	GG	TC	CC	GG	CC	GG	GG	AA	AA	GG	GG	TT	GG	AA	GG	GG	GA	GG	AG	CT	GG	CC	CC	GG	AG	0	GG	TT	CC	CC	AA	0
9854	GG	TT	0	TT	CT	AG	AG	CC	TC	GG	TG	CT	AA	GG	AA	GG	CC	GG	TC	CC	AG	CT	GG	TT	AA	AA	GG	AG	CC	GG	AA	GG	GG	AA	GG	AG	TT	AA	CC	CC	CG	GG	AA	GG	TT	CC	CC	AA	0
9855	AA	TG	AA	GT	TT	AG	GG	CC	TC	GG	GG	TT	GA	GG	AA	GG	TT	AG	TT	TC	AG	TT	GG	TT	TA	AA	CG	AG	TT	AG	AA	GG	AG	AA	GG	AG	CT	AG	CC	CC	GG	GG	AA	AG	TT	CC	CC	AA	GA
9856	GG	TG	AA	GT	TT	GG	GG	CC	0	GG	TG	CT	GA	AG	AA	GG	CT	AG	CC	CC	GG	CT	GG	TT	TA	AA	GG	AG	TC	GG	CA	GG	GG	GA	GG	AA	CT	AG	CC	CC	CG	GG	AA	GG	CT	CC	CC	AA	GA
9857	GG	GG	AA	TT	CC	GG	GG	TC	TC	GG	GG	TT	AA	AG	AA	GG	CC	GG	CC	CC	AG	TT	GG	GT	AA	AA	CG	AG	CC	GG	AA	GG	GG	AA	AG	AG	TT	AA	CC	TC	CG	GG	AA	AG	TT	CC	CC	AA	GG
9858	AA	TG	AA	TT	CT	GG	GG	CC	TC	CG	GG	TT	GA	GG	AA	GG	TT	GG	TC	CC	GG	TT	GG	GG	AA	AA	GG	AG	TC	GG	AA	AG	GG	GA	GG	GG	CT	AG	CC	CC	CG	GG	AA	GG	CT	CC	CC	GA	AA
9859	AG	TG	AA	GT	TT	AG	GG	TC	TC	GG	TG	TT	GA	GG	GA	GG	CT	GG	TC	TC	GG	TT	GG	GT	AA	AA	CG	AG	CC	GG	AA	GG	GG	GA	AG	GG	CT	AG	CC	CC	GG	GG	AA	GG	TT	TC	CC	AA	AA
9860	GG	TG	AA	TT	TT	AG	GG	TC	CC	GG	GG	CT	GA	GG	AA	GG	CT	AG	TC	TC	GG	TT	GG	GG	AA	AA	CG	AG	TC	GG	CA	GG	GG	GA	GG	AG	CT	AA	CC	CC	GG	GG	0	GG	TT	TC	CC	AA	GA
9861	GG	GG	AA	GT	CT	AA	GG	CC	TC	GG	TG	TT	AA	GG	GA	GG	CT	GG	TT	CC	AG	CT	GG	GG	AA	AA	CG	GG	TC	GG	CA	GG	GG	AA	GG	AA	CC	AG	CC	CC	CG	AG	AA	AG	TT	TC	CC	AA	GA
9862	GG	TG	AA	GT	TT	AA	AA	CC	CC	GG	GG	TT	AA	GG	AA	GG	CT	GG	CC	TC	GG	CC	GG	TT	TA	AA	GG	GG	TC	GG	CA	GG	GG	AA	AG	GG	CT	GG	CC	CC	CG	GG	CA	GG	TT	CC	CC	AA	GA
9863	GG	TG	AA	GT	TT	GG	AG	TC	CC	CG	GG	CT	GA	GG	AA	GG	CT	GG	CC	CC	GG	CT	GG	GT	TA	CA	GG	AG	CC	AG	CA	GG	GG	AA	AG	AG	CT	AA	CC	CC	CG	GG	AA	AG	TT	CC	CC	AA	GA
9864	AG	TT	AA	TT	CT	GG	GG	TC	TC	GG	TG	CT	AA	GG	GA	GG	CT	AG	CC	CC	GG	TT	GG	TT	AA	AA	CG	GG	TC	GG	CA	AG	GG	AA	GG	AG	TT	AA	CC	CC	CG	AG	AA	AA	TT	CC	CC	AA	GA
9865	GG	GG	AA	GG	TT	GG	GG	CC	TC	GG	GG	TT	AA	GG	AA	GG	TT	AG	CC	CC	AG	TT	GG	GT	AA	CA	GG	AG	CC	GG	AA	AG	GG	AA	GG	GG	CT	AG	CC	TC	CG	AG	CA	GG	TT	CC	CC	GA	AA
9866	AG	TG	AA	GT	CT	GG	GG	CC	TC	GG	GG	TT	AA	GG	GA	TG	CT	GG	CC	TC	GG	TT	GG	GT	TA	AA	GG	GG	TC	GG	CC	AG	GG	AA	GG	AG	TT	AG	CC	CC	CG	AG	CA	GG	TT	CC	CC	AA	AA
9867	GG	GG	AA	GT	TT	GG	AG	TC	CC	GG	GG	TT	AA	AG	GA	GG	TT	AA	CC	CC	AG	TT	GG	TT	AA	CA	GG	AA	CC	GG	AA	AG	GG	AA	GG	AG	TT	AG	CC	CC	CG	AG	CA	GG	TT	CC	CC	GG	GA
9868	GG	GG	0	TT	TT	AA	GG	CC	CC	0	TG	CT	AA	GG	AA	GG	CT	GG	CC	TC	GG	TT	GG	GT	TA	AA	GG	AG	CC	AG	AA	AA	GG	AA	GG	AG	TT	GG	CC	CC	GG	AG	CA	AG	CT	CC	CC	AA	0
18642	AG	GG	AA	0	TT	AG	GG	CC	CC	GG	GG	TT	GA	AG	GA	GG	TT	AG	CC	CC	GG	TT	0	0	AA	AA	GG	AG	TC	AG	CA	GG	GG	GA	GG	AA	CC	AG	CC	CC	GG	AG	AA	AG	TT	CC	CC	GA	AA
18643	GG	TG	GA	0	TT	AG	AG	TC	CC	GG	GG	TT	AA	GG	AA	GG	CT	GG	CC	CC	AG	TT	GG	0	AA	AA	CG	AG	CC	GG	CA	AG	GG	AA	AG	GG	TT	AG	CC	TC	GG	GG	AA	GG	TT	CC	CC	AA	AA
18644	AG	GG	AA	0	TT	GG	AG	CC	TT	GG	0	CT	GA	GG	AA	GG	TT	GG	CC	CC	GG	TT	GG	0	AA	AA	CG	AG	TT	GG	CA	AG	AA	AA	AG	GG	TT	AG	CC	TC	CG	GG	AA	GG	CT	TC	CC	AA	AA
13382	GG	GG	AA	0	TT	AA	AA	CC	CC	GG	0	0	GA	GG	GA	GG	TT	AA	CC	CC	AG	CT	GG	0	AA	AA	GG	AG	CC	GG	AA	GG	GG	GG	0	AA	CT	GG	CC	CC	GG	GG	AA	GG	TT	CC	CC	AA	GA
13383	GG	GG	AA	0	TT	0	GG	CC	TC	GG	0	CT	AA	GG	GG	GG	TT	0	CC	CC	GG	CT	GG	0	AA	AA	GG	AG	CC	0	0	AG	AA	AA	0	AG	CC	0	CC	TC	CG	GG	AA	0	TT	CC	CC	GA	0
13384	GG	GG	AA	0	TT	GG	AA	CC	CC	GG	0	0	GA	GG	GA	GG	TT	AA	CC	CC	AG	CT	GG	0	AA	AA	GG	GG	CC	GG	AA	AG	AA	GA	0	0	CT	GG	CC	TC	CG	GG	AA	GG	TT	TC	CC	AA	AA
13385	GG	TT	AA	0	TT	0	AG	CC	TC	GG	0	CT	AA	GG	GA	GG	0	0	CC	CC	GG	CT	GG	0	AA	AA	CG	0	TC	GG	0	AA	AA	GG	0	AA	TT	0	CC	TC	CG	GG	AA	0	TT	CC	0	AA	0
13386	AG	TG	AA	GG	TT	AA	AG	CC	CC	GG	GG	0	GA	AG	GA	GG	CC	GG	TT	CC	GG	TT	GG	0	AA	AA	CG	GG	TC	GG	0	GG	GG	GA	GG	AA	TT	GG	CC	CC	GG	AG	AA	GG	CT	CC	CC	GA	AA
13387	AG	GG	GA	0	TT	AA	GG	CC	TC	GG	GG	0	GG	GG	AA	GG	CC	GG	TC	CC	GG	CT	GG	0	TA	AA	GG	AG	TC	GG	AA	GG	GG	AA	GG	AA	TT	AG	CC	TC	CG	AG	AA	GG	TT	CC	CC	AA	AA
13388	GG	0	GA	0	TT	0	AA	CC	TT	GG	TG	TT	AA	GG	AA	0	0	AG	TC	CC	AG	CT	GG	0	AA	AA	CG	GG	TC	GG	0	GG	GG	AA	0	0	TT	0	CC	TC	GG	AG	AA	0	TT	CC	0	AA	0
13389	0	0	0	0	0	0	0	0	0	GG	0	0	0	0	0	0	0	0	0	0	0	0	GG	0	0	0	GG	GG	CC	0	0	0	0	GA	0	0	CC	0	0	0	0	0	0	0	0	0	0	AA	0
13390	GG	TG	AA	GG	TT	GG	AG	TT	TC	GG	GG	CT	AA	AG	AA	GG	CT	AG	TC	CC	AG	CT	GG	0	AA	AA	GG	AG	TC	GG	AA	GG	AA	GG	GG	AA	CT	GG	CC	TC	CG	AG	AA	GG	TT	CC	CC	AA	AA
13391	AG	TT	AA	0	TT	GG	AG	CC	CC	GG	GG	TT	AA	AG	AA	GG	CT	GG	CC	CC	AG	CC	0	0	AA	AA	GG	GG	TC	GG	AA	GG	GG	GG	GG	AG	TT	AA	CC	CC	CG	AG	AA	AA	TT	CC	CC	AA	GA
13392	AG	TT	AA	0	TT	0	GG	CC	TC	GG	GG	TT	AA	GG	GA	GG	0	GG	TC	CC	AG	CT	GG	0	AA	AA	GG	GG	TC	GG	0	GG	GG	AA	0	0	CC	0	CC	CC	CC	AA	AA	0	CC	CC	0	AA	0
13394	GG	TT	AA	0	TT	AA	GG	CC	TT	CG	TG	TT	AA	GG	AA	GG	TT	GG	TT	CC	GG	CT	GG	0	TA	AA	CC	AG	TC	GG	AA	GG	GG	AA	GG	AA	CT	AA	CC	CC	CG	AA	CA	AA	CC	CC	CC	GA	GG
13395	GG	TT	AA	0	TT	GG	GG	CC	TC	GG	GG	TT	AA	GG	AA	TG	CT	GG	CC	CC	GG	TT	GG	0	TT	AA	CG	AG	TT	GG	AA	GG	GG	AA	GG	AA	TT	GG	CC	CC	CC	AA	AA	AA	CC	CC	CC	AA	GG
13396	GG	GG	AA	GG	TT	AG	GG	CC	TC	GG	GG	TT	AA	GG	AA	GG	CT	AA	TT	TC	GG	TT	GG	0	AA	AA	GG	GG	TC	GG	CA	GG	AA	GG	0	AG	TT	GG	CC	CC	CG	AG	CA	GG	CT	CC	TC	AA	GA
13397	GG	GG	AA	GG	TT	AG	GG	CC	CC	GG	GG	CT	AA	GG	AA	GG	CT	GG	TC	TC	GG	TT	GG	0	TT	AA	CG	GG	TC	GG	CC	GG	GG	AA	GG	AG	TT	GG	CC	CC	CG	GG	AA	GG	TT	CC	CC	AA	GA
13398	GG	GG	AA	GG	TT	AG	GG	CC	CC	GG	GG	CT	AA	GG	AA	GG	CT	AA	TT	TC	GG	TT	GG	0	TA	AA	GG	GG	CC	GG	CC	GG	GG	AA	0	AG	TT	GG	CC	CC	CG	AG	CA	GG	TT	CC	TC	AA	GA
13399	AG	TG	GA	0	TT	AG	AG	CC	CC	GG	0	CT	AA	GG	AA	0	0	0	TT	CC	0	CT	GG	0	0	AA	GG	GG	CC	GG	0	GG	AA	AA	0	0	CT	0	CC	TC	GG	0	AA	0	TT	CC	0	GA	GA
13401	0	0	0	0	0	0	0	0	0	GG	0	0	0	0	0	0	0	0	0	0	0	0	GG	0	0	0	CG	GG	TC	0	0	0	0	AA	0	0	TT	0	0	0	0	0	0	0	0	0	0	AA	0
13402	0	0	AA	0	0	0	0	0	0	GG	0	CT	AA	0	0	0	0	0	0	0	0	0	GG	0	0	0	GG	AG	TC	0	0	0	0	GG	0	0	TT	0	0	0	0	0	0	0	0	0	0	AA	0
13403	GG	GG	AA	0	TT	AA	GG	CC	CC	GG	TG	TT	GG	AA	AA	GG	CT	AG	CC	CC	GG	CT	GG	0	TA	AA	GG	AG	TC	GG	CC	GG	GG	GG	0	AA	TT	AA	CC	CC	GG	GG	AA	AA	CT	CC	CC	AA	GA
13404	0	TG	0	0	0	AG	0	0	0	GG	0	CT	0	0	0	0	0	0	0	0	0	0	GG	0	0	0	GG	GG	CC	0	0	0	0	AA	0	0	TT	0	0	0	0	0	0	0	0	0	0	AA	GA
13405	GG	GG	GA	0	TT	AG	AG	CC	CC	CG	GG	TT	GG	AA	AA	GG	CC	GG	TC	CC	AA	TT	GG	0	TA	AA	CG	GG	TT	AG	CA	GG	AA	AA	GG	AA	TT	AG	CC	CC	GG	GG	AA	AG	CT	CC	CC	AA	GA
13406	GG	TT	AA	0	CT	0	GG	CC	TC	GG	TT	TT	AA	GG	AA	TG	0	AA	CC	CC	GG	CT	GG	0	TA	AA	CG	AG	CC	GG	0	GG	GG	GG	0	0	CT	0	CC	CC	CG	AG	AA	0	TT	CC	0	AA	0
13407	GG	TG	AA	GG	TT	GG	AG	TT	TC	GG	GG	CT	AA	AG	AA	GG	CT	AG	TC	CC	AG	CT	GG	0	AA	AA	GG	AG	CC	GG	AA	GG	AA	GA	GG	AA	TT	GG	CC	TC	CG	AG	AA	GG	TT	CC	CC	AA	AA
13408	GG	TT	AA	0	CT	GG	GG	CC	TC	CG	TT	TT	AA	GG	AA	TG	CT	AA	CC	CC	GG	CT	GG	0	TA	AA	CG	GG	TT	GG	CA	GG	GG	AA	GG	AG	TT	AA	CC	CC	CG	AG	AA	AG	TT	CC	CC	AA	GA
13409	AG	TG	AA	0	TT	AG	GG	CC	TT	GG	TT	TT	GG	GG	GA	GG	TT	GG	CC	CC	GG	TT	GG	0	TT	0	CG	AG	TC	GG	CC	GG	GG	AA	GG	GG	CT	GG	CC	CC	CG	GG	AA	AG	TT	CC	CC	AA	AA
13410	AG	TG	AA	0	TT	GG	GG	CC	TC	GG	0	TT	GA	GG	AA	GG	TT	GG	TC	CC	GG	0	GG	0	AA	0	GG	GG	CC	GG	CA	GG	GG	AA	GG	GG	CT	GG	CC	TC	GG	AG	AA	AG	TT	CC	CC	AA	AA
13411	0	TG	AA	0	TT	AG	GG	CC	CC	GG	TG	CT	AA	AA	AA	GG	CT	AG	CC	CC	AG	TT	GG	0	TT	AA	GG	AA	CC	0	CC	GG	AG	GA	GG	AG	CT	AG	CC	TT	CC	GG	AA	GG	CT	CC	CC	0	AA
13412	GG	GG	AA	TT	TT	AG	GG	CC	CC	GG	GG	CT	GG	AG	AA	GG	CT	AA	TC	CC	AG	TT	GG	0	AA	AA	CG	GG	TC	GG	CA	GG	GG	AA	GG	AA	TT	AG	CC	CC	GG	AG	AA	GG	0	CC	CC	AA	GA
13413	AG	TT	GA	TT	TT	AA	AA	CC	CC	GG	GG	TT	AA	GG	GA	GG	TT	AG	TC	CC	AG	CT	GG	0	TA	CA	GG	GG	CC	GG	AA	GG	GG	AA	GG	AA	CT	AG	CC	TC	GG	GG	AA	GG	TT	CC	CC	AA	AA
13414	GG	TG	AA	TT	TT	AA	AG	TC	CC	GG	TG	TT	AA	AG	AA	GG	CT	GG	TT	CC	AA	TT	GG	0	AA	AA	GG	GG	CC	GG	AA	GG	GG	AA	GG	0	TT	AG	CC	CC	CC	AG	AA	GG	TT	CC	CC	AA	GA
13415	GG	TT	AA	TT	TT	AG	GG	CC	CC	GG	TG	TT	AA	AG	GA	GG	CC	GG	CC	CC	GG	TT	GG	0	TA	AA	GG	GG	CC	GG	AA	GG	GG	AA	GG	AA	TT	AG	CC	CC	GG	AG	AA	GG	CT	CC	CC	AA	GA
13416	AG	TG	AA	TT	TT	AG	GG	CC	CC	GG	GG	TT	AA	AG	GA	GG	CT	GG	TT	CC	AA	TT	GG	0	AA	AA	CG	GG	CC	GG	AA	GG	GG	AA	GG	AA	TT	AG	CC	CC	GG	GG	AA	GG	CT	CC	CC	AA	GA
13417	AG	GG	AA	GT	TT	AA	AG	CC	CC	GG	TG	TT	GG	GG	AA	GG	TT	AG	CC	CC	GG	TT	GG	0	TA	AA	CC	AG	CC	GG	CA	GG	GG	AA	GG	AA	TT	AG	CC	TC	CG	AG	AA	GG	CT	CC	CC	AA	AA
13418	GG	TG	AA	GG	TT	GG	GG	CC	TC	GG	TG	TT	GG	AG	AA	GG	CC	AG	TC	CC	GG	CT	GG	0	AA	AA	CG	GG	TT	GG	AA	GG	AA	AA	GG	AG	TT	AA	CC	CC	CC	AG	AA	AG	CT	CC	CC	GA	GA
1848	GG	GG	AA	TT	TT	0	AG	TT	0	GG	GG	TT	0	AG	AA	GG	CT	GG	CC	CC	GG	0	GG	GT	AA	AA	GG	GG	TT	GG	CC	GG	GG	AA	GG	GG	CT	GG	CC	CC	CG	GG	0	GG	CT	CC	0	0	AA
2014	AG	GG	AA	GG	TT	AG	GG	CC	0	GG	GG	CT	AA	AA	AA	GG	CT	GG	CC	CC	AA	TT	GG	GT	AA	AA	GG	GG	CC	GG	CA	GG	GG	GA	GG	GG	CC	GG	CC	TC	GG	AG	AA	GG	TT	CC	CC	AA	AA
2015	AA	GG	AA	GG	TT	AG	GG	CC	CC	GG	GG	TT	GA	AA	AA	GG	TT	AG	TC	CC	GG	TT	GG	TT	TA	AA	GG	AG	TT	GG	CA	AG	GG	GA	GG	AG	CT	AG	CC	CC	CC	GG	CA	AG	TT	CC	CC	AA	AA
2016	AG	GG	AA	TT	TT	GG	GG	CC	CC	GG	GG	TT	AA	GG	AA	GG	TT	GG	TC	CC	AG	TT	GG	GT	TT	AA	GG	AG	TT	GG	CA	GG	GG	GA	GG	AG	CT	GG	CC	CC	GG	AG	AA	GG	TT	CC	CC	AA	GA
2018	AG	TG	AA	TT	TT	AG	AG	CC	TC	GG	GG	CT	GA	AG	AA	GG	CC	GG	CC	CC	GG	TT	GG	GG	AA	AA	CG	GG	TC	GG	CA	AG	GG	AA	GG	AG	TT	AG	CC	CC	GG	GG	CC	GG	TT	CC	CC	AA	AA
2019	AA	GG	AA	TT	TT	GG	AG	CC	TC	GG	GG	TT	GA	GG	AA	GG	TT	AG	CC	CC	AG	CT	GG	TT	AA	AA	GG	AG	TC	GG	AA	GG	GG	AA	AG	GG	CT	AG	CC	TC	CC	AG	AA	GG	TT	CC	CC	AA	AA
2021	GG	GG	AA	GG	TT	GG	GG	CC	CC	GG	GG	TT	GG	AG	GA	GG	CT	GG	CC	CC	GG	TT	GG	TT	TA	AA	GG	GG	TT	GG	AA	GG	AG	GA	GG	GG	TT	AG	CC	CC	GG	GG	AA	GG	TT	CC	CC	AA	GA
2023	AA	GG	AA	TT	TT	AG	GG	CC	CC	GG	GG	TT	GG	GG	AA	GG	TT	GG	CC	CC	GG	TT	GG	GT	TA	AA	GG	GG	TC	GG	CA	AG	GG	AA	GG	GG	TT	GG	CC	CC	GG	GG	AA	AG	TT	CC	CC	AA	GA
2024	GG	TG	AA	GT	TT	AG	GG	CC	CC	GG	GG	TT	GG	GG	AA	GG	CT	GG	CC	CC	GG	TT	GG	GT	AA	CA	GG	GG	TT	GG	CA	GG	GG	GG	GG	AG	CT	GG	CC	CC	GG	AG	AA	AG	CT	CC	CC	AA	AA
2025	AG	GG	0	GG	TT	GG	GG	CC	0	GG	GG	TT	GG	AG	AA	GG	CT	GG	CC	CC	GG	TT	GG	GT	AA	AA	GG	GG	TT	GG	CA	GG	AG	GG	GG	GG	CT	GG	CC	CC	CG	GG	AA	GG	TT	CC	CC	AA	AA
2026	AA	TG	AA	GT	TT	AG	GG	CC	TC	GG	GG	TT	GG	GG	AA	GG	CT	GG	CC	CC	GG	CT	GG	TT	AA	AA	GG	GG	TC	GG	CC	AA	GG	GA	AG	AG	CT	GG	CC	TC	CG	GG	CA	GG	CT	CC	CC	AA	GG
2027	AG	TG	AA	GT	TT	GG	GG	CC	CC	GG	GG	TT	GA	AG	AA	GG	CT	GG	CC	CC	GG	TT	GG	TT	AA	CA	GG	GG	TC	GG	CA	GG	GG	GA	GG	GG	CT	AG	CC	CC	CG	GG	AA	GG	TT	CC	CC	AA	AA
2029	GG	TG	AA	GT	TT	AG	GG	CC	CC	GG	GG	TT	GG	GG	AA	GG	CT	GG	CC	CC	GG	TT	GG	GT	AA	CA	GG	GG	TT	GG	CA	GG	GG	GG	GG	AG	CT	GG	CC	CC	GG	AG	AA	AG	CT	CC	CC	AA	AA
2030	AG	GG	AA	GT	TT	AG	GG	CC	TC	GG	GG	TT	GA	AA	AA	GG	CT	GG	CC	CC	GG	TT	GG	GT	TA	AA	GG	GG	TT	GG	CA	AA	GG	GA	GG	AG	TT	GG	CC	CC	GG	GG	AA	GG	TT	CC	CC	AA	GA
2031	AA	GG	GA	GG	TT	AG	GG	CC	CC	GG	GG	TT	GA	AG	AA	GG	TT	AG	CC	CC	GG	TT	GG	TT	TT	AA	GG	GG	TC	GG	CA	GG	GG	GG	GG	AG	TT	AG	CC	CC	CG	GG	CA	GG	CT	CC	CC	AA	AA
2032	AG	TG	GA	GG	TT	AG	GG	CC	CC	GG	GG	TT	GG	AG	AA	GG	TT	AG	CC	CC	GG	CT	GG	TT	TT	AA	GG	GG	TC	GG	AA	GG	GG	GG	GG	GG	TT	GG	CC	TC	CG	GG	AA	GG	CT	CC	CC	AA	AA
2033	AA	TG	AA	GT	TT	AA	AG	CC	CC	GG	GG	CT	GA	GG	AA	GG	CT	AG	CC	CC	GG	TT	GG	GT	AA	AA	GG	GG	TC	GG	AA	GG	GG	GG	GG	AG	TT	AG	CC	TC	GG	GG	CA	GG	CT	CC	CC	AA	GA
3241	GG	TG	AA	TT	TT	AA	GG	CC	CC	GG	GG	TT	GA	AG	AA	GG	CC	AG	CC	TC	GG	TT	GG	TT	AA	AA	GG	GG	TC	AG	CA	GG	GG	GA	GG	GG	CC	GG	CC	CC	CG	GG	AA	GG	CT	CC	CC	AA	AA
3246	AA	GG	AA	GG	TT	GG	AG	CC	CC	GG	GG	TT	GA	GG	AA	GG	CT	GG	TC	CC	GG	TT	GG	TT	AA	AA	GG	GG	TT	GG	CA	AA	GG	GA	GG	GG	CT	GG	CC	CC	CG	GG	CA	GG	TT	CC	CC	AA	AA
3247	AA	GG	AA	TT	TT	AG	GG	CC	CC	GG	GG	TT	GA	AG	AA	GG	TT	GG	CC	CC	GG	CT	GG	GT	AA	AA	GG	GG	CC	GG	CC	GG	GG	AA	AG	AG	TT	GG	CC	CC	GG	GG	AA	GG	TT	CC	CC	AA	AA
2000	AG	TT	AA	GT	TT	AA	GG	CC	CC	GG	GG	CT	GA	GG	AA	GG	CT	GG	CC	CC	GG	CT	GG	TT	AA	AA	GG	AG	CC	GG	CC	GG	GG	AA	GG	AA	TT	GG	CC	TC	GG	GG	AA	GG	TT	CC	CC	AA	AA
2001	AG	GG	AA	GG	TT	AG	GG	CC	CC	GG	GG	TT	GG	GG	AA	GG	CT	GG	TC	CC	GG	TT	GG	TT	AA	AA	GG	AG	TC	GG	CA	GG	GG	AA	GG	AG	TT	GG	CC	CC	GG	GG	CA	GG	TT	CC	CC	AA	AA
2002	AG	GG	AA	GG	TT	AG	GG	CC	CC	GG	GG	TT	GG	GG	AA	GG	CT	GG	TC	CC	GG	TT	GG	TT	AA	AA	GG	AG	TC	GG	CA	GG	GG	AA	GG	AG	TT	GG	CC	CC	GG	GG	CA	GG	TT	CC	CC	AA	AA
2003	AA	GG	AA	TT	TT	AG	AG	CC	CC	GG	GG	TT	GG	AG	AA	GG	TT	GG	CC	CC	GG	TT	GG	GG	AA	AA	GG	AG	TC	AG	AA	GG	GG	GA	AG	AG	TT	AG	CC	CC	GG	GG	CA	GG	CT	CC	CC	AA	AA
2004	GG	GG	AA	TT	TT	AG	AG	CC	CC	GG	GG	TT	GG	GG	AA	GG	TT	GG	CC	CC	GG	CT	GG	TT	AA	AA	GG	AG	TT	GG	CA	GG	GG	GA	GG	GG	TT	GG	CC	CC	GG	GG	AA	AA	CT	CC	CC	AA	AA
2006	AG	GG	AA	GT	TT	GG	GG	CC	CC	GG	GG	TT	GA	GG	AA	GG	CT	GG	CC	CC	GG	TT	GG	TT	TA	AA	CG	GG	TT	GG	AA	GG	AG	AA	AG	AG	CT	AG	CC	CC	GG	GG	AA	GG	TT	CC	CC	AA	AA
2007	GG	GG	AA	TT	TT	AG	GG	CC	CC	GG	GG	TT	GG	AG	AA	GG	CT	GG	CC	CC	GG	CC	GG	GT	AA	CA	GG	GG	TT	GG	CA	AG	GG	AA	GG	GG	TT	GG	CC	CC	GG	GG	AA	GG	TT	CC	CC	AA	AA
2009	GG	GG	GA	TT	TT	AG	AG	CC	CC	GG	GG	TT	GA	AG	AA	GG	TT	AG	CC	CC	GG	TT	GG	GT	AA	AA	GG	GG	TC	GG	CC	GG	AG	GA	GG	GG	TT	GG	CC	TC	GG	GG	AA	AG	CT	CC	CC	AA	GA
2011	GG	GG	AA	TT	TT	AA	AA	CC	CC	GG	GG	TT	GG	GG	AA	GG	CC	GG	CC	CC	GG	TT	GG	GT	AA	AA	GG	GG	CC	GG	CC	GG	GG	AA	GG	GG	TT	AA	CC	CC	CG	GG	AA	GG	TT	CC	CC	AA	AA
10235	GG	GG	AA	0	TT	GG	AA	0	CC	GG	TG	TT	0	AG	0	GG	TT	GG	0	0	AA	CC	0	TT	AA	AA	GG	AG	TT	GG	CA	AG	GG	AA	GG	AA	0	AA	CC	0	CG	AG	AA	AG	TT	CC	0	AA	0
10237	GG	GG	0	TT	TT	0	GG	CC	TT	0	TG	TT	0	GG	AA	GG	0	GG	CC	0	AG	TT	GG	0	AA	AA	CG	GG	TT	GG	AA	AG	0	GG	GG	AA	CC	AA	0	0	CG	GG	AA	AA	CC	0	0	AA	0
10239	GG	TG	GA	GT	TT	AG	AG	CC	TC	GG	GG	0	GA	0	GA	GG	CT	GG	TC	CC	0	CC	GG	GT	TA	AA	GG	GG	TT	GG	CA	AG	0	AA	0	0	0	AG	CC	TC	0	0	AA	GG	TT	CC	0	AA	GA
10240	GG	0	0	GG	TT	GG	0	CC	0	GG	0	TT	0	GG	AA	GG	0	GG	CC	CC	AG	0	GG	GT	TA	AA	GG	GG	CC	GG	0	0	AG	AA	AG	0	CT	AA	CC	TC	GG	GG	AA	AG	CT	CC	0	AA	AA
10241	GG	TT	GG	GG	TT	GG	GG	CC	CC	CG	GG	TT	AA	GG	GA	GG	CT	GG	CC	CC	GG	CC	GG	TT	0	AA	CG	GG	TC	GG	CC	GG	GG	AA	AG	AA	TT	GG	CC	CC	CG	AG	AA	AA	TT	CC	TT	AA	GA
10242	GG	TG	GG	GT	TT	AG	GG	CC	TC	GG	TG	TT	AA	GG	AA	GG	TT	GG	CC	CC	GG	TT	GG	GT	AA	AA	GG	GG	CC	GG	AA	GG	AG	AA	AA	GG	TT	AG	CC	TC	CG	GG	AA	AG	TT	CC	0	AA	GA
10243	GG	TG	GA	TT	TT	GG	AG	CC	CC	GG	GG	TT	AA	GG	AA	GG	CT	GG	TT	CC	AG	TT	GG	TT	TA	AA	CG	GG	CC	GG	CA	GG	GG	GA	GG	GG	TT	GG	CC	CC	GG	AG	AA	AG	TT	CC	0	AA	GA
10245	AG	TG	0	TT	CT	AG	GG	CC	0	GG	GG	TT	AA	AG	AA	GG	CT	GG	TC	CC	GG	TT	GG	TT	TT	AA	CG	GG	TT	AG	CA	AG	GG	AA	GG	AG	TT	GG	CC	TT	CG	GG	AA	AG	TT	CC	0	AA	AA
10246	AG	GG	GA	GT	TT	AG	AG	CC	TC	CG	GG	TT	AA	AG	AA	GG	CC	0	TC	0	AG	TT	GG	0	TT	AA	0	AG	TC	GG	AA	GG	0	AA	0	0	0	AG	CC	TC	CG	AG	AA	AG	TT	CC	0	AA	AA
10250	GG	0	0	TT	TT	AG	GG	CC	0	0	GG	TT	AA	GG	0	0	CT	GG	TC	CC	AG	CT	0	TT	TA	AA	CG	0	TC	0	CA	GG	0	GA	AG	GG	0	AG	CC	TC	0	0	AA	AG	0	CC	TC	0	GA
10251	AG	GG	GA	TT	CT	AG	GG	CC	CC	GG	GG	TT	AA	AG	GA	GG	CT	GG	TC	0	AA	TT	GG	TT	TT	AA	GG	GG	CC	GG	AA	AA	GG	GA	GG	GG	CC	GG	CC	CC	GG	AG	AA	AG	TT	CC	TC	AA	GG
10254	0	GG	0	0	TT	GG	GG	CC	TC	GG	GG	TT	GG	GG	GA	GG	CT	GG	CC	0	AG	CC	GG	GT	TA	AA	GG	AG	CC	GG	AA	AG	0	AA	GG	AG	TT	GG	CC	TC	CG	GG	AA	AA	TT	0	0	AA	0
10255	GG	TT	GA	TT	TT	AA	GG	CC	TC	GG	TG	TT	GA	GG	AA	GG	CT	AG	CC	CC	AG	CT	GG	TT	TA	AA	GG	GG	CC	GG	CC	AG	AG	GA	GG	GG	TT	AG	CC	CC	CC	GG	AA	0	TT	CC	TC	AA	GA
10256	GG	TG	GA	GG	TT	GG	GG	CC	CC	GG	GG	TT	AA	AG	AA	GG	TT	AG	TC	CC	GG	0	GG	TT	TT	AA	GG	GG	CC	AA	CC	0	0	GA	GG	GG	CT	GG	CC	CC	CG	AA	AA	GG	TT	CC	0	AA	GA
10258	GG	TG	0	0	TT	AG	GG	CC	TT	GG	TG	TT	GA	0	GA	GG	TT	GG	CC	CC	AG	TT	GG	TT	TA	AA	GG	0	TC	0	CC	0	0	AA	GG	GG	CT	AA	CC	TC	CG	0	AA	GG	TT	CC	TC	AA	0
10260	GG	TG	GA	GT	TT	AG	GG	CC	0	CG	GG	TT	AA	GG	AA	GG	CT	GG	0	CC	AG	0	GG	TT	TA	AA	CG	AG	TC	0	CA	GG	0	GA	0	GG	CT	AG	CC	0	CC	0	AA	0	TT	CC	0	AA	GA
10261	GG	GG	GG	TT	TT	GG	AG	CC	CC	CC	GG	TT	AA	GG	0	GG	0	GG	TT	CC	0	TT	GG	TT	AA	AA	0	GG	CC	0	AA	AG	GG	AA	GG	0	0	GG	CC	TC	CC	GG	AA	AA	TT	CC	0	AA	AA
10263	AG	TT	GA	TT	TT	AG	AG	CC	CC	GG	TG	TT	AA	GG	GA	GG	CC	AG	CC	CC	GG	CT	GG	GT	TA	AA	GG	AG	CC	GG	AA	AG	GG	GA	GG	GG	CT	AG	CC	TC	CC	GG	AA	AG	TT	CC	0	AA	AA
10264	GG	TG	AA	GT	CT	AG	GG	CC	CC	GG	GG	TT	GA	GG	GA	GG	TT	GG	TC	CC	AG	CT	GG	TT	AA	AA	CG	AA	CC	GG	CC	GG	GG	GG	GG	AA	TT	AG	CC	TT	CC	AG	AA	GG	TT	CC	TC	AA	0
10265	AA	TG	GG	GT	TT	AG	AG	CC	TC	GG	GG	CT	AA	0	AA	GG	CT	GG	0	0	GG	CT	GG	TT	TA	AA	CG	AA	TC	GG	CA	AG	GG	AA	GG	GG	CT	AG	CC	TC	CC	AA	AA	AG	TT	CC	0	AA	AA
10267	GG	TG	0	GG	TT	GG	0	CC	TT	GG	GG	TT	AA	GG	AA	GG	CC	0	CC	CC	GG	TT	GG	GT	AA	AA	CG	GG	CC	AG	AA	GG	0	AA	AG	GG	TT	GG	CC	CC	GG	GG	AA	GG	TT	CC	0	AA	AA
10268	GG	TG	GA	GG	TT	AA	GG	CC	0	GG	GG	0	0	GG	GA	GG	CT	AA	TC	CC	0	TT	GG	TT	AA	AA	GG	GG	0	GG	0	AG	GG	AA	GG	GG	0	AG	CC	CC	GG	AG	0	AG	TT	0	0	0	AA
10271	AG	TG	GA	GG	TT	GG	GG	CC	CC	CG	GG	TT	GA	GG	AA	GG	CC	GG	TC	CC	GG	TT	GG	TT	AA	AA	GG	AG	CC	GG	CC	GG	AG	GG	GG	GG	CT	AA	CC	CC	CG	AG	AA	AA	CT	CC	0	AA	GA
10274	AG	TT	0	GT	TT	AA	GG	CC	TC	0	TG	TT	0	GG	GA	GG	TT	AG	CC	CC	AG	TT	AG	GT	AA	AA	GG	AG	TC	GG	CA	GG	GG	AA	GG	GG	CT	AG	CC	CC	GG	GG	AA	GG	TT	CC	TC	AA	AA
10277	GG	GG	GA	GT	CT	AG	AG	CC	0	GG	GG	TT	AA	GG	GA	GG	TT	GG	TC	CC	GG	TT	GG	TT	TT	AA	CG	GG	TC	GG	AA	AG	GG	AA	GG	AA	0	AG	CC	CC	CG	GG	AA	AA	CT	CC	0	AA	AA
10278	AG	TG	GA	GT	TT	AG	GG	CC	CC	CC	TG	TT	AA	GG	AA	GG	TT	AG	CC	CC	GG	TT	GG	TT	AA	AA	CG	AG	TC	GG	CA	GG	GG	AA	GG	GG	CT	GG	CC	CC	CG	AG	AA	GG	TT	CC	0	AA	0
10279	GG	TG	GA	TT	TT	AG	GG	CC	TC	GG	TT	TT	GA	AG	AA	GG	TT	AG	TC	0	AG	TT	GG	GT	AA	AA	CG	AA	TC	GG	CA	GG	AG	GA	GG	AG	TT	AA	CC	CC	CG	AG	AA	AG	CC	CC	0	AA	AA
10280	GG	GG	AA	GG	TT	GG	GG	CC	TC	GG	GG	TT	AA	GG	AA	GG	CT	AG	CC	0	GG	CC	GG	TT	AA	CA	GG	GG	CC	GG	AA	GG	GG	GA	GG	AG	TT	AG	CC	CC	GG	GG	AA	AG	TT	CC	0	AA	GA
10281	GG	TT	0	GT	TT	AA	GG	CC	TC	GG	GG	TT	AA	GG	AA	GG	CT	GG	TC	CC	AA	TT	GG	GT	AA	AA	GG	AG	TC	GG	CC	AG	AG	GA	AG	GG	CT	AG	CC	CC	CC	GG	AA	AA	CT	CC	0	AA	0
10285	AG	GG	AA	TT	TT	AG	GG	CC	CC	GG	TG	TT	AA	AG	AA	GG	CC	AA	TT	CC	AA	CC	GG	GG	AA	AA	CG	AG	TT	GG	CA	AG	GG	GA	GG	GG	CT	AA	CC	TC	CG	AA	AA	AA	TT	TC	0	AA	AA
10287	GG	GG	AA	GT	TT	AG	GG	CC	CC	GG	GG	TT	AA	AG	GA	GG	CT	GG	TC	CC	AG	TT	GG	TT	TA	AA	CG	GG	TT	GG	CC	GG	GG	AA	GG	GG	CT	AA	CC	CC	CG	GG	AA	GG	TT	CC	0	GA	AA
10289	GG	TG	GA	TT	TT	AA	AG	CC	CC	GG	TG	TT	AA	AG	GA	GG	TT	GG	TC	CC	AA	TT	GG	TT	AA	AA	GG	AG	TC	GG	CC	AG	GG	GA	AG	GG	TT	AA	CC	CC	CC	GG	AA	AG	CT	CC	CC	AA	0
10290	GG	TG	AA	GT	TT	AG	AG	CC	0	GG	GG	TT	AA	GG	GA	GG	TT	GG	TC	CC	AA	CT	GG	TT	AA	AA	GG	GG	TC	GG	AA	AG	GG	AA	GG	AG	TT	AA	CC	TC	CG	GG	AA	GG	TT	CC	0	AA	GA
10291	GG	TG	AA	TT	TT	AA	GG	CC	0	GG	GG	CC	AA	GG	AA	GG	TT	AA	TC	0	0	0	GG	TT	AA	AA	GG	GG	CC	GG	AA	AG	0	AA	GG	GG	TT	AG	CC	CC	GG	GG	AA	GG	CT	CC	0	AA	AA
10292	GG	TG	GG	GT	TT	AA	0	CC	CC	GG	GG	TT	GA	GG	0	GG	CT	AG	CC	0	GG	CT	GG	TT	TA	AA	GG	AG	TC	GG	CA	GG	0	AA	AG	GG	CT	AG	CC	CC	CG	AG	AA	AG	TT	TC	0	AA	GG
10294	GG	TT	AA	TT	TT	AG	GG	CC	CC	GG	GG	TT	AA	GG	AA	GG	0	GG	TC	0	GG	TT	GG	GT	TT	AA	GG	AG	TT	GG	AA	GG	GG	GA	AG	GG	CT	AG	CC	TT	CG	GG	AA	GG	TT	CC	TC	GA	AA
10295	GG	GG	GA	TT	CT	GG	GG	CC	TC	GG	GG	TT	GA	GG	AA	GG	TT	GG	TC	0	0	TT	GG	GT	TA	AA	CG	AG	TC	GG	AA	GG	GG	GA	GG	AG	TT	GG	CC	CC	CG	AG	AA	AG	CT	CC	0	AA	GA
10298	AG	GG	0	GT	TT	AG	GG	CC	CC	GG	TG	TT	GA	GG	GA	GG	CC	GG	CC	CC	AA	TT	GG	GT	AA	AA	CG	GG	TT	GG	CC	GG	GG	GA	GG	GG	CC	0	CC	CC	CG	AA	AA	GG	TT	CC	TC	AA	AA
10299	AG	0	AA	GT	TT	AG	GG	CC	0	GG	TG	TT	AA	GG	AA	GG	CT	AG	0	CC	AG	TT	GG	TT	0	AA	CG	GG	TC	GG	0	AG	0	GA	GG	0	TT	AG	CC	TC	CG	0	CA	0	TT	CC	TC	AA	GA
10300	AG	TG	AA	0	TT	0	GG	CC	TC	GG	GG	TT	AA	GG	AA	GG	0	0	TC	CC	AG	TT	GG	TT	TA	AA	0	AG	0	0	CA	AG	0	0	GG	0	0	AG	CC	CC	0	AG	AA	GG	CT	CC	TC	AA	0
8190	GG	GG	AA	GT	TT	GG	AA	CC	TC	GG	TG	TT	AA	GG	GA	GG	TT	GG	CC	TC	GG	TT	GG	GT	TA	AA	CG	GG	TT	GG	CA	GG	GG	AA	GG	AG	CT	GG	CC	TT	CC	AG	AA	AA	TT	CC	TC	AA	AA
8193	GG	TG	AA	GT	TT	GG	GG	CC	CC	GG	GG	TT	GA	AG	AA	GG	CT	GG	CC	CC	GG	TT	GG	TT	TA	AA	CC	GG	CC	GG	CC	GG	GG	AA	GG	AA	CT	GG	CC	CC	CG	GG	AA	GG	TT	CC	CC	AA	AA
8196	GG	GG	GA	TT	TT	AA	AG	CC	TC	GG	TG	TT	AA	AG	GG	GG	CC	AA	CC	CC	GG	TT	GG	GT	TA	AA	GG	GG	CC	GG	CC	GG	GG	AA	AG	GG	TT	GG	CC	TC	CC	GG	AA	AG	CT	TC	CC	AA	GA
8203	GG	TG	AA	TT	TT	AA	AG	CC	CC	CC	GG	TT	GA	GG	GG	GG	CT	AA	TC	CC	AG	CT	GG	TT	TA	AA	GG	GG	TC	GG	AA	GG	GG	AA	GG	GG	CT	AG	CC	TT	CC	GG	AA	AG	TT	CC	CC	AA	GA
8198	GG	TG	AA	GT	TT	GG	AA	CC	TT	GG	GG	TT	GA	AG	GA	GG	TT	GG	CC	TC	AG	CT	GG	GG	TT	AA	CG	GG	TT	GG	CA	GG	GG	AA	GG	GG	TT	GG	CC	TT	CG	AG	AA	AG	CT	CC	TC	AA	GA
8211	GG	GG	GA	GT	TT	GG	AG	CC	0	GG	TG	TT	AA	GG	GA	GG	TT	GG	TC	CC	AG	CT	GG	GG	0	AA	GG	GG	TC	GG	AA	GG	GG	GA	GG	GG	CT	GG	CC	TT	GG	AG	AA	GG	TT	CC	CC	AA	AA
8216	GG	GG	AA	GT	TT	AG	AA	TC	TT	CG	GG	TT	AA	AG	AA	GG	CT	GG	TC	CC	GG	CT	GG	TT	AA	AA	GG	AG	TC	GG	AA	GG	GG	AA	GG	GG	CT	AG	CC	TC	CC	AG	AA	GG	TT	CC	CC	AA	GA
8195	GG	TG	AA	GG	CT	GG	GG	TC	TC	GG	GG	TT	AA	GG	AA	GG	TT	GG	CC	CC	GG	TT	GG	GT	TA	AA	GG	AG	TT	GG	CC	GG	GG	GA	GG	GG	CT	GG	CC	TT	CG	GG	AA	AG	TT	CC	CC	AA	AA
8199	GG	TG	AA	TT	TT	GG	AG	CC	CC	GG	GG	TT	0	GG	GG	GG	TT	GG	CC	CC	AG	CC	GG	0	AA	AA	GG	GG	TC	AA	CA	0	GG	AA	GG	GG	CT	AA	CC	CC	GG	AA	AA	AG	TT	CC	CC	AA	0
8200	GG	GG	0	GT	TT	GG	AG	CC	0	GG	TG	TT	0	GG	GA	GG	TT	GG	TC	CC	0	CT	GG	0	TA	AA	GG	AG	TC	0	0	GG	GG	AA	AG	GG	CT	0	CC	0	CG	AG	AA	AG	CT	CC	CC	AA	0
8201	AG	TT	AA	GT	TT	AG	GG	CC	CC	GG	GG	TT	AA	GG	AA	GG	CT	AG	CC	TC	GG	TT	AG	GT	AA	AA	GG	AG	TC	GG	CA	GG	GG	AA	GG	AG	CT	GG	CC	TC	CG	GG	AA	GG	CT	CC	CC	AA	GA
8204	GG	TG	AA	TT	TT	GG	AG	CC	CC	GG	GG	TT	GA	GG	GG	GG	TT	AG	TC	CC	AA	CT	GG	TT	TA	AA	GG	GG	TT	AG	CA	AG	GG	GA	AG	GG	TT	AG	CC	TT	CG	AG	AA	AG	TT	TC	CC	AA	GA
8191	GG	TT	AA	TT	TT	AG	GG	CC	TT	CG	GG	TT	GA	GG	GA	GG	CT	AA	TC	TC	AG	CT	GG	TT	TA	AA	CG	GG	TT	GG	AA	GG	GG	GA	GG	GG	CT	GG	CC	TT	CC	GG	AA	AG	TT	CC	CC	AA	GA
8205	GG	TT	AA	GT	TT	AG	AA	CC	CC	GG	GG	CT	GG	GG	GA	GG	CT	GG	TC	CC	AG	CT	GG	TT	AA	AA	GG	AG	CC	GG	AA	GG	GG	GG	GG	AA	CT	AG	CC	TT	GG	GG	AA	AG	TT	CC	CC	AA	AA
8213	AG	TT	AA	TT	TT	AG	AG	CC	TC	GG	GG	TT	AA	GG	AA	GG	TT	AG	CC	CC	GG	CT	GG	GT	TA	AA	CG	AA	TC	GG	CC	GG	GG	GA	AG	AG	TT	AA	CC	TT	GG	AG	AA	AG	CT	CC	CC	AA	GA
10022	AG	GG	AA	TT	TT	AA	GG	CC	CC	GG	GG	TT	AA	GG	AA	GG	TT	AG	TC	CC	GG	TT	GG	GT	AA	AA	GG	GG	CC	GG	CA	GG	GG	AA	GG	GG	CT	GG	CC	TT	CC	GG	AA	GG	CT	CC	CC	AA	AA
10023	GG	TT	GA	TT	TT	AA	GG	CC	TC	GG	GG	TT	AA	AG	AA	GG	TT	GG	TC	CC	AA	CT	GG	TT	TT	AA	GG	GG	TC	GG	CA	GG	GG	AA	AG	AG	CT	AG	CC	TC	CG	GG	AA	AG	TT	TC	CC	AA	GA
10024	GG	TG	GA	TT	TT	AG	GG	CC	CC	GG	TG	TT	AA	GG	GA	GG	TT	AA	TC	CC	AG	TT	GG	GG	AA	CA	GG	GG	TT	GG	AA	GG	GG	AA	GG	GG	CC	AA	CC	TT	GG	GG	AA	GG	CT	CC	TC	AA	GA
10027	AG	TG	GA	TT	TT	GG	GG	CC	CC	CG	TG	TT	AA	GG	GA	GG	TT	AG	CC	CC	GG	TT	GG	TT	TT	AA	GG	GG	CC	GG	CA	GG	GG	AA	GG	GG	TT	AG	CC	TC	CC	GG	AA	GG	CC	TC	CC	AA	GA
10032	GG	TG	GG	GT	TT	AG	GG	CC	CC	CG	TG	TT	GA	GG	GA	GG	TT	AG	CC	CC	GG	TT	GG	TT	AA	AA	GG	GG	TC	GG	CC	AG	GG	GA	AG	GG	TT	AG	CC	TC	CC	AG	AA	AG	CT	TC	CC	AA	GG
10034	GG	GG	GG	TT	TT	AG	GG	CC	TC	GG	GG	TT	GA	AG	AA	GG	TT	AA	CC	CC	AA	CT	GG	TT	TA	CA	GG	AG	TT	GG	CA	GG	GG	GA	GG	AG	CC	AG	CC	CC	CG	AG	AA	AG	TT	TC	CC	AA	GG
10037	GG	TG	GA	GT	TT	AG	AG	TC	TC	CG	TT	TT	GA	0	AA	GG	TT	GG	CC	CC	GG	TT	GG	TT	AA	CA	0	0	TT	GG	CC	0	GG	GA	AG	GG	TT	AG	CC	0	CG	AG	AA	GG	TT	CC	CC	AA	AA
10042	AG	TG	GA	GT	TT	GG	GG	CC	CC	GG	GG	TT	AA	AG	AA	GG	TT	GG	TC	CC	AG	CT	GG	TT	AA	AA	CG	GG	TC	GG	CA	AG	GG	AA	GG	GG	CC	GG	CC	TC	CG	AA	CA	AG	0	TC	CC	AA	GA
10044	GG	TG	0	TT	TT	AA	AA	CC	CC	CG	TT	TT	AA	GG	GA	GG	TT	GG	TC	CC	AG	CT	GG	GT	AA	AA	GG	AA	CC	GG	AA	AG	GG	GA	GG	GG	CT	GG	CC	CC	CG	GG	AA	AG	CT	CC	CC	AA	0
10047	AG	GG	AA	TT	TT	AA	GG	CC	CC	GG	GG	TT	AA	GG	AA	GG	TT	AG	TC	CC	GG	TT	GG	GT	AA	AA	GG	GG	CC	GG	CA	GG	GG	AA	GG	GG	CT	GG	CC	TT	CC	GG	AA	GG	CT	CC	CC	AA	AA
10083	0	0	GG	GG	TT	AG	GG	CC	TC	0	0	TT	GG	GG	AA	GG	TT	GG	CC	0	GG	0	GG	TT	AA	0	CG	AA	0	GG	CA	GG	AG	AA	GG	GG	CT	GG	CC	0	GG	GG	AA	GG	CT	CC	0	0	0
9946	GG	GG	GG	TT	TT	GG	GG	CC	CC	GG	TT	TT	AA	AG	AA	GG	TT	GG	TT	CC	AG	CT	GG	GT	AA	AA	CG	GG	CC	GG	CA	GG	GG	AA	AG	GG	CC	AA	CC	TC	CG	GG	AA	GG	TT	CC	CC	AA	AA
9948	GG	GG	GA	TT	TT	AA	AA	CC	TT	GG	GG	TT	AA	GG	0	GG	TT	GG	CC	CC	AG	TT	GG	GT	TA	AA	CG	GG	TT	GG	CA	GG	GG	AA	GG	GG	CT	AA	CC	TT	GG	GG	AA	GG	TT	CC	TC	AA	AA
9949	GG	TG	AA	TT	TT	GG	AG	CC	TC	GG	GG	TT	GA	GG	AA	GG	CT	AG	TC	CC	GG	TT	GG	TT	TA	CA	GG	GG	CC	GG	CA	AG	GG	AA	GG	AG	TT	AG	CC	TT	CC	AA	AA	AG	CT	CC	CC	AA	GA
9950	GG	GG	GA	GT	TT	GG	GG	CC	TT	CG	TG	TT	GA	GG	AA	GG	CC	AA	CC	CC	GG	CT	GG	TT	AA	AA	GG	GG	TC	GG	CA	GG	GG	AA	GG	GG	CT	AG	CC	TT	CG	GG	AA	AG	TT	CC	TT	AA	AA
9951	GG	TG	AA	TT	TT	AA	AA	CC	CC	GG	GG	TT	GG	GG	AA	GG	TT	GG	CC	CC	AG	TT	GG	GT	AA	AA	GG	GG	TT	GG	CC	GG	GG	GA	GG	GG	TT	GG	CC	TC	GG	GG	AA	AA	TT	CC	CC	AA	GG
9952	GG	TT	AA	GT	TT	AG	AG	CC	CC	GG	TG	TT	AA	AG	AA	GG	CT	AG	CC	CC	AG	TT	GG	GT	TA	AA	GG	GG	TC	GG	CA	GG	GG	AA	GG	GG	TT	GG	CC	TT	GG	GG	AA	GG	CT	CC	CC	AA	GA
9953	GG	GG	GA	GG	TT	GG	GG	TC	TC	0	TG	TT	AA	GG	AA	GG	TT	GG	CC	CC	GG	TT	GG	TT	AA	AA	GG	GG	TC	AG	AA	GG	GG	GA	GG	GG	CT	AG	CC	0	CC	AG	AA	AA	TT	CC	CC	AA	GA
9954	GG	TG	AA	GT	TT	GG	AA	CC	TC	GG	GG	TT	GG	GG	GA	GG	CT	GG	CC	CC	GG	CT	GG	TT	AA	CA	GG	GG	TC	GG	CC	GG	AG	AA	GG	GG	TT	GG	CC	TC	CG	GG	AA	AG	CT	CC	0	AA	GG
9955	GG	TG	AA	GT	TT	AA	GG	CC	TC	CG	GG	CT	AA	GG	GA	GG	CT	GG	TC	CC	AG	TT	GG	TT	TA	AA	GG	AG	TC	GG	CC	GG	GG	GA	GG	AG	TT	AA	CC	TC	CG	GG	AA	GG	TT	TC	0	AA	0
9957	GG	TG	AA	GT	TT	GG	AG	CC	CC	GG	GG	TT	AA	GG	AA	GG	CC	GG	CC	CC	GG	TT	GG	GT	AA	AA	CC	GG	CC	GG	CA	GG	GG	AA	GG	GG	CC	GG	CC	TC	GG	AG	AA	AG	TT	CC	0	AA	AA
9958	GG	TG	GA	TT	TT	GG	GG	CC	CC	GG	TG	TT	AA	AG	AA	GG	CT	AG	TC	CC	AG	TT	GG	TT	TT	CA	GG	GG	TC	AG	AA	GG	GG	AA	GG	GG	TT	AG	CC	TT	CG	GG	AA	AG	TT	CC	CC	AA	0
9960	GG	TG	GA	GT	TT	AA	AG	CC	CC	GG	TG	TT	GA	AG	AA	GG	TT	GG	CC	CC	AG	CT	GG	TT	AA	AA	CG	GG	TC	GG	AA	GG	GG	AA	GG	AG	TT	AG	CC	TT	CC	GG	AA	AA	CT	CC	CC	AA	AA
9962	AG	GG	GA	GT	TT	GG	GG	TC	CC	CG	GG	TT	AA	GG	AA	GG	CT	GG	CC	CC	AG	TT	GG	TT	AA	AA	GG	AG	CC	GG	CA	AG	GG	GA	GG	GG	CC	AG	CC	TC	CG	AA	AA	AG	TT	TC	CC	AA	GG
Fli-777	GG	TG	AA	TT	TT	AG	AA	CC	0	GG	GG	TT	AA	GG	AA	GG	CT	AG	CC	0	GG	0	GG	0	AA	AA	CG	GG	CC	GG	CA	0	AG	AA	GG	GG	0	GG	CC	0	CG	AG	AA	GG	CT	CC	0	AA	GA
Fli-778	0	TG	AA	TT	TT	GG	AG	CC	0	GG	GG	TT	GG	GG	GA	GG	TT	AG	TC	0	AA	CT	GG	GT	AA	AA	CC	GG	CC	GG	0	GG	GG	AA	GG	GG	CC	AG	CC	CC	CC	AG	AA	AG	TT	CC	0	AA	GA
Fli-779	GG	TG	AA	GG	TT	GG	AG	CC	TC	CC	0	0	AA	AG	AA	GG	TT	GG	TC	0	GG	0	0	0	TA	AA	CC	GG	CC	GG	CA	0	AA	AA	AA	GG	CT	AG	CC	CC	CG	GG	AA	0	TT	CC	0	AA	GG
Fli-780	GG	TG	GG	GT	TT	AG	AG	TC	CC	GG	TG	TT	GA	GG	AA	TG	CT	AG	TC	CC	GG	CT	GG	TT	TT	AA	CG	GG	CC	GG	CA	GG	AG	AA	AA	AG	0	AG	CC	0	CC	GG	AA	GG	TT	CC	0	GA	GA
18576	0	0	0	0	0	0	0	0	0	GG	0	0	0	0	0	0	0	0	0	0	0	0	GG	0	0	0	CG	GG	TC	0	0	0	0	AA	0	0	TT	0	0	0	0	0	0	0	0	0	0	AA	0
18577	AG	GG	AA	0	TT	AG	GG	TC	CC	GG	TG	CT	GG	GG	AA	GG	CT	AG	TC	CC	AA	TT	GG	0	AA	AA	CG	GG	CC	GG	CA	GG	AA	AA	GG	AG	TT	AG	CC	CC	GG	AG	AA	GG	CT	CC	CC	AA	GG
18579	GG	GG	AA	0	TT	AA	AG	TC	TC	GG	0	TT	GA	GG	AA	GG	TT	AG	CC	TC	GG	CT	GG	0	AA	AA	GG	AA	TC	GG	AA	AG	GG	GA	0	GG	CT	AA	CC	CC	CC	AG	AA	GG	TT	CC	CC	AA	AA
18581	AG	TT	AA	0	TT	AG	GG	CC	CC	GG	GG	TT	GA	AG	GA	GG	CT	AA	TC	CC	GG	TT	GG	0	AA	AA	CG	AG	TC	GG	CA	GG	AA	AA	GG	AA	TT	AG	CC	CC	CG	GG	AA	AG	CT	CC	CC	AA	AA
18466	GG	TG	GA	GG	TT	GG	GG	TT	CC	GG	GG	CT	AA	GG	AA	GG	CT	GG	TC	CC	GG	CC	GG	0	TA	AA	GG	GG	CC	GG	CA	AG	GG	AA	GG	GG	TT	AG	CC	TC	CG	GG	AA	GG	TT	CC	CC	AA	GA
18467	GG	TT	AA	0	TT	AA	GG	CC	CC	0	GG	TT	AA	AG	GA	GG	CT	GG	TC	CC	AA	TT	0	0	TA	AA	0	0	0	GG	CA	GG	AA	0	GG	AG	0	AG	CC	CC	GG	GG	AA	GG	TT	CC	TC	0	GA
18468	GG	TG	AA	0	TT	AG	AG	CC	CC	0	GG	TT	GG	GG	AA	GG	TT	AG	CC	CC	AA	TT	0	0	TA	AA	0	GG	CC	GG	CA	AG	GG	AA	AA	GG	CT	GG	CC	TC	GG	AA	AA	GG	CT	CC	CC	0	AA
18469	GG	TG	GA	0	TT	AA	AA	CC	CC	GG	GG	TT	GA	GG	GA	GG	CT	GG	TC	CC	GG	TT	GG	0	TA	AA	GG	GG	TT	GG	CA	AG	AA	AA	GG	GG	TT	AG	CC	CC	GG	AG	AA	GG	CC	CC	CC	AA	GG
18470	AG	TG	GA	0	CT	AG	GG	TC	TC	GG	TG	TT	GG	AA	AA	GG	CT	GG	TC	CC	GG	TT	GG	0	AA	AA	GG	GG	TC	GG	CA	GG	AA	AA	GG	AA	TT	GG	CC	CC	GG	AG	AA	GG	CT	CC	CC	AA	GA
18471	GG	GG	GG	GG	CT	GG	AA	CC	TT	GG	GG	CT	AA	GG	AA	GG	TT	AA	TT	CC	AG	CC	GG	0	TA	AA	GG	GG	TC	GG	CC	GG	GG	AA	AG	GG	TT	GG	CC	CC	CC	GG	AA	GG	TT	CC	CC	AA	AA
18472	GG	TG	GA	0	TT	GG	AG	TT	TT	GG	GG	CT	GA	GG	GA	TG	CC	AG	TC	CC	AA	TT	GG	0	AA	CA	GG	GG	CC	GG	CA	AG	AA	AA	GG	AA	CT	AG	CC	CC	CG	GG	AA	GG	TT	TC	CC	AA	GA
18473	GG	TG	AA	0	TT	AG	AG	CC	CC	GG	GG	TT	GA	AG	AA	GG	CC	GG	TT	CC	GG	TT	GG	0	AA	AA	GG	GG	TT	GG	CA	GG	GG	AA	GG	GG	TT	AA	CC	CC	CG	GG	AA	GG	TT	CC	TC	AA	AA
18474	AG	GG	AA	0	TT	GG	AG	CC	TT	0	GG	TT	AA	GG	AA	GG	CT	GG	TC	CC	GG	CT	0	0	TA	AA	0	GG	0	GG	CC	GG	AA	0	GG	GG	0	AG	CC	TT	CG	GG	AA	GG	TT	CC	CC	0	AA
18475	AG	GG	AA	0	TT	AG	AA	CC	TT	GG	TG	TT	AA	GG	AA	GG	CT	AG	TC	CC	GG	TT	GG	0	TA	AA	GG	GG	CC	GG	CA	AG	GG	GA	GG	AG	CT	GG	CC	CC	CG	GG	AA	GG	CT	TC	CC	GA	AA
18476	AG	GG	AA	GG	TT	AG	GG	CC	CC	GG	TG	TT	GG	GG	AA	GG	CT	AA	CC	CC	AG	TT	GG	0	AA	AA	GG	GG	CC	GG	AA	GG	GG	AA	GG	GG	TT	AA	CC	TC	GG	GG	AA	GG	TT	CC	CC	AA	GA
18477	GG	GG	AA	0	TT	GG	GG	TC	TC	GG	TT	TT	AA	GG	GA	GG	TT	AA	CC	CC	GG	CC	GG	0	AA	AA	GG	GG	TC	GG	CC	AA	AA	AA	AG	GG	TT	GG	TC	CC	GG	AA	AA	AA	CT	CC	CC	AA	GG
17212	GG	GG	AA	GG	TT	GG	AA	CC	CC	GG	GG	TT	AA	GG	AA	GG	CT	AA	CC	CC	GG	CT	GG	0	AA	AA	CG	GG	CC	GG	AA	AG	AA	GA	GG	GG	CC	AG	CC	CC	CC	GG	AA	AA	CC	CC	CC	GG	AA
17218	AG	TG	AA	0	TT	AA	AG	CC	CC	GG	GG	CT	AA	AG	AA	0	CT	GG	TC	CC	GG	TT	GG	0	AA	AA	GG	0	TC	GG	CA	GG	GG	AA	GG	AG	TT	AA	CC	0	CG	AG	AA	AG	CT	CC	CC	AA	AA
17236	GG	GG	AA	GT	TT	GG	GG	CC	TT	CC	GG	TT	AA	GG	AA	GG	CT	GG	TT	CC	GG	0	GG	0	AA	AA	GG	GG	CC	GG	CA	GG	GG	GA	GG	GG	CT	GG	CC	CC	CC	AG	CA	AG	0	CC	CC	GG	GA
17238	GG	TT	AA	GG	TT	AA	GG	CC	TC	GG	GG	CT	GA	GG	AA	GG	CC	GG	TC	CC	AG	TT	GG	0	AA	AA	GG	AG	TC	GG	AA	GG	GG	AA	GG	AA	TT	AA	CC	CC	GG	AA	AA	AG	CC	CC	CC	AA	GG
17240	GG	TT	GA	TT	TT	GG	GG	CC	CC	GG	GG	TT	GA	GG	GG	GG	CT	GG	TC	CC	GG	CT	GG	0	AA	AA	CG	GG	CC	GG	CC	GG	AA	AA	GG	AG	CT	AA	CC	CC	CG	AA	AA	GG	0	TC	CC	AA	GA
17241	GG	TG	AA	0	TT	AA	GG	0	TT	CC	GG	TT	AA	GG	AA	0	TT	GG	TT	0	AA	TT	GG	0	AA	AA	CC	0	CC	GG	AA	GG	GG	AA	0	AG	TT	GG	CC	0	0	GG	AA	AA	TT	0	CC	AA	AA
17244	GG	0	AA	TT	TT	AG	0	CC	0	0	0	TT	AA	GG	AA	0	CC	GG	0	CC	GG	0	GG	0	AA	AA	GG	0	CC	GG	AA	GG	AA	AA	0	GG	CT	GG	CC	0	CC	GG	AA	GG	0	0	0	0	0
16870	AG	GG	AA	TT	TT	AG	GG	CC	CC	CG	GG	TT	AA	AG	AA	GG	TT	GG	TC	CC	GG	CT	GG	0	TA	CA	GG	AG	CC	GG	AA	GG	GG	AA	GG	GG	TT	AA	CC	CC	CG	AA	AA	AG	TT	CC	CC	AA	GA
16871	GG	TG	AA	GT	TT	GG	GG	CC	TC	CG	0	TT	GA	GG	GA	0	TT	0	TC	CC	AG	CT	GG	0	TA	AA	GG	AA	CC	GG	CA	GG	GG	AA	GG	GG	TT	AG	CC	TT	CC	AG	CA	AA	0	0	CC	AA	GA
16872	GG	GG	GA	GT	TT	AA	AG	CC	TC	CG	GG	TT	AA	GG	AA	GG	TT	GG	TC	CC	GG	TT	GG	0	AA	AA	GG	GG	TC	GG	AA	GG	GG	GA	GG	0	TT	AG	CC	CC	CG	AA	CA	AA	CT	CC	CC	AA	AA
16873	GG	TG	AA	TT	TT	GG	AG	CC	TC	GG	GG	TT	AA	GG	AA	TG	CC	AA	TC	CC	AG	TT	GG	0	AA	AA	GG	GG	0	GG	CA	GG	0	GA	AA	0	0	0	0	0	0	0	AA	0	CC	0	TT	0	0
16874	AG	GG	AA	TT	TT	0	GG	CC	CC	0	TT	0	GA	GG	GA	GG	TT	GG	TC	CC	GG	CT	0	0	TT	CA	0	GG	CC	GG	AA	GG	GG	0	0	0	TT	AG	CC	CC	CC	GG	AA	AG	TT	CC	CC	0	AA
16875	GG	0	AA	GT	CT	AG	AG	CC	0	GG	TG	CT	GA	0	AA	GG	CT	GG	TC	CC	GG	TT	0	0	TT	AA	GG	0	0	GG	AA	GG	GG	GG	0	AA	TT	AA	CC	TC	GG	AG	AA	AG	TT	CC	CC	AA	AA
16876	GG	TG	GA	GT	TT	AA	GG	CC	CC	GG	GG	TT	AA	GG	GA	GG	CC	GG	TC	CC	AG	CT	0	0	TA	AA	GG	0	TC	GG	CC	GG	GG	AA	GG	0	TT	GG	CC	CC	CG	AA	AA	AA	TT	CC	CC	AA	AA
16877	AG	TT	AA	0	TT	AG	AG	CC	CC	GG	TG	TT	GA	GG	AA	GG	CT	AA	TC	CC	GG	CT	GG	0	TA	AA	CG	0	CC	GG	CC	GG	GG	GA	GG	AG	CT	AG	TC	TC	CC	AG	AA	GG	TT	CC	CC	AA	AA
16878	GG	TT	AA	GT	TT	GG	AA	CC	CC	GG	TG	CT	GA	GG	AA	GG	CT	AA	TT	CC	GG	CT	GG	0	TA	AA	CG	AG	TC	GG	CA	GG	GG	AA	GG	GG	CT	AG	CC	TC	CG	AG	CA	0	CT	CC	CC	AA	GG
16879	AG	GG	AA	TT	TT	AA	AG	CC	CC	CG	0	0	GA	GG	GA	GG	TT	GG	CC	CC	GG	TT	GG	0	AA	AA	GG	GG	CC	AG	AA	GG	GG	GA	GG	AG	TT	AA	CC	TT	CG	GG	AA	0	CT	CC	TC	AA	GA
16881	GG	GG	AA	GT	TT	AG	AG	TC	CC	CG	GG	TT	AA	GG	AA	GG	CC	AA	TC	CC	GG	TT	GG	0	AA	CA	CG	AA	TC	GG	CC	GG	GG	AA	AG	AG	TT	AA	CC	CC	CC	AA	CA	AG	TT	CC	CC	AA	GG
16882	AG	TG	AA	GT	CT	GG	AG	CC	CC	GG	GG	TT	AA	GG	AA	GG	CT	GG	TC	CC	AA	0	GG	0	AA	AA	GG	GG	TT	GG	CA	GG	GG	GG	GG	GG	TT	AA	CC	TC	CC	AG	AA	AA	CT	CC	TC	AA	GG
16883	GG	GG	AA	TT	TT	AG	GG	CC	CC	GG	GG	TT	AA	GG	GA	GG	CT	GG	TT	CC	AG	CT	GG	0	TA	AA	GG	GG	CC	AA	CA	GG	GG	AA	GG	AA	TT	GG	CC	CC	GG	AA	AA	AA	CT	CC	CC	AA	GA
16884	AG	GG	AA	TT	CT	AG	GG	CC	CC	GG	TG	TT	GA	GG	AA	GG	TT	GG	CC	CC	GG	TT	GG	0	AA	AA	CG	AA	CC	GG	CA	GG	GG	AA	GG	GG	TT	AG	CC	CC	GG	AG	AA	AA	TT	CC	CC	AA	GG
16885	AG	GG	AA	GT	TT	AA	AG	CC	CC	CG	GG	0	GA	GG	AA	GG	TT	AA	TC	CC	GG	TT	GG	0	TA	AA	CG	AG	CC	GG	AA	GG	GG	AA	GG	GG	TT	AG	CC	TT	CC	AA	AA	GG	TT	CC	CC	AA	GA
16886	AG	TG	AA	GT	TT	AA	AG	CC	TC	CC	0	TT	AA	GG	GA	GG	TT	GG	TC	CC	AG	CT	GG	0	TA	AA	GG	AG	CC	GG	CC	GG	GG	GA	GG	AA	TT	AG	CC	CC	CC	GG	AA	GG	0	CC	CC	AA	GA
16887	GG	TG	AA	GT	TT	AG	AG	CC	CC	GG	TT	TT	AA	GG	GA	GG	TT	GG	TC	CC	GG	CT	GG	0	AA	AA	CG	GG	CC	GG	CA	GG	GG	AA	GG	GG	CT	AA	CC	CC	CG	GG	AA	GG	TT	CC	CC	AA	GG
16888	AG	TT	AA	TT	TT	AG	AG	CC	CC	GG	TT	TT	AA	GG	GA	TG	CC	AA	TT	CC	GG	TT	GG	0	AA	AA	CG	AG	CC	GG	CA	GG	GG	AA	GG	AG	CT	AG	CC	CC	CC	AG	CA	0	TT	TC	CC	AA	GA
16889	GG	TG	AA	GG	TT	AA	AA	CC	CC	GG	TT	TT	AA	GG	AA	GG	TT	AA	CC	CC	AG	TT	GG	0	TA	CA	GG	AA	TC	GG	CA	GG	GG	GA	GG	GG	CT	AG	CC	CC	CG	AA	AA	AG	TT	CC	CC	AA	GG
16890	GG	GG	AA	GT	TT	AG	AG	TT	CC	GG	TG	TT	AA	AG	GA	GG	TT	AA	CC	CC	GG	TT	GG	0	TA	AA	GG	AG	CC	GG	CA	GG	GG	GA	GG	GG	TT	GG	CC	CC	CC	GG	CA	AA	TT	CC	CC	AA	GG
16891	AA	GG	AA	TT	TT	AA	GG	CC	CC	0	GG	0	GA	GG	AA	GG	TT	GG	TC	CC	GG	CT	0	0	TA	AA	0	GG	CC	GG	CA	GG	GG	AA	AG	AA	TT	AA	CC	CC	CG	AG	AA	AG	TT	CC	CC	0	AA
16892	AA	TG	0	0	TT	AA	AG	CC	0	GG	TG	TT	AA	GG	AA	0	CT	0	TC	CC	GG	CT	GG	0	AA	AA	GG	AG	TC	GG	CA	GG	GG	AA	GG	AG	CT	AG	CC	TC	0	AG	AA	AG	TT	0	CC	AA	GA
18666	AA	GG	AA	0	TT	AG	GG	CC	TC	0	TG	TT	GA	AG	AA	GG	CC	GG	CC	CC	GG	TT	0	0	TA	AA	0	GG	0	GG	CA	GG	GG	0	GG	AA	CT	AA	CC	CC	CG	GG	AA	0	TT	CC	CC	0	GA
18667	AG	GG	AA	0	TT	AG	GG	CC	CC	CG	TG	TT	GA	GG	GA	GG	TT	AA	CC	CC	GG	TT	GG	0	TA	AA	CG	AG	CC	AG	CA	GG	GG	AA	GG	GG	TT	AA	CC	CC	CG	GG	AA	GG	TT	CC	CC	AA	AA
18668	AG	TG	AA	GG	TT	0	GG	CC	CC	0	GG	TT	GA	AA	GA	GG	TT	AA	TC	CC	GG	TT	0	0	TA	AA	0	0	0	GG	0	GG	GG	0	0	0	0	0	CC	CC	GG	AG	AA	AG	TT	CC	CC	0	GA
18669	GG	TT	AA	GG	TT	GG	GG	CC	TT	GG	GG	TT	AA	GG	AA	GG	TT	AA	CC	CC	GG	TT	GG	0	TA	AA	CG	GG	TC	GG	CC	GG	GG	AA	GG	AA	CT	AA	CC	CC	CC	AA	AA	AA	CT	CC	0	AA	GA
18670	AG	TG	AA	0	TT	0	GG	CC	TC	0	0	CT	GA	GG	AA	GG	CT	AA	TC	CC	GG	TT	0	0	TA	CA	0	AG	0	AG	0	GG	GG	0	0	AA	CT	AA	CC	TC	GG	GG	AA	0	TT	CC	CC	0	GA
14964	GG	GG	AA	GG	TT	GG	GG	CC	TT	CG	GG	TT	GG	GG	GA	TG	TT	GG	TT	CC	GG	TT	GG	0	TA	AA	GG	GG	TC	GG	CA	GG	GG	AA	GG	GG	CT	AG	CC	CC	CG	GG	CA	GG	0	CC	CC	AA	AA
14966	GG	TG	AA	GT	TT	GG	GG	CC	TC	GG	GG	TT	GA	GG	GA	GG	TT	GG	TT	CC	GG	TT	GG	0	TT	AA	CG	GG	TC	GG	CA	GG	GG	GA	GG	GG	TT	AA	CC	CC	GG	GG	CA	0	0	CC	CC	AA	0
14968	GG	GG	AA	GT	TT	GG	GG	TC	TC	GG	GG	TT	GG	GG	AA	GG	TT	GG	TC	CC	GG	TT	GG	0	TA	AA	GG	GG	TC	GG	CA	GG	GG	GA	GG	GG	TT	AA	CC	CC	GG	GG	AA	AG	0	CC	CC	GA	0
14976	GG	TG	AA	GG	TT	GG	AG	TT	TC	GG	GG	TT	GG	GG	AA	GG	TT	GG	TT	CC	GG	TT	GG	0	AA	AA	GG	GG	TC	GG	CC	GG	GG	GA	GG	GG	TT	AA	CC	CC	CC	GG	CA	GG	0	CC	CC	AA	0
14977	GG	GG	AA	GT	TT	GG	GG	TC	CC	CC	GG	TT	GA	GG	GG	GG	TT	GG	CC	CC	GG	TT	0	0	AA	AA	GG	GG	CC	GG	CA	GG	GG	GA	GG	GG	TT	AA	CC	CC	GG	GG	CC	GG	0	CC	CC	AA	0
14978	GG	GG	AA	GG	TT	GG	AG	TC	TC	CG	GG	TT	GA	GG	AA	GG	TT	GG	CC	CC	AG	TT	GG	0	TA	AA	GG	GG	CC	GG	CC	GG	GG	GG	GG	GG	TT	AG	CC	CC	GG	GG	AA	GG	0	CC	CC	AA	0
14979	GG	GG	AA	GG	TT	GG	AG	TC	TC	CC	GG	TT	GA	GG	AA	TG	TT	GG	CC	CC	GG	TT	GG	0	TA	AA	GG	GG	CC	GG	CC	GG	GG	AA	GG	GG	CT	AG	CC	CC	GG	GG	CA	GG	0	CC	CC	AA	0
14980	GG	GG	AA	GG	TT	GG	GG	CC	TT	GG	GG	TT	GA	GG	AA	GG	TT	GG	TT	CC	AG	TT	GG	0	TA	AA	CG	GG	TT	GG	CC	GG	GG	AA	GG	GG	TT	AG	CC	CC	CC	GG	CA	GG	0	CC	CC	GA	0
14989	AG	TG	AA	GG	TT	GG	AG	CC	TT	GG	GG	TT	GG	GG	AA	GG	CT	GG	CC	CC	GG	TT	GG	0	AA	AA	GG	GG	CC	GG	CA	GG	GG	GA	GG	GG	TT	AA	CC	CC	CC	GG	CA	GG	0	TC	CC	AA	0
14991	GG	GG	AA	GT	TT	GG	AG	TC	CC	CG	GG	TT	AA	GG	GA	GG	TT	GG	TT	CC	GG	TT	GG	0	TA	AA	GG	GG	TC	GG	CC	GG	GG	GG	GG	GG	TT	AG	CC	CC	CG	GG	AA	AA	0	CC	CC	AA	0
14992	GG	GG	AA	GG	TT	GG	GG	CC	TT	CG	GG	TT	GA	GG	GG	GG	TT	GG	CC	CC	AG	TT	0	0	TA	AA	CG	GG	CC	GG	CA	GG	GG	AA	GG	GG	TT	AG	CC	CC	GG	GG	CA	GG	0	CC	CC	AA	0
14993	GG	GG	AA	GG	TT	GG	AG	TC	TC	GG	GG	TT	AA	GG	AA	GG	CT	GG	TC	CC	GG	TT	GG	0	TA	AA	GG	GG	CC	GG	CC	GG	GG	AA	GG	GG	TT	AA	CC	CC	CC	GG	CA	GG	0	CC	CC	GA	0
15000	AG	TT	AA	GG	TT	AG	GG	TC	TC	GG	GG	TT	GA	GG	AA	GG	TT	GG	TC	CC	AG	TT	GG	0	TA	AA	CG	GG	TC	GG	CA	GG	GG	AA	GG	GG	CC	AA	CC	CC	CG	GG	CA	GG	0	CC	CC	GA	AA
15001	GG	GG	AA	GG	TT	GG	GG	TC	TC	CC	GG	TT	AA	GG	GA	GG	TT	GG	CC	CC	AA	TT	GG	0	TA	AA	CG	GG	CC	GG	CA	GG	GG	GA	GG	GG	TT	AG	CC	CC	GG	GG	AA	GG	0	CC	CC	AA	0
15002	AG	TG	AA	GG	TT	GG	GG	CC	TT	GG	GG	TT	GA	GG	AA	GG	CT	GG	TC	CC	GG	TT	GG	0	TA	AA	GG	GG	TC	GG	CA	GG	GG	GA	GG	GG	TT	AA	CC	CC	CG	GG	CA	GG	0	CC	CC	GA	0
15003	GG	TG	AA	GT	TT	GG	GG	TT	CC	GG	GG	TT	GG	GG	AA	GG	TT	GG	TC	CC	GG	TT	GG	0	TA	AA	GG	GG	TC	GG	CC	AG	GG	0	GG	GG	TT	AG	CC	CC	GG	GG	AA	GG	0	CC	CC	AA	0
15005	GG	GG	AA	GG	TT	AA	GG	CC	TT	GG	GG	TT	GA	GG	AA	TG	TT	GG	TC	CC	GG	TT	0	0	TA	AA	GG	GG	0	GG	CA	AG	GG	0	GG	GG	CT	AG	CC	CC	CC	GG	CA	GG	0	TC	CC	0	0
18417	AG	TG	AA	GG	TT	AG	GG	CC	CC	GG	GG	TT	GA	GG	AA	GG	CC	AG	CC	CC	GG	CC	GG	0	AA	AA	GG	GG	TT	GG	CA	GG	GG	GA	GG	AA	TT	GG	CC	CC	CG	AG	AA	GG	TT	CC	CC	AA	GG
18422	GG	TT	AA	TT	TT	0	GG	CC	CC	GG	GG	CT	AA	GG	AA	GG	TT	GG	TC	CC	GG	TT	GG	0	AA	AA	GG	GG	TC	GG	AA	GG	AA	AA	GG	GG	TT	0	CC	CC	CG	AA	AA	0	TT	CC	0	AA	GA
2769	GG	GG	AA	TT	TT	0	GG	CC	CC	GG	TT	TT	GA	AG	AA	GG	0	GG	TC	CC	0	TT	GG	TT	AA	AA	CG	GG	TT	GG	CA	GG	GG	GA	GG	GG	CT	AG	CC	TC	GG	GG	AA	GG	CT	TC	CC	AA	GA
2772	GG	GG	AA	GG	TT	AG	GG	0	CC	GG	TG	TT	GA	GG	0	GG	TT	AG	CC	CC	GG	0	GG	TT	TA	AA	GG	GG	CC	GG	CC	GG	GG	AA	GG	AA	CT	0	CC	CC	CC	AG	AA	GG	CT	CC	0	AA	AA
2775	0	GG	AA	GT	TT	AA	GG	CC	CC	GG	TG	TT	GA	GG	AA	GG	TT	GG	CC	CC	GG	TT	GG	TT	AA	0	GG	GG	TT	GG	CA	GG	GG	AA	GG	AG	CT	AG	CC	CC	CG	GG	0	0	CC	CC	CC	AA	GA
2776	0	TT	AA	GG	TT	AA	GG	CC	0	0	GG	0	GG	0	GG	GG	CT	GG	CC	CC	0	0	GG	TT	TA	AA	GG	GG	TT	GG	AA	GG	GG	AA	GG	AA	0	AA	CC	0	GG	GG	0	AA	TT	CC	CC	AA	0
2779	GG	TG	AA	GT	TT	AA	GG	CC	TC	GG	TG	CT	GA	GG	GA	GG	TT	GG	TC	CC	GG	TT	GG	GT	AA	AA	GG	GG	CC	GG	AA	GG	GG	GA	GG	GG	TT	GG	CC	CC	CG	GG	AA	AG	CT	TC	CC	AA	AA
2784	AG	GG	AA	TT	TT	AG	GG	CC	CC	GG	TG	CT	0	GG	AA	GG	TT	GG	TC	CC	AG	CT	GG	GT	AA	AA	GG	GG	TT	GG	CA	GG	GG	GA	GG	AG	CC	GG	CC	CC	CG	GG	AA	AG	TT	CC	CC	AA	GA
2785	AG	TG	AA	TT	TT	GG	GG	CC	CC	GG	TT	TT	GG	GG	GA	GG	CT	GG	TC	CC	GG	CT	GG	TT	AA	CA	GG	GG	TC	GG	CC	GG	GG	GA	GG	GG	CT	GG	CC	CC	GG	GG	AA	GG	TT	CC	CC	AA	AA
2786	GG	GG	AA	GT	TT	GG	GG	CC	TC	GG	TT	TT	GG	GG	AA	GG	CT	GG	TT	CC	GG	TT	GG	GT	AA	AA	GG	AG	TC	GG	AA	GG	GG	AA	GG	AG	CT	AA	CC	TC	CC	AG	AA	AA	TT	CC	CC	AA	GA
7671	GG	TG	AA	GT	CT	AA	GG	TC	TC	GG	GG	TT	AA	GG	AA	GG	TT	GG	CC	CC	AG	TT	GG	TT	TA	AA	CG	GG	CC	GG	AA	GG	GG	AA	GG	GG	CC	GG	CC	CC	CC	GG	AA	AG	CT	CC	CC	AA	GA
7672	GG	GG	AA	TT	TT	AG	AG	CC	CC	GG	GG	TT	GA	GG	AA	GG	TT	GG	TC	CC	AG	TT	GG	TT	TT	AA	GG	GG	TT	GG	CA	GG	GG	AA	GG	AA	CT	AG	CC	CC	CC	AG	AA	AG	CT	CC	CC	AA	GA
7673	GG	TG	AA	TT	TT	AG	GG	CC	CC	CG	TG	TT	GA	GG	AA	GG	TT	GG	TC	CC	GG	TT	GG	TT	TT	AA	GG	GG	TC	GG	CA	GG	GG	AA	AG	GG	CT	AG	CC	CC	CG	GG	AA	AG	CT	CC	CC	AA	AA
7674	AG	TG	AA	GT	TT	AG	AG	CC	CC	GG	TT	CT	AA	GG	AA	GG	TT	GG	TC	CC	GG	TT	GG	TT	AA	AA	GG	GG	TC	GG	AA	GG	GG	GA	GG	AG	TT	GG	CC	CC	CG	GG	AA	AG	CC	CC	CC	AA	AA
7675	AG	TG	0	GT	TT	AA	GG	CC	TC	GG	TG	TT	GG	GG	AA	GG	TT	GG	TT	CC	GG	TT	GG	TT	AA	AA	GG	AA	CC	GG	CA	GG	GG	AA	GG	AG	CT	AG	CC	CC	CG	AG	AA	GG	CT	CC	CC	AA	GA
7676	AG	TG	0	GG	TT	AG	AG	CC	TT	GG	TG	TT	GA	GG	GA	GG	TT	GG	TC	CC	GG	CT	GG	TT	AA	AA	CG	AG	CC	GG	AA	GG	GG	AA	GG	GG	TT	AG	CC	TC	GG	GG	AA	AG	CT	CC	CC	AA	GA
7677	GG	0	AA	GT	TT	AA	GG	0	TC	CC	TG	CT	AA	GG	AA	GG	CT	GG	0	CC	GG	TT	GG	GT	AA	AA	CG	AG	CC	0	CC	AG	GG	AA	GG	GG	CC	0	CC	TC	CC	GG	AA	GG	CT	CC	CC	0	AA
7678	AG	GG	AA	GT	TT	GG	GG	CC	TC	GG	TG	TT	GA	AG	AA	GG	TT	GG	TC	CC	GG	TT	GG	TT	TA	AA	CC	GG	TC	GG	CA	GG	GG	AA	GG	AA	TT	AA	CC	TC	CG	GG	AA	AG	TT	CC	CC	AA	AA
7679	GG	TT	0	GT	TT	AG	GG	CC	TC	GG	TT	TT	GA	AG	GA	GG	TT	AG	CC	CC	GG	TT	GG	TT	AA	AA	GG	AG	TT	GG	AA	GG	GG	GA	AG	AG	CT	AG	CC	CC	CG	GG	AA	AG	TT	CC	CC	AA	AA
7680	AG	GG	AA	TT	TT	AA	GG	CC	0	0	TG	TT	GA	GG	AA	GG	TT	GG	0	CC	GG	TT	GG	GT	TA	AA	GG	AG	CC	GG	AA	GG	GG	GA	AG	GG	0	AA	CC	CC	GG	GG	AA	AG	CT	TC	CC	AA	0
7681	GG	GG	AA	GT	0	GG	GG	CC	TT	GG	TT	CC	GA	GG	GG	GG	CT	GG	CC	CC	AG	CT	GG	TT	TA	AA	0	AG	CC	GG	CC	GG	GG	AA	GG	GG	TT	AG	CC	CC	GG	GG	AA	AG	TT	CC	CC	AA	GA
7682	GG	TG	AA	GT	TT	GG	GG	CC	CC	GG	TG	TT	GG	GG	AA	GG	CT	GG	CC	CC	GG	CT	GG	TT	AA	AA	CG	GG	CC	GG	CA	GG	GG	AA	GG	AG	CT	AG	CC	CC	CG	GG	AA	AA	TT	CC	CC	AA	GA
7683	GG	GG	AA	GT	TT	AA	GG	CC	CC	GG	TG	TT	GA	GG	AA	GG	TT	GG	CC	CC	GG	TT	GG	GT	TA	AA	GG	GG	TT	GG	CA	GG	GG	AA	GG	AA	CC	AG	CC	CC	GG	GG	AA	AG	CT	CC	CC	AA	GA
7684	GG	GG	0	GT	TT	AG	GG	CC	0	GG	GG	TT	AA	AG	AA	GG	TT	AG	CC	CC	GG	TT	GG	TT	TT	AA	CG	AG	TT	GG	AA	AG	GG	GA	AG	AG	CT	AG	CC	CC	GG	GG	AA	AG	TT	CC	CC	AA	AA
7685	GG	TG	AA	GG	TT	GG	GG	CC	CC	GG	GG	0	GG	AG	AA	GG	CT	GG	CC	CC	GG	CC	GG	TT	TA	AA	GG	GG	TC	GG	AA	GG	0	AA	GG	AG	CT	AG	CC	TC	CC	0	AA	AA	TT	CC	CC	AA	AA
7686	AG	GG	AA	GG	TT	GG	GG	CC	CC	GG	TG	TT	GG	GG	GG	GG	TT	GG	CC	CC	GG	TT	GG	TT	TT	AA	GG	GG	CC	GG	CA	GG	GG	GA	GG	AG	CT	AG	CC	TC	GG	GG	AA	GG	TT	0	CC	AA	GA
7687	GG	GG	0	GT	TT	GG	GG	CC	TT	GG	TG	TT	GA	GG	AA	GG	TT	GG	TC	CC	GG	TT	GG	GT	AA	AA	GG	GG	CC	GG	AA	GG	GG	AA	GG	AG	0	AG	CC	CC	CG	GG	CA	GG	CT	TC	CC	AA	GA
7688	GG	GG	AA	GT	TT	GG	0	CC	CC	GG	TG	TT	GA	GG	AA	GG	TT	GG	TC	CC	GG	TT	GG	GT	0	AA	0	GG	CC	GG	CA	GG	0	AA	GG	0	CC	AG	CC	CC	CG	GG	0	GG	CT	TC	0	AA	GA
7689	GG	TG	AA	TT	TT	GG	GG	CC	CC	GG	TG	TT	GA	GG	GG	GG	CT	GG	CC	CC	GG	TT	GG	GT	AA	AA	CG	AG	TT	GG	AA	GG	GG	GA	GG	AA	TT	AG	CC	CC	GG	GG	AA	GG	CT	CC	CC	AA	AA
7690	GG	GG	AA	TT	TT	AG	GG	CC	CC	CG	TT	TT	GA	GG	AA	GG	TT	GG	TC	CC	GG	TT	GG	TT	TT	CA	GG	AA	TC	GG	AA	GG	GG	GA	GG	AG	CT	GG	CC	TC	GG	GG	AA	AG	TT	CC	CC	AA	GA
7691	GG	GG	AA	TT	TT	AG	GG	CC	CC	GG	TG	TT	GG	GG	GA	GG	CT	GG	CC	CC	GG	TT	GG	TT	TA	AA	GG	GG	TT	GG	AA	GG	GG	AA	GG	AG	CT	AA	CC	CC	CG	GG	0	AA	CC	CC	CC	AA	AA
7692	GG	TT	AA	TT	TT	GG	GG	CC	TC	GG	TG	TT	GA	AG	AA	GG	CT	GG	CC	CC	GG	CT	GG	TT	TA	CA	GG	AG	TT	GG	CC	GG	GG	AA	AG	AG	TT	GG	CC	CC	CG	GG	AA	AA	TT	CC	CC	AA	AA
7693	AG	GG	AA	TT	TT	AG	GG	CC	CC	GG	GG	TT	GG	GG	GA	GG	TT	GG	TC	CC	GG	TT	GG	TT	TA	AA	GG	GG	TT	GG	CA	GG	GG	AA	GG	GG	TT	AG	CC	CC	GG	GG	AA	GG	CT	CC	CC	AA	AA
7694	AG	GG	AA	TT	TT	GG	GG	TC	TC	GG	TG	TT	GA	GG	GA	GG	TT	GG	TT	CC	GG	TT	GG	TT	TA	AA	GG	AG	CC	GG	CA	GG	GG	AA	AG	AG	TT	AG	CC	CC	GG	AG	AA	AG	CT	CC	CC	AA	GA
7695	GG	TT	AA	GT	TT	GG	GG	0	0	0	TG	TT	GG	GG	GG	GG	CT	GG	TC	CC	AA	TT	GG	TT	0	AA	GG	GG	TC	0	CA	GG	AA	AA	GG	AA	CT	GG	CC	CC	GG	GG	0	GG	TT	CC	CC	AA	GA
7696	GG	GG	0	TT	TT	AG	GG	CC	CC	GG	GG	TT	AA	GG	GA	GG	TT	GG	CC	CC	GG	CT	GG	GT	TT	AA	GG	GG	CC	GG	CA	GG	GG	AA	GG	GG	TT	AG	CC	CC	GG	GG	AA	GG	TT	CC	CC	AA	GA
7697	AG	TT	AA	GT	TT	GG	GG	CC	0	GG	TG	TT	GA	GG	AA	GG	TT	GG	TC	CC	GG	TT	GG	TT	TA	AA	CC	AG	CC	GG	AA	GG	GG	AA	AG	GG	CC	AG	CC	CC	CG	GG	AA	GG	TT	CC	CC	AA	AA
7698	GG	TG	AA	GT	TT	AG	GG	CC	0	CG	TG	TT	AA	GG	AA	GG	TT	AG	CC	CC	AG	TT	GG	TT	TA	CA	CG	GG	TC	GG	CC	GG	GG	AA	GG	AG	TT	AG	CC	TC	CC	GG	AA	AG	TT	CC	CC	AA	GA
7699	GG	TG	AA	GT	TT	GG	GG	CC	CC	GG	GG	TT	AA	GG	GA	GG	TT	GG	TC	CC	GG	TT	GG	GT	TA	AA	GG	GG	CC	GG	AA	GG	GG	AA	AG	AA	CC	GG	CC	TC	CC	GG	AA	AA	TT	CC	CC	AA	AA
7700	GG	GG	0	GT	TT	AG	GG	TC	TC	GG	GG	TT	AA	GG	GA	GG	TT	GG	CC	CC	GG	TT	GG	GT	TA	AA	GG	GG	TC	GG	0	GG	GG	AA	GG	AG	TT	AG	CC	CC	CG	GG	AA	AA	TT	CC	CC	AA	0
13721	AG	TG	GA	GG	TT	AG	GG	CC	TC	GG	TG	TT	AA	GG	AA	GG	CT	GG	CC	CC	GG	CC	GG	0	AA	AA	CC	GG	TC	GG	CC	GG	GG	GA	GG	GG	TT	AA	CC	CC	GG	AA	AA	GG	TT	CC	CC	AA	AA
13722	GG	TG	GG	GG	TT	AG	GG	CC	TC	CG	TG	TT	AA	GG	AA	GG	CT	GG	CC	CC	GG	CC	GG	0	AA	AA	CC	GG	TC	GG	CA	AG	AA	AA	GG	GG	TT	AA	CC	CC	CG	AA	CA	GG	TT	CC	CC	AA	GG
13723	AG	GG	GG	GG	TT	GG	GG	CC	CC	GG	GG	TT	AA	GG	AA	GG	CT	GG	CC	CC	GG	CC	GG	0	AA	AA	CC	AG	TT	GG	CC	GG	GG	GA	AG	GG	TT	AA	CC	CC	GG	AG	AA	GG	TT	CC	CC	AA	GG
13726	AG	GG	AA	GG	TT	AG	AG	CC	TT	GG	TG	TT	AA	GG	AA	GG	CT	GG	TC	CC	AA	TT	GG	0	TA	AA	GG	AG	CC	AG	AA	GG	GG	GA	GG	GG	CC	AA	CC	CC	CC	GG	AA	GG	TT	CC	CC	AA	AA
13727	GG	GG	AA	GT	TT	AG	AG	CC	TC	GG	0	TT	AA	AG	AA	GG	CT	GG	TC	CC	AG	TT	0	0	AA	AA	GG	AG	CC	GG	CC	GG	GG	GA	GG	GG	CT	AA	CC	CC	CC	GG	CA	AG	TT	CC	TC	0	AA
13730	AG	GG	AA	GT	TT	GG	AA	CC	TC	GG	0	TT	AA	AG	AA	GG	CC	GG	TC	CC	AG	TT	GG	0	AA	AA	GG	GG	TC	GG	CC	GG	GG	GA	GG	GG	CT	AA	CC	TC	CC	GG	AA	AG	TT	CC	CC	AA	AA
13733	AG	TG	AA	GT	TT	GG	GG	CC	CC	GG	GG	TT	AA	GG	AA	TG	TT	AA	CC	CC	GG	TT	GG	0	AA	AA	GG	AA	CC	GG	CC	AG	GG	AA	GG	GG	CT	AA	CC	CC	CG	AA	AA	GG	TT	CC	TC	AA	AA
13736	GG	TG	AA	GT	TT	AA	GG	CC	0	GG	TG	TT	AA	GG	AA	GG	TT	AG	CC	CC	AG	CT	GG	0	AA	AA	GG	GG	TC	GG	CA	GG	GG	AA	AG	GG	CC	AG	CC	CC	CC	GG	AA	GG	TT	CC	TC	AA	AA
13737	AG	GG	AA	GT	TT	AG	AG	CC	TT	GG	0	CT	AA	GG	AA	GG	CT	AG	TC	CC	AG	CT	GG	0	TA	AA	CG	AA	TT	GG	CA	AG	0	GA	AA	GG	TT	GG	CC	CC	CG	AG	AA	GG	TT	CC	CC	AA	AA
13738	AG	GG	AA	GT	TT	AG	GG	CC	TT	GG	TG	TT	AA	AG	GA	GG	CT	GG	TC	CC	AG	0	GG	0	TA	AA	CG	AA	TC	GG	CA	AG	GG	GA	AA	0	TT	AG	CC	CC	CG	GG	AA	GG	TT	CC	CC	AA	AA
13748	AG	TG	AA	GG	TT	GG	AG	CC	CC	CG	0	TT	AA	AG	AA	GG	TT	GG	CC	TC	GG	TT	GG	0	AA	AA	GG	AG	CC	GG	CA	GG	GG	AA	GG	GG	TT	GG	CC	CC	CG	AG	AA	GG	TT	TC	CC	AA	AA
13749	GG	TG	AA	TT	CT	AA	GG	CC	TC	CC	GG	TT	AA	GG	AA	GG	CC	AG	CC	CC	GG	TT	GG	0	TA	AA	CG	AA	TT	GG	CA	GG	AA	GA	GG	AG	TT	GG	CC	TC	CG	AG	CA	GG	TT	CC	CC	AA	GG
13750	AG	TG	AA	TT	CT	AG	GG	CC	CC	GG	TG	TT	GA	AG	GA	GG	TT	GG	TC	CC	GG	TT	GG	0	AA	AA	GG	AA	CC	GG	CA	AG	GG	GG	AG	0	CT	GG	CC	CC	CC	AG	AA	AG	TT	CC	CC	AA	AA
13751	GG	TG	GA	GT	TT	AG	AG	CC	TC	CG	GG	TT	AA	AG	AA	GG	CT	GG	CC	TC	AG	CT	GG	0	AA	AA	GG	AG	CC	GG	CC	GG	GG	GA	GG	0	CT	AG	CC	TC	CG	AG	AA	AG	TT	CC	CC	AA	GA
13752	AG	GG	AA	GT	TT	GG	AA	CC	TC	GG	GG	TT	GA	AG	AA	GG	TT	AA	TC	CC	AA	CT	GG	0	TA	AA	GG	GG	TC	GG	CA	GG	GG	GA	AG	GG	CT	AG	CC	TC	GG	AG	AA	GG	TT	CC	CC	GA	AA
13755	GG	TG	AA	GT	TT	GG	AG	CC	TC	0	GG	TT	AA	GG	GA	GG	TT	AA	TC	CC	AG	TT	0	0	TT	AA	GG	GG	CC	AG	AA	GG	GG	GA	GG	GG	CT	GG	CC	TT	CG	GG	AA	GG	CT	CC	CC	0	AA
13756	GG	TG	GA	GT	TT	AG	AG	CC	TC	GG	GG	TT	AA	GG	AA	TG	TT	AA	TC	CC	GG	TT	GG	0	TA	AA	CG	AA	CC	GG	CC	AA	GG	AA	AG	GG	TT	AG	CC	CC	CG	AG	CA	GG	TT	CC	TC	AA	GG
13759	GG	GG	AA	TT	TT	AG	AA	CC	CC	CG	GG	CT	AA	GG	GA	GG	TT	AA	CC	CC	GG	TT	GG	0	AA	AA	CC	AG	CC	GG	CA	GG	GG	AA	GG	GG	CT	AA	CC	TC	CG	GG	AA	GG	TT	CC	CC	AA	GA
13760	GG	TG	AA	GT	TT	AA	GG	CC	TC	GG	TG	TT	AA	GG	AA	GG	TT	AG	CC	CC	AG	CT	GG	0	AA	AA	GG	GG	TC	GG	CA	GG	GG	AA	AG	GG	CC	AG	CC	CC	CC	GG	AA	GG	TT	CC	TC	AA	AA
13762	GG	GG	AA	GG	TT	AG	AA	CC	TC	0	0	CT	AA	GG	GA	GG	TT	AA	CC	CC	GG	TT	0	0	TA	AA	0	AA	TC	GG	AA	AG	0	AA	GG	GG	TT	AG	CC	CC	CC	AG	CC	GG	TT	CC	CC	0	GA
13764	AG	GG	AA	GG	TT	AA	AG	CC	TT	CG	TG	CT	GA	GG	GA	GG	TT	AA	TT	CC	AG	TT	GG	0	TA	AA	GG	GG	CC	GG	AA	AG	GG	AA	AG	GG	TT	AG	CC	TC	CG	GG	CA	AG	TT	CC	CC	AA	AA
13766	GG	TG	GA	TT	CT	AG	GG	CC	CC	CG	TG	TT	GA	GG	AA	GG	CT	AG	TC	CC	AG	TT	GG	0	TA	AA	GG	AG	TC	GG	CA	GG	0	AA	AG	GG	CT	GG	CC	TC	CG	GG	AA	GG	TT	CC	CC	AA	GG
13773	GG	GG	GA	TT	TT	AG	AG	CC	CC	GG	GG	TT	AA	GG	GA	GG	TT	GG	CC	CC	GG	TT	GG	0	AA	AA	GG	AG	CC	GG	CA	AG	GG	AA	GG	0	TT	AA	CC	TC	GG	GG	AA	AG	CT	CC	TC	AA	GA
13774	GG	TG	AA	TT	TT	AG	AG	CC	TT	GG	GG	TT	AA	AG	AA	GG	TT	AA	CC	CC	GG	TT	GG	0	TA	AA	CG	GG	TC	GG	AA	AG	GG	AA	GG	GG	TT	GG	CC	CC	CG	GG	AA	GG	TT	CC	TC	AA	AA
13775	AG	GG	AA	GT	TT	AG	GG	CC	TT	GG	TG	TT	AA	AG	GA	GG	CT	GG	TC	CC	AG	CT	GG	0	TA	AA	CG	AA	TC	GG	CA	AG	GG	GA	AA	0	TT	AG	CC	CC	CG	GG	AA	GG	TT	CC	CC	AA	AA
13776	GG	TG	AA	GT	CT	GG	AG	CC	TC	GG	GG	TT	GA	GG	AA	GG	TT	AG	TT	CC	AG	TT	GG	0	TA	AA	CG	AG	CC	GG	AA	GG	AA	AA	GG	GG	CT	AA	CC	CC	CC	GG	AA	AG	TT	CC	CC	AA	AA
13777	GG	TG	AA	TT	TT	AG	GG	CC	TC	CG	GG	TT	AA	GG	AA	GG	CT	AG	TC	TC	AG	CT	GG	0	AA	AA	GG	GG	CC	GG	CA	GG	GG	GA	GG	GG	CC	AG	CC	TC	CC	GG	AA	AG	CT	CC	TC	AA	GA
8780	GG	GG	0	GG	TT	AG	GG	CC	0	CG	TG	TT	GG	GG	AA	GG	CT	AG	CC	CC	GG	TT	GG	TT	AA	AA	GG	GG	CC	GG	AA	GG	GG	AA	GG	AG	TT	AA	CC	CC	CG	AG	0	AA	TT	CC	CC	AA	AA
8781	GG	TG	AA	TT	TT	GG	AG	TC	TC	GG	GG	TT	GA	GG	AA	GG	TT	AG	TC	CC	GG	TT	GG	TT	AA	AA	GG	GG	TC	GG	CA	GG	GG	AA	GG	AG	TT	AA	CC	CC	CG	AG	AA	AG	CT	CC	CC	AA	GA
8782	GG	GG	AA	TT	TT	GG	AG	CC	CC	GG	GG	TT	GA	GG	AA	GG	TT	GG	CC	CC	GG	TT	GG	TT	TA	AA	GG	GG	CC	GG	AA	GG	GG	GA	GG	GG	CT	AA	CC	TC	CG	AG	AA	AG	CT	CC	CC	AA	AA
8783	GG	TG	GA	GT	TT	GG	GG	CC	TC	GG	GG	CT	GA	GG	AA	GG	CT	GG	CC	CC	GG	TT	AG	TT	TA	AA	GG	GG	CC	GG	CC	GG	GG	AA	GG	AG	CT	AG	CC	CC	CG	AG	AA	GG	TT	CC	CC	AA	GG
8784	GG	GG	AA	TT	TT	AG	AG	TC	TC	GG	GG	TT	AA	GG	AA	TG	TT	AG	TT	CC	GG	TT	GG	TT	AA	AA	GG	GG	TC	GG	AA	GG	GG	AA	GG	GG	CT	AA	CC	TC	CG	AG	AA	AG	TT	CC	CC	GA	AA
8785	GG	GG	AA	GT	TT	AA	AG	CC	CC	GG	GG	TT	AA	GG	AA	GG	CT	GG	CC	CC	GG	TT	GG	TT	0	AA	GG	AG	TC	GG	0	GG	GG	AA	AG	AA	0	AG	CC	CC	GG	AG	CA	0	CT	CC	CC	AA	AA
8786	AG	TG	AA	GT	TT	AG	GG	CC	TC	GG	GG	CT	AA	AG	AA	GG	CT	GG	TC	CC	GG	TT	GG	TT	TA	AA	CG	GG	TC	GG	CC	GG	GG	AA	GG	AA	CT	AG	CC	CC	CC	AG	AA	GG	CT	CC	CC	AA	GA
8787	AG	TG	AA	GT	TT	GG	AG	CC	CC	GG	GG	CT	AA	GG	AA	GG	TT	GG	TT	CC	GG	CT	GG	TT	AA	AA	GG	GG	CC	GG	CC	GG	GG	AA	GG	AA	CC	AA	CC	CC	GG	AG	CA	GG	TT	CC	CC	AA	GA
8788	AG	TG	AA	GG	TT	GG	GG	CC	CC	GG	TG	0	GA	AG	AA	GG	CT	GG	CC	CC	AG	CT	GG	TT	TA	AA	GG	GG	TC	GG	CC	GG	GG	GA	GG	AA	TT	AA	TC	TC	CC	AG	AA	AG	TT	CC	CC	AA	GA
8789	GG	GG	0	GT	TT	AG	GG	CC	TC	GG	TG	CT	GA	GG	AA	GG	TT	AG	TC	CC	GG	CT	GG	TT	AA	AA	CG	AG	CC	GG	CC	GG	GG	AA	GG	AG	CT	AG	CC	CC	CG	AG	CA	AA	CT	CC	CC	AA	GA
8790	AG	TG	GA	GT	TT	AG	AG	CC	TC	CG	TG	TT	GA	AG	AA	TT	CC	GG	TC	CC	GG	TT	GG	TT	AA	AA	CG	GG	CC	GG	AA	GG	GG	AA	GG	AA	TT	AA	CC	CC	CC	AG	AA	AA	CC	CC	CC	AA	GG
8791	GG	GG	AA	GG	TT	AG	GG	CC	TC	CC	GG	TT	AA	GG	GA	GG	CT	GG	CC	CC	GG	TT	AG	TT	AA	AA	GG	AG	CC	GG	CC	GG	GG	AA	GG	GG	CT	AG	CC	CC	GG	AG	AA	GG	CT	CC	CC	AA	GA
8792	AA	GG	AA	GT	TT	AG	GG	CC	CC	GG	TG	TT	GA	GG	AA	GG	TT	AG	CC	CC	GG	CT	GG	GT	TT	AA	GG	GG	CC	GG	CA	GG	GG	AA	GG	AA	CT	AG	CC	CC	CG	AG	AA	AA	CC	CC	CC	AA	AA
8793	AA	GG	AA	GG	TT	AG	GG	CC	TC	GG	TG	TT	GA	GG	AA	GG	CT	GG	CC	CC	GG	CT	GG	TT	TA	AA	GG	GG	CC	GG	CC	GG	GG	AA	GG	AG	CT	AG	CC	CC	CG	AG	AA	AA	CT	CC	CC	AA	AA
8794	AA	GG	AA	GT	TT	AG	AG	CC	CC	GG	TG	TT	GG	GG	AA	GG	CT	AG	CC	CC	GG	CT	GG	GT	TA	AA	GG	GG	CC	GG	CC	GG	GG	AA	GG	AG	CT	AG	CC	CC	CG	AG	AA	AG	CT	CC	CC	AA	AA
8795	AA	TG	GA	GG	TT	GG	GG	TC	TC	GG	GG	TT	GG	AG	AA	GG	TT	GG	TC	CC	GG	CT	GG	TT	TA	AA	GG	AG	CC	GG	CC	GG	AG	AA	GG	AG	CT	AG	CC	TC	CG	GG	AA	GG	CT	CC	CC	GA	GG
8796	AA	TG	AA	GT	TT	GG	AG	CC	TC	GG	GG	TT	AA	0	GA	GG	TT	AG	CC	CC	GG	TT	GG	TT	TA	AA	GG	GG	TC	GG	CC	GG	GG	GA	GG	AG	TT	GG	CC	CC	CC	GG	AA	AA	TT	CC	CC	AA	GA
8797	AG	GG	AA	TT	TT	AG	AA	CC	TC	CG	TG	CT	GA	GG	AA	GG	TT	AG	TC	CC	GG	TT	GG	TT	AA	AA	CG	GG	TC	GG	CA	GG	GG	AA	GG	GG	TT	AG	CC	CC	CC	AG	AA	AA	CT	CC	CC	AA	AA
8798	GG	TG	AA	TT	TT	GG	AG	TC	0	CG	TG	TT	GG	GG	AA	GG	CC	GG	TC	CC	GG	CT	GG	TT	TA	AA	GG	GG	CC	GG	CA	GG	GG	AA	GG	GG	TT	AG	CC	TC	CC	GG	CA	AA	CT	CC	CC	AA	GA
8799	AA	GG	0	GT	TT	AG	AA	CC	CC	GG	GG	TT	GA	GG	AA	GG	CT	GG	TT	CC	GG	TT	GG	GG	TA	AA	GG	GG	TT	GG	CA	GG	GG	AA	AG	GG	CT	AA	CC	CC	GG	GG	AA	AG	TT	CC	CC	AA	GA
8800	GG	TG	AA	GT	TT	AG	AG	CC	TC	GG	TG	TT	AA	GG	AA	GG	CT	AG	TC	CC	GG	CT	GG	TT	TA	AA	GG	AG	TT	GG	CC	GG	GG	GA	AG	GG	TT	GG	CC	CC	CC	GG	AA	AA	TT	CC	0	AA	GA
8801	0	TG	AA	GT	TT	AG	AG	CC	CC	0	GG	TT	AA	GG	AA	GG	CC	AA	TC	CC	GG	TT	GG	TT	TA	CA	CG	GG	TC	GG	CC	GG	GG	GA	GG	GG	CT	AA	CC	CC	CG	GG	AA	GG	CC	TC	CC	GA	AA
8802	AG	GG	AA	GG	TT	AA	GG	CC	CC	GG	GG	CT	AA	AG	AA	GG	CT	AA	TC	CC	GG	TT	GG	TT	TA	AA	CG	GG	TC	GG	CC	AG	GG	GA	GG	GG	CT	AG	CC	CC	CG	AG	AA	AG	CC	TC	CC	GA	AA
8803	AG	TG	AA	GG	TT	GG	GG	CC	TC	GG	GG	TT	GA	GG	GA	GG	TT	AG	CC	CC	GG	TT	GG	GT	AA	AA	CG	AG	0	GG	CA	GG	GG	AA	GG	AA	TT	AA	CC	CC	CC	AG	AA	GG	CT	CC	CC	AA	AA
8681	GG	GG	AA	GG	TT	GG	GG	CC	TT	GG	TT	TT	GA	GG	AA	GG	CT	AG	TC	CC	GG	TT	GG	GT	AA	AA	GG	AA	TC	AG	AA	GG	GG	AA	AG	AG	CT	AA	CC	CC	GG	AG	0	AG	CT	CC	CC	GA	AA
8682	AG	GG	AA	GG	TT	AG	AG	CC	CC	GG	TG	TT	AA	AG	AA	GG	TT	GG	CC	CC	GG	CT	GG	TT	TT	AA	GG	AG	CC	GG	CA	GG	GG	AA	GG	AG	CT	AG	CC	CC	GG	GG	AA	AA	TT	CC	CC	AA	GG
8683	GG	GG	AA	GT	TT	GG	GG	CC	CC	GG	TG	0	GG	GG	AA	GG	TT	AG	TC	CC	AG	CT	GG	TT	TA	AA	CG	GG	TC	GG	AA	GG	GG	GA	GG	AG	TT	AA	TC	TC	GG	AG	AA	AG	TT	CC	CC	AA	AA
8684	GG	TG	AA	GG	TT	GG	GG	CC	TC	GG	TG	0	GA	GG	AA	GG	TT	GG	TC	CC	AG	TT	GG	TT	TT	AA	GG	GG	TC	GG	AA	GG	GG	AA	GG	GG	CT	AG	CC	TC	GG	GG	AA	AG	TT	CC	CC	AA	AA
8685	GG	TG	AA	GT	TT	AG	GG	CC	CC	GG	TG	0	GA	AG	GA	GG	TT	GG	TC	CC	GG	TT	GG	GT	TA	CA	GG	GG	TT	AG	CC	GG	AG	AA	GG	AG	CT	AG	CC	CC	CG	GG	AA	AA	TT	CC	CC	AA	GG
8686	GG	GG	AA	TT	TT	AG	GG	CC	0	GG	TG	TT	GA	GG	GA	GG	TT	AG	TC	CC	AG	TT	GG	GT	TA	AA	GG	GG	TC	GG	CC	GG	GG	AA	GG	AA	TT	AA	CC	TC	CG	AG	CA	GG	TT	CC	CC	AA	AA
8687	GG	TG	AA	TT	TT	AG	AG	CC	TC	CG	TG	0	GA	AG	AA	GG	CT	AG	0	CC	AG	0	GG	GT	TA	0	GG	GG	TC	GG	CA	GG	GG	AA	GG	AG	CT	AA	CC	TC	CC	GG	AA	AG	CT	0	CC	AA	GG
8688	GG	GG	GA	GT	TT	AG	AG	CC	TC	0	0	CT	0	0	AA	GG	0	AG	TC	CC	0	TT	GG	TT	0	AA	GG	AG	TC	GG	0	GG	0	0	AG	AG	TT	AG	CC	0	0	0	CA	AG	TT	CC	CC	AA	GA
8689	AG	GG	GA	GT	TT	AG	AG	CC	0	CG	TG	TT	GA	GG	AA	GG	CT	AG	0	CC	AG	TT	GG	TT	TT	AA	GG	GG	TC	GG	CA	GG	AG	GA	GG	AG	TT	AA	CC	TC	CG	AG	AA	GG	TT	CC	CC	AA	AA
8690	GG	GG	AA	GT	TT	AG	GG	TC	CC	GG	TG	TT	GA	GG	AA	GG	CT	GG	CC	CC	AG	TT	GG	TT	TT	AA	GG	AG	TT	GG	AA	GG	GG	AA	GG	AA	CT	AG	CC	CC	CC	AA	AA	AG	CT	CC	CC	AA	GA
8691	GG	GG	AA	0	TT	0	GG	CC	TC	GG	GG	0	0	0	AA	GG	CC	AG	TC	CC	GG	TT	GG	TT	TA	0	GG	GG	CC	GG	CA	GG	AA	AA	AG	AG	TT	AG	CC	TT	CG	GG	CA	AG	CT	CC	CC	AA	GA
8692	AG	GG	0	TT	TT	AG	GG	CC	0	GG	GG	TT	AA	AG	AA	GG	TT	GG	TC	CC	GG	TT	GG	TT	AA	AA	GG	GG	TT	GG	AA	GG	GG	AA	GG	AG	TT	AA	CC	TC	CG	AA	AA	AA	TT	CC	CC	AA	AA
8693	AG	GG	AA	GT	TT	AG	AG	TC	CC	GG	TG	0	GG	AG	AA	GG	CT	AG	TC	CC	AA	CT	GG	TT	TT	CA	GG	GG	CC	GG	CA	GG	AG	AA	GG	AG	CT	AA	CC	CC	GG	AA	CA	GG	TT	CC	CC	GA	AA
8694	GG	GG	AA	TT	TT	AG	GG	CC	CC	GG	GG	TT	GA	GG	AA	GG	TT	GG	TT	CC	GG	TT	GG	GT	TA	AA	CG	GG	TC	GG	CC	GG	GG	AA	GG	AA	TT	AG	CC	TC	CC	AG	AA	GG	TT	CC	CC	AA	GA
8695	GG	TT	AA	GT	CT	GG	GG	CC	TC	CG	TG	CT	AA	GG	AA	GG	CT	GG	TT	CC	GG	CT	GG	TT	TA	AA	CG	GG	CC	GG	CC	GG	GG	GA	GG	AA	TT	AG	TC	CC	CG	GG	AA	AA	CT	CC	CC	AA	GA
8696	AG	GG	0	GT	TT	GG	GG	CC	TT	GG	GG	TT	AA	GG	AA	GG	TT	GG	TT	0	GG	TT	GG	GG	AA	AA	CG	AG	TC	GG	CA	AG	AG	AA	AG	0	CT	GG	CC	TC	CG	GG	CC	GG	TT	CC	CC	GA	0
8697	AG	GG	AA	GG	TT	GG	AA	CC	TT	GG	GG	TT	AA	GG	AA	GG	TT	GG	TC	CC	GG	TT	GG	TT	AA	AA	GG	GG	TC	GG	CA	AG	GG	AA	GG	AG	CT	AA	CC	TC	CC	GG	0	GG	TT	CC	CC	AA	AA
8698	GG	GG	0	GT	TT	AG	GG	CC	CC	GG	TG	TT	0	GG	AA	GG	CT	GG	TT	CC	GG	TT	GG	GT	0	AA	CG	AA	CC	GG	CA	GG	AG	AA	AG	GG	CT	AG	CC	CC	GG	GG	CA	GG	TT	CC	CC	AA	AA
8699	AG	TG	AA	GG	TT	AG	AG	CC	CC	GG	TG	CT	GA	AG	AA	GG	TT	GG	CC	CC	GG	TT	GG	GT	TT	AA	GG	AG	TC	GG	CC	GG	GG	AA	GG	AG	TT	AA	CC	CC	CG	AA	AA	GG	CT	CC	CC	AA	AA
8700	GG	TG	0	GT	TT	GG	GG	CC	CC	GG	GG	TT	AA	GG	AA	GG	TT	GG	TC	CC	GG	TT	GG	GT	AA	AA	GG	AG	TC	GG	CA	GG	0	AA	GG	AG	CC	AG	CC	TC	CG	AG	CA	AG	CT	CC	CC	AA	AA
8701	GG	GG	0	GG	TT	AG	AG	CC	CC	CC	GG	TT	GG	GG	GA	GG	CT	GG	TT	CC	GG	TT	GG	TT	TA	AA	GG	GG	CC	GG	CC	GG	GG	AA	GG	AG	CC	AG	CC	CC	CG	GG	CA	AG	TT	CC	CC	AA	AA
8702	AA	TG	AA	GT	TT	GG	AG	CC	CC	GG	GG	CT	AA	GG	GA	GG	TT	GG	TT	CC	GG	TT	GG	TT	TA	AA	GG	AG	CC	AG	CC	GG	GG	GA	AG	AA	CT	AG	CC	TC	CG	GG	CA	AA	CT	CC	0	AA	AA
8703	AG	GG	AA	GT	TT	GG	GG	TC	CC	CG	GG	TT	AA	GG	AA	GG	CT	GG	CC	CC	GG	TT	GG	GT	TA	AA	CC	GG	TT	AA	CA	GG	GG	AA	AG	GG	CT	AG	CC	TC	CG	GG	CA	AG	TT	CC	CC	AA	GA
8704	AG	GG	AA	TT	TT	AG	GG	CC	CC	CG	GG	TT	GA	GG	GA	GG	TT	GG	TC	TC	GG	CT	GG	GT	AA	AA	GG	AG	TT	GG	CC	GG	GG	AA	GG	AA	TT	AG	CC	TC	CC	AG	AA	GG	TT	CC	CC	AA	AA
8705	GG	GG	GA	TT	TT	AG	AG	CC	TC	GG	TT	0	GA	GG	AA	GG	CT	AG	TT	CC	GG	TT	GG	GT	TT	AA	GG	GG	CC	GG	CC	GG	GG	AA	AG	AG	CC	AA	CC	CC	CC	AG	AA	GG	TT	CC	CC	AA	GA
8706	GG	GG	AA	GG	TT	AG	AG	CC	TC	GG	TT	CT	AA	GG	AA	GG	CC	AG	TC	CC	GG	TT	GG	TT	TA	AA	GG	GG	TC	GG	CA	GG	AG	GA	GG	GG	CC	AG	CC	TT	CC	AA	AA	AG	TT	CC	0	AA	GA
8707	GG	TG	GA	GT	TT	AG	GG	CC	CC	CC	TG	TT	AA	GG	AA	GG	CT	GG	0	CC	GG	TT	GG	TT	TA	AA	CG	GG	TC	GG	CA	GG	GG	GA	GG	AG	0	AA	CC	CC	CG	0	AA	AG	TT	CC	CC	AA	GA
8708	GG	GG	AA	GG	TT	GG	GG	CC	TT	GG	GG	TT	AA	AA	AA	GG	TT	AG	CC	TC	AG	TT	GG	GG	AA	AA	CG	GG	TT	GG	AA	GG	GG	GA	GG	GG	TT	AA	CC	CC	CG	GG	CA	GG	TT	CC	CC	GG	AA
8709	GG	GG	AA	GT	TT	GG	GG	CC	TC	CG	TT	TT	GG	AG	AA	GG	TT	GG	TC	CC	GG	TT	GG	TT	TA	AA	CG	GG	CC	GG	CA	GG	GG	AA	GG	AA	CT	AG	CC	CC	CG	AA	AA	AA	CT	CC	CC	AA	GA
11615	GG	TT	AA	GG	TT	AG	GG	CC	CC	GG	GG	TT	AA	GG	AA	GG	0	GG	TT	CC	GG	TT	GG	0	AA	AA	GG	AG	TT	GG	0	GG	AA	AA	0	0	CT	0	CC	TC	CC	GG	AA	0	TT	TC	0	AA	GA
11688	GG	GG	0	GG	TT	GG	GG	CC	0	GG	GG	TT	AA	GG	AA	GG	TT	GG	TC	CC	GG	0	GG	TT	AA	AA	GG	AG	0	GG	AA	AG	GG	AA	GG	AG	TT	AG	CC	CC	CG	AA	AA	AA	CC	CC	0	AA	GG
11689	GG	TG	0	TT	TT	AA	0	CC	TC	GG	TT	0	AA	GG	AA	GG	TT	GG	CC	0	GG	TT	GG	TT	TA	AA	GG	AG	CC	GG	CC	GG	GG	AA	GG	AA	TT	AG	CC	CC	CC	AA	0	0	CC	TC	0	AA	GG
11691	GG	0	0	GT	TT	GG	GG	CC	TC	GG	GG	TT	0	GG	AA	GG	CT	AG	TT	CC	GG	0	GG	TT	0	AA	GG	GG	TC	GG	AA	GG	GG	AA	GG	GG	0	AA	CC	CC	CC	AG	0	AA	CT	0	0	AA	GG
11698	GG	TT	AA	TT	0	GG	AG	CC	TT	GG	GG	0	AA	GG	AA	GG	TT	GG	0	CC	GG	0	GG	TT	TT	AA	GG	AA	TC	GG	AA	GG	0	AA	GG	AA	TT	AA	CC	TT	CC	0	AA	AA	CC	CC	0	AA	GG
11702	GG	TG	AA	TT	TT	0	GG	CC	TC	GG	GG	TT	GA	GG	AA	GG	0	GG	TC	CC	GG	TT	GG	TT	TA	0	GG	GG	CC	GG	CA	GG	0	AA	GG	AA	CT	AA	CC	CC	CC	AA	0	0	TT	CC	0	AA	GG
11703	GG	GG	0	TT	TT	GG	GG	CC	0	GG	GG	TT	0	GG	AA	GG	CT	AG	TT	0	GG	TT	GG	TT	AA	AA	GG	GG	TC	GG	AA	GG	GG	AA	GG	GG	TT	AA	CC	CC	CC	AG	AA	AA	CT	0	0	AA	0
11705	GG	TT	GA	GG	TT	GG	GG	CC	0	GG	GG	TT	0	AA	AA	GG	TT	0	TC	0	GG	0	GG	TT	TT	AA	0	GG	CC	GG	AA	GG	0	AA	GG	GG	TT	AA	CC	CC	CG	AA	0	0	CC	CC	0	AA	GA
11707	GG	GG	AA	TT	TT	AG	GG	CC	CC	GG	TG	TT	AA	GG	AA	GG	TT	AG	TT	CC	GG	TT	GG	TT	TT	AA	GG	GG	TC	GG	AA	GG	GG	AA	GG	AA	CT	AG	CC	CC	CG	AA	AA	AA	CC	CC	0	AA	GG
11708	GG	GG	AA	GT	TT	AG	AG	CC	TC	GG	GG	TT	AA	GG	AA	GG	TT	0	TT	0	GG	TT	GG	0	AA	AA	0	GG	0	GG	CA	GG	GG	AA	GG	AA	CT	GG	CC	CC	0	0	0	0	CT	CC	0	AA	0
11709	GG	TG	0	TT	TT	AA	GG	CC	0	GG	GG	TT	AA	GG	AA	GG	TT	GG	TT	CC	GG	CC	GG	TT	TT	AA	GG	GG	TC	GG	AA	GG	GG	0	GG	AA	0	AG	TC	CC	CC	AA	AA	AA	CT	CC	0	AA	0
11710	GG	GG	GA	TT	TT	GG	GG	CC	CC	GG	GG	TT	AA	GG	AA	GG	CT	GG	CC	CC	GG	0	GG	0	TT	AA	CG	AG	CC	GG	CA	GG	0	AA	GG	AG	CT	AG	CC	CC	CC	AA	AA	AA	CC	CC	0	AA	GG
11711	GG	TT	AA	GT	TT	GG	GG	CC	TT	GG	TG	TT	0	GG	AA	GG	CT	GG	TT	0	GG	TT	GG	TT	AA	AA	GG	GG	CC	GG	CA	GG	GG	AA	GG	AG	0	AG	CC	CC	CC	AG	AA	AG	CT	CC	0	AA	GG
11714	GG	TG	AA	0	0	AG	GG	CC	TT	GG	GG	TT	AA	GG	AA	GG	CT	GG	TC	CC	GG	CC	GG	GT	TA	AA	GG	GG	CC	GG	AA	GG	0	AA	GG	AG	TT	GG	CC	CC	CC	AA	AA	AA	CC	CC	0	AA	GA
11715	GG	TG	AA	TT	TT	AA	GG	CC	TT	GG	GG	TT	0	GG	AA	GG	CT	GG	TT	CC	GG	0	GG	TT	0	AA	GG	0	CC	GG	CC	GG	AA	GA	GG	AA	TT	AG	CC	CC	CG	GG	0	0	CT	CC	0	AA	GG
11717	GG	TG	AA	GT	TT	AG	GG	CC	TC	GG	TG	TT	AA	GG	AA	GG	CT	AG	0	CC	GG	TT	GG	TT	AA	AA	0	GG	0	GG	CA	GG	GG	AA	GG	AA	TT	0	CC	CC	CG	AA	AA	AA	0	CC	0	AA	GA
11718	GG	TT	AA	GT	TT	AG	GG	CC	TC	GG	GG	TT	AA	GG	AA	GG	CT	AG	TC	CC	GG	TT	GG	TT	TA	AA	GG	AG	TC	GG	AA	GG	GG	AA	GG	AA	TT	AG	CC	CC	CC	AA	AA	AA	TT	CC	0	AA	GG
11720	GG	TT	AA	GT	TT	AA	GG	CC	TT	CG	TG	TT	AA	GG	AA	GG	TT	GG	TT	CC	GG	0	GG	TT	TA	AA	GG	AG	CC	GG	AA	GG	GG	AA	GG	AA	CT	AA	CC	CC	CG	AA	CA	AA	CC	CC	0	AA	GG
11616	AA	TT	AA	0	TT	AA	GG	CC	CC	GG	GG	TT	GG	AG	AA	GG	CC	GG	TC	CC	AG	CC	GG	0	TT	AA	GG	AG	TC	GG	AA	GG	GG	AA	0	GG	TT	AG	CC	TT	GG	AG	AA	GG	TT	CC	CC	AA	GA
11617	GG	GG	AA	0	TT	AG	AG	CC	CC	CG	GG	TT	AA	GG	AA	GG	TT	GG	TC	CC	GG	TT	GG	0	AA	AA	GG	AG	CC	GG	CA	GG	AA	AA	GG	GG	CT	AG	CC	CC	CC	GG	AA	GG	TT	CC	CC	AA	GG
8613	GG	GG	AA	TT	TT	GG	AA	CC	CC	CG	TG	TT	GG	GG	AA	GG	CT	GG	CC	CC	GG	TT	GG	0	AA	AA	CG	0	TC	GG	CA	GG	GG	AA	GG	0	CT	AG	CC	TC	GG	GG	CA	AG	0	CC	CC	AA	0
8614	GG	GG	AA	TT	TT	GG	AA	CC	CC	CG	TG	TT	GG	GG	AA	GG	CT	0	CC	CC	GG	TT	GG	0	AA	AA	CG	AG	TC	GG	CA	GG	GG	AA	GG	0	CT	AG	CC	TC	GG	GG	CA	AG	0	CC	CC	AA	0
8615	GG	GG	AA	GT	TT	AA	GG	CC	CC	CG	TG	TT	AA	GG	GA	GG	CC	AA	CC	CC	AG	TT	GG	0	AA	AA	GG	AG	TT	GG	CA	GG	GG	AA	GG	GG	CT	GG	CC	CC	GG	AG	AA	GG	0	CC	CC	AA	0
8616	AG	GG	AA	GG	TT	GG	AA	CC	TC	GG	TG	TT	AA	GG	GA	GG	CT	GG	0	CC	AA	TT	GG	0	AA	AA	GG	AA	CC	GG	AA	AA	GG	GA	GG	0	CT	GG	CC	TC	CC	GG	AA	GG	0	CC	CC	AA	0
8617	GG	TG	AA	GG	TT	AG	GG	CC	TC	CG	TT	TT	GA	AG	AA	GG	CT	GG	CC	CC	AG	TT	0	0	TA	AA	CG	GG	CC	GG	CA	GG	GG	AA	0	GG	CC	AG	CC	CC	CC	GG	AA	AG	0	CC	CC	AA	0
8618	AG	GG	AA	GG	TT	GG	AG	CC	TC	CG	TG	TT	AA	GG	AA	GG	TT	AG	TC	CC	AG	CC	GG	0	TT	AA	CG	AG	TT	GG	CA	AG	AA	GA	GG	GG	CT	AG	CC	CC	CG	AG	AA	GG	0	CC	CC	AA	0
8619	GG	GG	GA	GT	TT	AG	AA	CC	TT	CG	TG	TT	GA	AG	AA	GG	CT	AA	TC	CC	AG	TT	GG	0	TA	AA	GG	0	TC	GG	AA	GG	GG	AA	GG	0	TT	AA	CC	CC	CG	AG	AA	AG	0	CC	CC	AA	0
8621	GG	TG	AA	GG	TT	AG	AG	CC	TC	GG	TT	TT	GA	AG	AA	GG	TT	0	CC	CC	GG	0	GG	0	AA	AA	GG	GG	CC	GG	AA	GG	GG	AA	GG	AG	TT	AG	CC	TC	CG	AG	AA	0	0	CC	CC	AA	0
8622	AG	GG	AA	GG	TT	GG	AA	CC	TC	GG	TG	TT	AA	GG	GA	GG	CT	GG	0	CC	AA	TT	GG	0	AA	AA	CG	AA	CC	GG	AA	AA	GG	GA	GG	0	CT	GG	CC	TC	CC	GG	AA	GG	0	CC	CC	AA	0
8624	GG	GG	AA	GT	TT	AG	AG	CC	TC	GG	TG	TT	GA	GG	AA	GG	CT	AA	TC	TC	AG	TT	GG	0	TA	AA	CC	AG	CC	GG	AA	GG	GG	AA	AG	GG	TT	AG	CC	TC	GG	GG	AA	GG	0	CC	CC	GA	0
6477	GG	TG	GG	GT	TT	GG	AG	CC	CC	CC	GG	TT	0	AG	AA	GG	TT	GG	CC	CC	GG	TT	GG	TT	AA	CA	GG	GG	TC	GG	CA	GG	AG	GA	GG	GG	CC	GG	CC	TC	CG	GG	AA	GG	TT	CC	CC	AA	GA
6478	0	TT	AA	GG	TT	AA	AA	CC	TC	GG	0	CC	0	AG	AA	GG	0	GG	CC	CC	GG	CC	GG	GT	AA	AA	GG	GG	TT	GG	CA	GG	0	AA	0	GG	CT	GG	CC	CC	CG	GG	AA	GG	TT	TC	TC	AA	AA
6482	GG	GG	GA	GT	TT	GG	GG	CC	TT	GG	GG	0	GG	GG	GA	GG	TT	GG	CC	CC	0	0	GG	GG	AA	AA	GG	GG	CC	GG	CA	AA	GG	AA	GG	GG	CT	GG	CC	TC	GG	GG	0	0	CC	CC	CC	AA	AA
6486	GG	TG	AA	GG	TT	0	AG	CC	TT	GG	TG	TT	AA	GG	GA	GG	0	GG	0	CC	0	TT	GG	TT	AA	AA	GG	GG	0	GG	CA	AG	0	0	AG	GG	CT	AG	CC	CC	GG	GG	AA	GG	CT	CC	TC	AA	AA
6487	GG	GG	GA	GT	TT	0	GG	CC	TT	0	GG	CT	0	GG	AA	GG	CT	GG	TC	CC	AA	TT	GG	0	TT	AA	GG	GG	TT	GG	CC	GG	GG	AA	GG	GG	0	0	CC	CC	CC	GG	0	GG	TT	CC	CC	AA	AA
6488	0	TG	GA	GG	TT	AG	GG	CC	CC	GG	0	CC	0	0	AA	GG	TT	GG	TC	CC	GG	TT	GG	TT	TT	AA	0	0	TT	GG	AA	GG	0	GA	GG	GG	CT	AG	CC	TC	CG	AG	0	GG	TT	CC	CC	AA	AA
6491	GG	TG	AA	GG	TT	AG	GG	CC	0	GG	TG	TT	AA	GG	AA	GG	TT	GG	CC	CC	GG	0	GG	TT	AA	AA	GG	GG	CC	GG	CA	GG	0	GG	GG	0	TT	GG	CC	CC	GG	GG	AA	0	TT	CC	CC	AA	GA
6494	AG	GG	AA	TT	TT	AG	AG	CC	TT	CG	0	CT	AA	0	AA	GG	TT	AG	TC	CC	AG	TT	GG	GT	AA	AA	GG	GG	CC	GG	AA	GG	GG	GA	0	AG	TT	AA	CC	TC	CG	GG	0	GG	TT	CC	TC	AA	GA
6496	GG	GG	GA	GT	TT	0	AG	CC	TT	GG	GG	TT	AA	0	GG	GG	TT	GG	0	CC	AG	TT	GG	TT	0	AA	GG	AA	TT	GG	AA	GG	0	AA	GG	GG	CT	AG	CC	CC	GG	AG	0	GG	CT	CC	CC	AA	AA
6499	GG	GG	AA	TT	CC	GG	AG	TC	TT	GG	TG	CT	0	GG	AA	GG	0	GG	CC	0	0	0	GG	GG	TA	AA	GG	AG	TC	GG	0	AG	GG	0	AG	0	CC	GG	CC	TC	GG	GG	AA	GG	TT	CC	0	AA	GA
6500	GG	TG	AA	TT	CT	AG	0	0	CC	GG	GG	CC	GG	0	AA	GG	CT	GG	CC	CC	AG	0	GG	GT	0	AA	GG	AG	0	GG	AA	GG	GG	GA	AG	AG	CT	0	CC	TC	CG	GG	0	GG	TT	CC	CC	AA	AA
6502	GG	TG	0	TT	CT	AA	GG	CC	0	GG	GG	TT	AA	GG	AA	GG	CT	AG	CC	CC	AG	CT	GG	GT	AA	AA	CG	GG	TC	GG	CA	AA	GG	AA	GG	AG	TT	AG	CC	TC	GG	GG	AA	GG	TT	CC	CC	AA	0
6512	GG	TT	AA	TT	0	GG	AG	CC	CC	GG	GG	TT	0	0	AA	GG	0	GG	TC	CC	AA	TT	GG	GG	TT	AA	GG	GG	CC	GG	0	GG	0	GG	0	GG	TT	0	CC	CC	CG	AG	AA	GG	TT	CC	CC	AA	0
6513	GG	TG	GA	GG	TT	GG	0	CC	TT	GG	GG	CC	0	AG	AA	GG	TT	AG	CC	CC	0	0	GG	GG	AA	AA	CG	GG	0	GG	CA	AG	AA	AA	AG	AA	0	AA	CC	TC	CG	GG	AA	GG	TT	CC	CC	AA	GG
6514	GG	TG	GA	GT	TT	GG	GG	CC	TT	0	GG	TT	0	0	AA	GG	CT	GG	TC	CC	GG	CC	GG	TT	TA	AA	GG	GG	TT	GG	AA	GG	AA	AA	GG	AA	TT	GG	CC	CC	CC	AA	AA	AA	CT	CC	0	AA	GG
6516	GG	GG	AA	GG	TT	AA	GG	0	TT	GG	GG	TT	AA	GG	AA	TG	TT	GG	TC	CC	GG	0	GG	GT	AA	AA	GG	GG	TT	AG	CC	GG	GG	AA	AA	GG	TT	AA	CC	CC	CC	GG	AA	GG	TT	CC	CC	GA	AA
6519	GG	TG	GA	GT	CC	GG	GG	CC	CC	GG	GG	TT	AA	GG	AA	GG	CT	GG	CC	CC	GG	TT	GG	TT	AA	AA	GG	AG	TT	GG	CA	GG	0	AA	AG	AG	CT	AG	CC	CC	CG	0	AA	AG	TT	CC	CC	AA	AA
6521	GG	TG	GA	0	CT	GG	AA	CC	TT	CG	GG	TT	AA	GG	AA	GG	TT	GG	TC	CC	AG	0	GG	GT	TA	AA	GG	0	0	GG	AA	GG	GG	AA	GG	GG	TT	GG	CC	CC	CC	GG	CA	GG	TT	0	0	AA	GG
6729	GG	TG	AA	TT	TT	AA	AG	CC	CC	GG	TT	TT	GA	GG	AA	GG	CT	GG	CC	CC	GG	TT	GG	TT	TA	AA	GG	GG	CC	GG	AA	GG	GG	AA	GG	AA	CC	GG	CC	CC	CG	AG	AA	GG	TT	CC	CC	AA	AA
6731	GG	TT	GA	GT	TT	AG	GG	CC	CC	GG	GG	TT	GA	AA	AA	TG	CT	AA	TT	CC	GG	CT	GG	GT	TA	AA	GG	AG	TT	AG	AA	GG	AG	AA	AG	GG	CC	GG	CC	CC	GG	GG	AA	AG	TT	CC	CC	GA	AA
6732	GG	GG	GA	TT	TT	GG	AG	TC	CC	GG	TG	TT	AA	AG	AA	GG	CC	GG	TC	CC	AG	TT	GG	TT	TA	AA	GG	GG	TC	GG	AA	GG	GG	AA	GG	AG	CT	AG	CC	TC	CC	GG	AA	AG	CT	TC	TC	AA	AA
6733	AG	TG	GA	TT	TT	GG	AG	CC	0	CG	TG	0	GA	GG	AA	GG	CT	GG	TT	TC	AG	TT	GG	GT	TA	AA	GG	GG	TC	GG	AA	GG	GG	GA	AG	GG	CC	AG	CC	TC	CG	AG	AA	GG	TT	CC	CC	AA	0
6734	AG	TG	AA	TT	TT	AG	AG	CC	TC	GG	GG	TT	AA	GG	GA	GG	CC	GG	TC	TC	AG	TT	GG	TT	TA	AA	GG	AG	TC	GG	AA	GG	GG	GA	GG	GG	CT	AG	CC	CC	CG	AA	AA	GG	TT	CC	CC	AA	GA
6736	GG	GG	GA	TT	TT	GG	AA	CC	CC	CG	GG	CT	AA	GG	AA	GG	CC	GG	CC	CC	AA	TT	GG	GT	AA	AA	CG	AG	TC	GG	AA	GG	GG	GA	AG	GG	TT	GG	CC	TT	GG	GG	AA	AG	TT	CC	CC	AA	GA
6738	GG	GG	AA	GT	TT	AG	AA	CC	TT	GG	GG	0	AA	GG	AA	GG	TT	AG	TC	CC	AG	TT	GG	GT	AA	AA	GG	AA	TT	GG	CC	AA	GG	AA	GG	GG	CT	GG	CC	TT	CC	AG	AA	GG	TT	CC	0	AA	AA
6739	AG	TG	AA	GT	TT	AG	GG	TC	TC	GG	TG	CT	AA	AG	AA	GG	CT	GG	TT	CC	AA	CT	GG	GG	AA	AA	CG	GG	TC	GG	CC	GG	GG	GA	GG	GG	CT	AG	CC	TC	CG	AG	AA	GG	CT	CC	CC	AA	0
6740	GG	TG	AA	GG	TT	AG	GG	CC	TC	GG	GG	TT	AA	GG	AA	GG	CT	GG	TC	CC	GG	CT	GG	GT	AA	AA	CC	GG	TT	AG	AA	GG	GG	AA	AA	AG	CC	AA	CC	CC	CC	GG	AA	GG	TT	CC	CC	AA	AA
6741	GG	TG	AA	GG	TT	GG	GG	CC	CC	CG	TG	TT	AA	GG	AA	GG	CC	GG	TT	CC	GG	TT	GG	TT	TA	AA	GG	GG	CC	GG	AA	GG	GG	AA	GG	AG	TT	GG	CC	TC	CG	AA	AA	AG	TT	CC	CC	AA	GA
6742	AG	TT	GA	TT	TT	GG	GG	CC	CC	CG	TG	0	GA	GG	GA	GG	CT	GG	TT	TC	AG	CT	GG	GG	TT	AA	CG	AG	TC	GG	AA	GG	GG	GA	GG	GG	CT	AG	CC	TC	CG	AG	AA	GG	TT	CC	CC	AA	GA
6743	GG	GG	AA	GT	TT	GG	GG	CC	TT	GG	TG	CT	AA	GG	AA	GG	CC	GG	TC	CC	GG	CT	GG	GT	AA	AA	CG	GG	CC	GG	CA	GG	GG	GA	GG	GG	TT	AG	CC	TC	CG	GG	AA	GG	CT	CC	CC	AA	AA
6745	AG	GG	GA	TT	TT	AG	AG	CC	CC	GG	GG	TT	GA	GG	AA	GG	CT	AG	CC	CC	AG	TT	GG	GG	TA	AA	GG	AG	CC	GG	CA	GG	AG	GG	GG	GG	CT	AG	CC	TC	CG	GG	AA	GG	TT	CC	CC	AA	AA
6746	GG	TG	AA	TT	TT	AG	GG	TC	TC	GG	GG	CT	AA	GG	AA	GG	TT	AG	CC	CC	GG	TT	GG	TT	TA	AA	GG	GG	TC	AG	AA	GG	AG	GA	GG	AG	CC	AG	CC	CC	CG	AG	AA	AG	CT	CC	CC	GA	GA
6748	AG	GG	AA	TT	TT	GG	AG	CC	TC	GG	GG	TT	AA	AG	AA	GG	TT	GG	CC	CC	AG	TT	GG	TT	TA	AA	GG	AG	TC	AG	CA	GG	GG	AA	GG	AA	CT	AG	CC	CC	GG	GG	AA	AG	TT	CC	CC	AA	AA
6749	GG	TG	AA	TT	TT	GG	AG	CC	TC	GG	GG	TT	AA	AG	AA	GG	TT	GG	CC	CC	GG	TT	GG	TT	AA	AA	CG	GG	CC	GG	AA	GG	GG	AA	GG	GG	CT	GG	CC	TT	CG	GG	AA	AG	TT	CC	CC	AA	GA
6750	GG	GG	AA	TT	TT	AG	AA	TC	TT	GG	TG	TT	GA	AG	AA	GG	TT	GG	TT	CC	AA	TT	GG	TT	AA	AA	GG	AG	TC	GG	CA	GG	GG	GA	GG	GG	CT	AG	CC	TC	CC	AG	AA	AG	TT	CC	CC	AA	GA
6753	GG	GG	AA	GT	TT	GG	AA	TC	TC	CG	TG	TT	AA	AG	AA	GG	TT	GG	TC	CC	AG	TT	GG	GT	TA	AA	GG	AA	TC	GG	AA	GG	GG	AA	GG	GG	CT	AG	CC	CC	CG	AG	AA	GG	TT	CC	CC	AA	AA
6754	GG	TT	AA	TT	CT	GG	AG	CC	0	GG	GG	TT	AA	AA	AA	GG	TT	GG	CC	CC	AA	TT	GG	GG	AA	AA	GG	GG	TT	AA	AA	GG	GG	AA	GG	GG	CT	GG	CC	TT	CG	AG	AA	GG	TT	0	CC	AA	GA
6755	GG	TG	AA	GT	TT	GG	GG	CC	CC	GG	GG	TT	AA	AG	AA	GG	CT	GG	CC	CC	GG	CT	GG	GT	AA	AA	GG	AG	TT	GG	CC	GG	GG	AA	AA	GG	CT	AG	CC	CC	GG	GG	AA	GG	TT	CC	CC	AA	AA
6756	GG	TT	AA	TT	TT	GG	GG	CC	TC	GG	GG	CT	AA	GG	AA	GG	CT	GG	CC	CC	AG	CT	GG	TT	AA	AA	GG	AA	TC	GG	CA	AG	GG	GG	AG	GG	CC	GG	CC	TC	CG	GG	AA	AG	TT	TC	CC	AA	AA
6759	AG	TG	GA	GT	TT	GG	AG	CC	TC	GG	TG	0	GA	GG	AA	GG	CT	GG	TC	CC	AA	TT	GG	GT	AA	AA	CG	GG	TC	GG	CC	GG	GG	AA	AA	GG	CT	AG	CC	TC	CC	GG	AA	GG	CT	CC	CC	AA	AA
10104	AA	TG	GA	GT	TT	AG	GG	CC	CC	GG	GG	CT	GA	GG	AA	GG	CT	GG	TC	CC	GG	TT	GG	TT	AA	AA	CG	GG	TC	GG	CC	GG	GG	GA	AG	GG	CT	AA	CC	CC	GG	GG	AA	GG	TT	CC	CC	AA	GA
10105	AA	TT	AA	GG	TT	AA	GG	CC	CC	CG	GG	TT	GA	AG	AA	GG	CC	AG	CC	CC	GG	TT	GG	TT	AA	AA	GG	AG	TC	GG	CA	AG	AG	AA	AG	AA	TT	GG	CC	TC	GG	GG	AA	GG	TT	CC	CC	AA	0
10106	AA	GG	AA	TT	TT	AA	AG	CC	TC	GG	GG	TT	GG	GG	AA	GG	TT	GG	TC	CC	GG	TT	GG	TT	AA	AA	GG	AG	TT	GG	CC	AG	GG	AA	AG	AG	TT	AA	TC	CC	CG	AG	AA	GG	TT	CC	CC	AA	0
10107	GG	GG	AA	GG	TT	AA	AA	CC	TC	GG	GG	TT	AA	AG	AA	GG	TT	AG	CC	CC	GG	CT	GG	TT	TA	AA	GG	GG	CC	GG	CA	GG	GG	AA	GG	AA	TT	AG	CC	CC	CG	GG	AA	GG	CT	TC	CC	AA	GA
10108	GG	GG	GA	TT	TT	GG	GG	CC	CC	CG	GG	TT	AA	AA	AA	GG	TT	GG	CC	CC	GG	TT	GG	TT	TA	AA	GG	GG	TC	GG	CC	AA	GG	AA	GG	AG	CT	AA	CC	CC	CC	GG	AA	GG	TT	CC	0	AA	GA
10109	AA	TT	0	GT	TT	AA	GG	CC	CC	GG	GG	CT	GA	AG	AA	GG	CT	AG	TC	CC	GG	TT	GG	TT	TA	AA	GG	GG	TC	GG	CA	AG	GG	AA	AG	AG	CT	AA	CC	CC	GG	GG	AA	AG	TT	CC	CC	AA	GA
10110	GG	GG	GA	GT	TT	AA	GG	CC	CC	GG	GG	CT	GA	GG	AA	GG	CC	GG	CC	CC	GG	TT	GG	TT	AA	AA	GG	AG	CC	GG	CA	AG	GG	GA	AG	AG	CT	AG	CC	CC	GG	AG	AA	GG	TT	CC	CC	AA	0
10111	AA	TT	GA	TT	TT	AA	GG	CC	CC	GG	GG	0	GG	AA	GA	GG	CC	AA	CC	CC	GG	TT	GG	TT	AA	AA	CG	GG	TC	GG	AA	GG	GG	AA	GG	AA	TT	AG	CC	CC	CG	GG	AA	GG	TT	CC	CC	AA	AA
10112	AA	TT	GA	TT	TT	AA	AG	CC	TC	GG	GG	TT	GG	AG	AA	GG	CC	GG	CC	CC	GG	TT	GG	TT	AA	AA	GG	GG	TC	GG	CA	AG	GG	AA	AG	AG	TT	AA	CC	CC	CC	GG	AA	AG	TT	CC	CC	AA	GA
10120	AA	GG	AA	GT	TT	AG	AA	CC	CC	GG	GG	CT	GG	AG	AA	GG	CT	AA	CC	CC	AG	TT	GG	TT	AA	AA	CG	GG	TT	GG	CA	AG	GG	AA	GG	AA	CT	GG	CC	CC	CG	GG	AA	GG	TT	CC	CC	AA	GA
10076	AG	GG	GA	GT	0	0	AG	CC	TC	GG	TG	TT	GG	GG	AA	0	0	GG	CC	0	AG	CT	GG	TT	0	AA	GG	AA	CC	GG	AA	GG	GG	AA	GG	GG	TT	AA	CC	TC	CG	GG	AA	AG	TT	CC	CC	AA	GA
10077	GG	TG	GA	GT	TT	GG	AA	CC	TC	0	TG	0	GA	0	0	GG	CT	GG	TC	CC	AG	TT	0	TT	TA	AA	0	GG	TT	GG	CC	GG	GG	GA	AG	GG	CT	AA	CC	TC	CC	AG	AA	GG	0	0	CC	AA	0
10081	GG	TT	GG	GG	TT	0	GG	TC	TC	CG	TG	TT	GA	0	0	GG	CC	GG	CC	CC	0	CT	GG	TT	AA	AA	CG	GG	TC	GG	CA	GG	GG	0	AG	GG	CT	GG	CC	0	GG	AG	AA	AA	CT	CC	0	AA	AA
10089	GG	TG	GA	GT	TT	GG	GG	CC	TC	CG	TG	TT	GA	GG	AA	GG	CT	GG	TT	CC	AG	TT	GG	TT	AA	AA	CG	AG	TT	GG	CC	GG	GG	AA	GG	GG	CT	AG	CC	TC	CG	AG	AA	GG	CT	CC	CC	AA	0
10092	AG	TG	GA	GT	TT	GG	AG	CC	CC	GG	TG	TT	GA	GG	AA	GG	CT	GG	CC	CC	AG	TT	GG	TT	AA	AA	GG	GG	TC	GG	CC	GG	GG	AA	AG	GG	CT	AG	CC	TC	CC	GG	AA	GG	TT	CC	TC	AA	GA
10091	GG	TT	AA	GT	TT	AA	GG	CC	CC	CG	TG	0	GA	GG	GA	GG	CT	AG	CC	CC	AG	CC	GG	GG	TT	CA	GG	GG	TT	GG	CC	AG	GG	AA	GG	GG	CT	AA	CC	TC	CG	AG	AA	AG	CT	CC	CC	AA	GA
10093	GG	TG	0	GT	TT	GG	GG	CC	TC	GG	GG	CT	GA	GG	AA	GG	TT	AG	TC	CC	GG	CT	GG	TT	AA	AA	GG	AG	TT	GG	CA	GG	AG	AA	GG	GG	CC	AG	CC	TT	CC	GG	AA	GG	TT	CC	CC	AA	GA
10094	GG	0	AA	GT	TT	AG	GG	CC	TC	GG	TG	0	GA	GG	AA	GG	CT	GG	CC	CC	0	CC	GG	GG	TT	CA	GG	GG	CC	GG	CA	GG	GG	AA	GG	GG	CC	AA	CC	TC	CC	AG	AA	GG	CT	CC	CC	AA	GA
10096	GG	TG	AA	GT	TT	AG	GG	CC	TC	CG	TT	CC	GG	GG	AA	GG	TT	AG	CC	CC	AG	CC	GG	GG	TT	AA	GG	GG	TC	GG	CC	GG	GG	AA	GG	GG	CC	AA	CC	CC	CG	GG	AA	AG	TT	CC	CC	AA	0
10098	GG	TG	AA	GT	TT	GG	GG	CC	TC	GG	GG	TT	AA	GG	AA	GG	CT	AG	CC	CC	AG	CT	GG	TT	AA	AA	GG	GG	TC	GG	CC	AG	AG	AA	GG	GG	CC	AG	CC	TC	CG	GG	AA	GG	TT	CC	0	AA	GA
10099	AG	TG	AA	GT	TT	GG	GG	CC	CC	CG	GG	TT	GA	GG	AA	GG	TT	AG	CC	CC	AG	CT	GG	TT	AA	AA	GG	GG	TC	GG	CC	GG	AG	GA	GG	GG	CT	GG	CC	TT	CG	GG	AA	GG	TT	CC	CC	AA	AA
10100	AG	GG	AA	GT	TT	GG	GG	TC	TT	GG	TT	TT	GA	GG	AA	GG	CT	GG	CC	CC	AG	CT	GG	GT	TA	AA	GG	GG	CC	GG	CC	GG	GG	AA	GG	GG	TT	GG	CC	CC	CC	AG	AA	GG	CT	CC	CC	AA	GA
10101	AG	TT	AA	TT	TT	GG	GG	CC	TC	GG	GG	TT	AA	GG	AA	GG	CT	AA	CC	CC	GG	CC	GG	TT	AA	AA	GG	GG	TT	GG	CC	GG	AG	AA	GG	AG	CC	GG	CC	TC	CG	GG	AA	GG	TT	CC	CC	AA	GA
10039	GG	TG	GA	GT	TT	GG	AG	CC	TC	CC	TG	TT	AA	GG	AA	GG	TT	GG	CC	CC	GG	CT	GG	TT	TA	AA	GG	GG	TC	GG	CC	AG	GG	AA	GG	GG	CT	AA	CC	TC	CC	GG	0	AG	TT	CC	CC	AA	GA
10050	AG	GG	GG	GT	TT	GG	GG	TC	TC	GG	TG	TT	GA	AG	AA	GG	CT	GG	TC	CC	GG	CT	GG	TT	AA	AA	CG	GG	TC	GG	CA	AG	GG	AA	GG	AA	CC	AG	CC	TC	GG	AG	AA	AA	TT	CC	TC	AA	GG
10051	AG	TG	AA	GT	TT	GG	GG	CC	TC	CG	TG	TT	AA	AG	GA	GG	TT	AA	CC	CC	AG	CT	GG	TT	AA	AA	GG	GG	TC	GG	CC	GG	GG	AA	GG	GG	CT	GG	CC	TT	GG	AG	AA	AG	TT	CC	CC	AA	AA
10053	AG	TG	GA	TT	TT	GG	GG	CC	TC	GG	GG	0	GG	GG	AA	GG	CT	AG	CC	CC	GG	CT	GG	GT	TA	AA	CC	GG	TT	GG	CC	AG	GG	GA	GG	GG	CT	GG	CC	TT	CG	GG	AA	AG	CT	CC	CC	AA	GA
10054	GG	GG	GG	TT	TT	AG	GG	CC	CC	GG	TG	TT	AA	GG	AA	GG	TT	GG	CC	CC	GG	TT	GG	GT	TA	AA	GG	GG	TC	GG	CC	GG	GG	AA	GG	GG	TT	GG	CC	TC	CG	GG	AA	AA	CT	CC	CC	AA	AA
10057	GG	TG	0	GT	TT	GG	AG	CC	CC	GG	TG	TT	GA	0	AA	GG	TT	AG	CC	CC	AA	CT	GG	TT	TA	AA	CG	GG	TC	GG	CC	AG	GG	AA	AG	GG	CT	AG	CC	TC	0	AA	0	AG	TT	CC	TC	AA	0
10058	AG	TG	0	GT	TT	AG	GG	CC	CC	GG	TT	TT	AA	GG	GA	GG	CT	AG	CC	CC	AA	CC	GG	TT	AA	AA	GG	AG	CC	GG	CC	GG	0	AA	GG	GG	CT	AG	CC	TC	CG	GG	AA	AG	TT	TC	TC	AA	AA
10060	AG	TG	AA	0	TT	AG	GG	CC	TC	0	GG	CT	GG	GG	AA	GG	CC	AG	TC	0	AG	CC	0	TT	AA	AA	GG	GG	CC	GG	CA	GG	GG	GA	AG	AG	CT	GG	CC	TC	CG	AG	AA	GG	CT	TC	TC	AA	GA
10061	GG	GG	AA	GT	TT	AG	GG	CC	TC	GG	GG	TT	AA	GG	GA	GG	TT	GG	CC	CC	GG	CT	GG	GT	TA	AA	GG	AG	TT	GG	CC	GG	GG	AA	AG	AG	CT	AG	CC	TT	CG	GG	AA	GG	TT	CC	TT	AA	AA
10062	AG	TG	GA	TT	TT	GG	GG	CC	CC	GG	TG	TT	AA	GG	AA	GG	CT	AG	TC	CC	AG	TT	GG	GT	AA	AA	CC	GG	TT	GG	AA	AG	GG	GA	GG	GG	TT	AG	CC	TC	GG	AG	AA	GG	TT	CC	CC	AA	GA
10063	GG	GG	AA	GT	TT	AG	AA	CC	CC	GG	GG	TT	GA	AG	GA	GG	TT	AG	CC	CC	AG	CT	GG	GT	TA	AA	CC	AG	TC	GG	AA	GG	GG	GA	AG	AG	CT	GG	CC	TC	GG	AG	AA	AG	TT	CC	CC	AA	AA
10064	GG	TG	AA	GG	TT	AG	AA	CC	CC	CG	GG	TT	AA	GG	AA	GG	CT	AG	CC	CC	GG	CT	GG	GT	AA	AA	GG	GG	CC	GG	CA	GG	GG	AA	GG	GG	TT	GG	CC	TC	CC	GG	AA	AA	TT	CC	CC	AA	GA
10065	GG	GG	AA	GG	TT	GG	AA	CC	CC	CG	TG	TT	GA	GG	AA	GG	CT	AG	CC	CC	AG	TT	GG	TT	AA	AA	CG	GG	TC	GG	AA	AG	GG	GA	GG	AG	TT	AG	CC	CC	CG	AG	AA	AG	TT	CC	CC	AA	AA
10066	AG	TT	GA	TT	TT	GG	AG	CC	TC	CG	TG	CT	GA	GG	GA	GG	TT	AA	CC	CC	AG	CT	GG	GT	TA	AA	GG	GG	CC	GG	CC	GG	GG	AA	GG	GG	0	AG	CC	CC	CC	GG	CA	GG	CT	CC	CC	AA	0
10067	GG	TG	GA	TT	TT	GG	GG	CC	CC	GG	GG	0	GA	GG	AA	GG	CC	AA	CC	CC	GG	TT	GG	GT	AA	AA	GG	GG	CC	GG	CA	AG	AG	AA	GG	GG	CC	AG	CC	TC	GG	AG	AA	GG	TT	CC	CC	AA	GG
10068	AG	TG	0	GT	0	GG	GG	CC	TC	0	GG	CT	0	GG	GA	GG	CT	GG	CC	CC	GG	CT	GG	GT	AA	AA	GG	GG	CC	GG	AA	AG	AG	GA	GG	GG	CT	AA	CC	TC	CG	AG	AA	GG	CT	CC	TC	AA	GA
10069	AG	GG	0	GT	TT	AG	GG	CC	CC	GG	GG	0	GG	AG	AA	GG	CT	GG	TC	CC	AG	TT	GG	GT	TA	AA	CG	GG	TC	GG	CC	GG	GG	GG	AA	GG	TT	AG	CC	TC	CG	AG	AA	GG	CT	CC	0	AA	AA
10070	GG	GG	AA	GT	TT	AG	GG	CC	TC	GG	GG	TT	AA	GG	GA	GG	TT	GG	CC	CC	GG	CT	GG	GT	TA	AA	GG	AG	TT	GG	CC	GG	GG	AA	AG	AG	CT	AG	CC	TT	CG	GG	AA	GG	TT	CC	TT	AA	AA
10071	AG	TG	GG	TT	TT	GG	AG	CC	CC	CG	GG	TT	AA	GG	GA	GG	CT	GG	CC	CC	AG	CT	GG	GT	TA	AA	CG	GG	TC	GG	CA	GG	GG	AA	GG	GG	TT	AA	CC	TC	CG	GG	AA	GG	CT	CC	CC	AA	AA
10072	AG	TG	GA	TT	TT	GG	GG	CC	CC	GG	TG	TT	GA	GG	AA	GG	CT	AG	CC	CC	GG	CT	GG	TT	AA	AA	CG	AG	TC	GG	CC	GG	GG	GA	GG	GG	CT	GG	CC	CC	GG	AG	AA	AG	CC	CC	CC	AA	GA
10073	GG	GG	AA	GG	CT	AA	GG	CC	CC	GG	TG	TT	GA	GG	AA	GG	CT	AG	TT	CC	GG	TT	GG	GT	AA	AA	CG	AA	TT	GG	CA	GG	GG	AA	AA	GG	CT	AG	CC	CC	CC	GG	AA	GG	TT	CC	CC	GA	AA
10079	GG	GG	0	GT	TT	GG	AG	CC	TC	CG	GG	0	GA	GG	GA	GG	TT	GG	CC	CC	GG	TT	GG	TT	TA	AA	GG	AG	CC	GG	CA	AG	GG	GA	GG	GG	CT	GG	CC	TC	GG	AG	AA	AG	TT	CC	CC	GA	GG
10080	GG	GG	AA	GG	TT	AA	AG	CC	TC	0	GG	TT	GA	GG	GA	GG	CT	GG	TC	CC	AG	CT	GG	TT	AA	AA	CG	GG	TT	GG	CA	AG	GG	GA	GG	GG	TT	GG	CC	CC	CG	AG	AA	AG	CT	CC	TT	AA	GA
10049	GG	TG	0	0	TT	GG	AG	TC	0	GG	GG	TT	AA	GG	AA	GG	CT	AG	CC	CC	AG	CC	GG	TT	TA	AA	GG	AA	TT	GG	AA	GG	GG	AA	GG	GG	TT	AA	CC	TC	CG	0	AA	GG	CT	CC	CC	AA	GA
10084	AG	GG	GG	GG	TT	AG	AG	CC	TC	0	TT	TT	GG	GG	AA	GG	TT	GG	TC	CC	GG	TT	GG	TT	AA	AA	CC	AG	TT	GG	CA	GG	GG	AA	GG	GG	CC	AG	CC	TC	GG	GG	AA	GG	CT	CC	TC	AA	AA
10085	AG	GG	0	GT	TT	0	AG	TC	0	GG	TG	TT	GG	0	AA	GG	TT	GG	TC	CC	AA	0	GG	TT	AA	AA	CG	GG	TT	GG	CC	GG	GG	GG	GG	GG	CC	AA	CC	TC	0	AA	0	AA	TT	CC	TC	AA	GA
10090	AA	GG	GA	GT	TT	AG	GG	CC	CC	GG	TG	CT	AA	GG	AA	TG	TT	GG	TC	CC	GG	TT	GG	TT	TA	AA	CG	AG	TT	GG	CA	GG	GG	AA	AG	GG	TT	AG	CC	TC	CC	GG	AA	GG	TT	CC	0	AA	GA
9968	AG	TG	GG	GG	TT	GG	AG	CC	TC	GG	GG	TT	AA	GG	GA	GG	TT	AG	CC	CC	AG	TT	GG	TT	AA	CA	CG	AG	TC	GG	CC	GG	GG	AA	GG	GG	TT	AG	CC	TC	CG	GG	AA	GG	TT	CC	0	AA	GA
18588	AG	GG	AA	0	TT	AG	GG	TC	TC	GG	GG	TT	GA	AG	AA	GG	CT	GG	TC	CC	AG	CT	GG	0	TA	AA	CC	AG	CC	GG	AA	AG	GG	AA	AG	AA	CT	AG	CC	CC	CG	AG	AA	GG	CT	CC	CC	AA	GA
18595	AA	GG	AA	0	TT	AG	GG	CC	CC	GG	GG	TT	GG	AA	AA	GG	CC	AG	TC	CC	GG	CT	GG	0	AA	AA	GG	GG	CC	GG	CA	GG	GG	AA	GG	AG	TT	AA	CC	TC	GG	GG	AA	GG	CT	CC	0	AA	AA
18597	GG	GG	AA	0	TT	GG	AA	CC	CC	CG	GG	0	GA	GG	AA	GG	CT	GG	CC	CC	GG	TT	GG	0	AA	AA	GG	AG	TC	GG	CA	GG	GG	AA	GG	AG	CT	GG	CC	CC	CC	GG	CA	GG	TT	TC	CC	AA	AA
2547	GG	GG	AA	GG	CT	GG	GG	CC	TC	GG	TG	TT	AA	GG	AA	TG	CT	AG	TC	CC	GG	CT	GG	GT	AA	AA	GG	GG	TC	GG	CA	GG	AG	AA	GG	GG	TT	AG	CC	CC	GG	GG	AA	AG	TT	CC	CC	AA	GA
2559	AG	GG	AA	GT	TT	AG	GG	CC	TC	GG	GG	TT	AA	GG	GA	GG	TT	GG	TC	CC	AG	CC	GG	GT	AA	AA	CG	GG	TC	AG	CC	GG	AG	AA	GG	GG	CT	GG	CC	CC	CC	GG	AA	AG	TT	CC	CC	AA	GA
2568	AG	GG	AA	GT	TT	GG	AG	CC	TC	GG	GG	CT	AA	AG	AA	GG	CT	GG	TT	CC	GG	TT	GG	GG	AA	AA	CG	AG	CC	AG	CA	GG	GG	AA	GG	GG	CT	AG	CC	CC	CC	GG	CA	GG	CT	CC	CC	GA	AA
2572	GG	GG	AA	TT	CT	GG	AG	CC	TC	GG	TT	TT	AA	AG	GA	GG	CC	AG	TC	CC	GG	TT	GG	GT	AA	AA	CG	AG	CC	GG	CA	GG	GG	AA	AG	AA	CT	AG	CC	TT	CG	AG	AA	GG	TT	CC	CC	AA	AA
2578	AG	TT	AA	GG	TT	GG	0	CC	TT	GG	GG	CT	AA	AG	GA	TG	CT	GG	0	CC	0	CT	0	GT	0	AA	GG	AA	TC	GG	CA	AG	0	AA	GG	AA	CT	GG	CC	TT	CG	GG	AA	AG	TT	CC	0	AA	AA
2590	GG	TG	AA	GG	CT	GG	GG	CC	CC	GG	GG	TT	AA	GG	GA	GG	CC	AG	CC	CC	AA	CC	GG	TT	AA	AA	CC	AA	TC	AG	AA	GG	GG	AA	AG	AG	CT	AA	CC	CC	CG	GG	AA	GG	TT	CC	CC	AA	GA
18598	GG	GG	AA	GG	TT	GG	GG	TT	CC	CG	GG	TT	AA	GG	GA	GG	CT	AA	CC	CC	GG	TT	0	0	AA	AA	CG	GG	CC	GG	AA	GG	AA	GA	AG	GG	TT	GG	CC	CC	CG	GG	AA	GG	TT	TC	CC	AA	AA
18586	GG	TG	AA	0	TT	GG	AG	CC	CC	GG	GG	TT	GA	GG	AA	GG	CC	GG	TC	CC	GG	TT	GG	0	AA	AA	GG	GG	TT	GG	CC	GG	AA	GA	0	AA	TT	GG	CC	TC	GG	GG	AA	AG	TT	CC	CC	AA	GA
18638	AG	TT	AA	0	TT	AG	AG	CC	CC	CG	GG	CT	GA	AG	AA	GG	TT	AA	CC	CC	AG	TT	GG	0	TA	AA	CG	AG	TT	GG	AA	GG	GG	AA	GG	AA	CC	AG	TC	CC	GG	AG	AA	AG	CT	CC	CC	AA	GA
5366	GG	GG	AA	GT	TT	GG	AG	CC	CC	GG	GG	CT	AA	GG	GA	GG	CC	GG	CC	CC	AG	CT	GG	GG	TA	CA	CG	GG	TC	GG	CC	AG	AG	AA	GG	AA	CT	AG	CC	CC	CG	GG	CA	AA	TT	CC	TC	AA	AA
5367	AG	GG	AA	GT	TT	GG	AA	CC	CC	GG	GG	TT	AA	GG	AA	GG	CT	GG	CC	CC	GG	TT	GG	GG	TA	AA	CG	AG	TC	GG	AA	GG	GG	AA	AG	GG	CT	GG	CC	CC	CG	GG	CA	GG	TT	CC	CC	AA	AA
5371	AG	TT	GA	GG	CT	AG	AG	TC	TT	CG	GG	TT	AA	GG	GA	GG	CC	GG	TC	CC	AG	TT	GG	GT	AA	AA	GG	GG	CC	GG	CA	GG	GG	GA	GG	AG	CT	AA	CC	TT	CG	GG	AA	GG	TT	CC	CC	AA	AA
5372	AG	GG	AA	GT	TT	GG	GG	TC	TC	CG	TG	TT	AA	AG	GA	GG	CT	GG	TT	CC	GG	TT	GG	GT	TA	AA	GG	GG	CC	GG	AA	AG	GG	AA	GG	AA	TT	AG	CC	TT	CG	GG	AA	AG	TT	CC	CC	GA	AA
5379	GG	TT	AA	GT	TT	GG	AG	CC	CC	GG	TG	TT	AA	GG	AA	GG	CT	AG	TC	CC	AA	TT	GG	GG	AA	AA	CG	GG	TC	GG	AA	GG	GG	AA	GG	AG	CC	AA	CC	CC	GG	AG	CA	AG	TT	CC	CC	AA	AA
5380	GG	TG	AA	TT	TT	GG	AA	CC	CC	CG	GG	TT	AA	GG	AA	GG	CT	AA	CC	CC	AG	TT	GG	GT	TA	AA	CG	GG	TC	GG	CA	GG	AG	AA	AA	GG	CC	GG	CC	CC	CG	GG	CA	GG	TT	CC	CC	AA	AA
5383	GG	TG	AA	GT	TT	AG	AG	CC	CC	GG	TT	TT	GG	GG	AA	GG	TT	AG	CC	CC	GG	TT	GG	GT	TA	AA	CG	GG	TT	GG	AA	GG	AG	GA	GG	AG	TT	AA	CC	TC	CG	GG	CA	AG	TT	CC	CC	AA	GA
5384	AG	TT	AA	GG	TT	GG	GG	CC	TT	GG	GG	CT	AA	GG	GA	TG	CT	GG	CC	CC	GG	TT	GG	GT	AA	AA	GG	AA	TC	GG	CA	AG	GG	AA	GG	AA	CT	GG	CC	TT	CG	GG	AA	AG	TT	CC	CC	AA	AA
5401	GG	TG	AA	GG	TT	GG	AG	TC	CC	GG	GG	TT	AA	GG	AA	GG	TT	GG	TT	CC	AG	TT	GG	GT	TT	AA	CG	GG	CC	AG	CA	GG	GG	AA	GG	GG	CC	GG	CC	CC	CG	GG	CA	GG	TT	CC	TC	AA	GA
5402	GG	GG	AA	GT	TT	GG	AA	CC	CC	GG	GG	TT	AA	GG	GA	GG	CT	AG	TC	CC	AG	TT	GG	TT	AA	AA	GG	AG	TC	GG	CA	GG	AG	AA	GG	AA	CT	AA	CC	TC	CG	GG	AA	AA	TT	CC	CC	GA	GA
18849	GG	GG	AA	GG	TT	AG	AA	CC	TC	CC	TG	TT	AA	GG	AA	GG	CT	AA	TC	CC	AA	TT	0	0	AA	AA	CC	AA	CC	AG	AA	GG	GG	GA	GG	AG	CC	GG	CC	CC	CC	GG	CA	AG	TT	CC	TC	AA	AA
18594	GG	GG	AA	GG	TT	GG	AG	CC	CC	GG	0	TT	AA	AG	AA	GG	CT	AA	TC	CC	AG	0	GG	0	AA	AA	CG	GG	CC	GG	CA	GG	GG	AA	AG	AA	CC	AG	CC	CC	CG	GG	AA	GG	TT	CC	CC	AA	AA
18583	GG	GG	AA	TT	TT	GG	GG	CC	CC	GG	GG	TT	AA	GG	AA	GG	CC	GG	TC	CC	GG	TT	0	0	TA	AA	GG	GG	CC	GG	AA	GG	GG	AA	GG	AA	CT	AA	TC	CC	CC	AA	AA	AA	TT	CC	CC	AA	GG
18596	AG	TT	AA	0	TT	AG	GG	CC	CC	GG	GG	TT	GA	GG	AA	GG	CC	AA	CC	CC	GG	TT	GG	0	TT	AA	CC	AA	TC	GG	CA	GG	GG	GA	GG	GG	TT	AG	CC	CC	GG	GG	AA	GG	CT	CC	CC	AA	GA
18456	GG	TG	AA	GG	TT	AG	AG	CC	CC	GG	TG	TT	AA	AG	AA	GG	CC	GG	TT	CC	GG	TT	GG	0	TA	AA	CC	GG	TT	GG	CC	GG	AA	AA	0	GG	TT	AA	CC	CC	GG	AG	AA	AG	CT	CC	CC	AA	AA
18457	GG	GG	AA	0	TT	AA	AG	CC	CC	GG	GG	TT	GG	AG	AA	GG	CC	0	CC	CC	GG	CT	0	0	TA	AA	CG	GG	TC	GG	CA	GG	GG	AA	0	AA	TT	GG	CC	CC	GG	GG	AA	AG	TT	CC	CC	AA	AA
18458	GG	0	GA	0	TT	0	GG	CC	CC	GG	TG	TT	GG	AG	AA	GG	0	GG	TT	CC	GG	CT	0	0	TA	AA	CC	GG	TC	AG	0	AG	GG	AA	0	0	TT	0	CC	CC	GG	GG	AA	0	CT	CC	0	AA	0
18460	GG	GG	AA	GG	TT	AA	AG	CC	CC	GG	GG	TT	GG	GG	AA	GG	TT	GG	TC	CC	GG	TT	GG	0	AA	AA	CG	GG	TC	GG	CA	GG	GG	AA	AG	AA	TT	GG	CC	CC	GG	AG	AA	AA	CT	CC	CC	AA	AA
18461	GG	TG	AA	GG	TT	GG	GG	CC	TC	GG	TT	TT	AA	GG	GA	GG	CT	AA	TC	CC	GG	TT	AG	0	TT	AA	CG	GG	CC	GG	CC	GG	GG	AA	GG	AA	TT	GG	CC	CC	CG	GG	AA	AA	TT	CC	CC	GA	AA
18462	GG	TG	AA	GG	TT	AG	GG	CC	TC	GG	GG	CT	AA	GG	AA	GG	TT	AA	TT	CC	AA	CT	GG	0	AA	AA	CG	GG	CC	GG	AA	GG	GG	AA	GG	GG	CT	AG	CC	CC	CC	GG	CA	GG	TT	CC	CC	GA	AA
18463	GG	GG	AA	GG	CT	GG	GG	CC	TT	GG	GG	TT	GA	GG	GA	GG	CT	AA	CC	CC	AG	TT	AG	0	AA	AA	CG	AG	TC	GG	CA	GG	AA	AA	AG	GG	CT	GG	CC	TC	CG	GG	CA	AA	TT	CC	CC	GA	GA
18464	AG	GG	GA	0	TT	AA	GG	CC	TC	GG	GG	0	GG	GG	AA	GG	CC	AG	TC	CC	GG	CT	0	0	TA	AA	CG	0	CC	GG	AA	GG	GG	AA	GG	AA	TT	AG	CC	TC	CG	AG	AA	GG	TT	CC	CC	GA	AA
18584	AA	GG	AA	0	TT	AG	AG	CC	TC	GG	GG	TT	GG	GG	GA	GG	TT	AA	CC	CC	GG	TT	GG	0	AA	0	CC	AG	CC	GG	AA	GG	GG	AA	GG	AA	CC	AG	CC	CC	GG	GG	AA	AA	CT	CC	CC	GG	AA
18637	GG	GG	AA	GT	TT	GG	AG	CC	CC	CG	GG	TT	GA	GG	AA	GG	CC	GG	TC	CC	GG	TT	0	0	TA	AA	GG	AG	CC	GG	CA	GG	GG	GG	AG	0	TT	AG	CC	TC	CG	AA	AA	GG	TT	CC	CC	GA	AA
18587	GG	TT	AA	0	TT	0	GG	CC	CC	GG	GG	TT	GG	GG	AA	GG	CC	AA	TT	CC	GG	CT	GG	0	AA	AA	GG	GG	CC	GG	0	AA	GG	AA	0	0	TT	0	CC	CC	GG	AG	AA	AG	CT	CC	CC	AA	AA
17836	GG	TT	AA	GG	TT	0	GG	CC	CC	GG	GG	CT	AA	GG	AA	GG	0	AG	CC	TC	GG	TT	GG	0	TA	AA	CC	AG	TT	GG	0	GG	AA	AA	0	0	TT	0	CC	CC	CC	GG	CA	0	CT	CC	0	AA	0
17837	GG	GG	AA	GG	TT	AG	GG	CC	CC	GG	GG	TT	AA	GG	AA	GG	CT	GG	TC	TC	GG	TT	GG	0	TA	AA	CC	AG	TC	GG	CA	GG	GG	AA	0	AG	CC	GG	CC	CC	CC	AG	CA	GG	TT	CC	TC	AA	GA
9971	AG	GG	GA	GG	CT	AG	GG	TT	TC	CG	GG	CC	GA	GG	AA	GG	CC	GG	TC	CC	AA	TT	GG	GT	AA	AA	CC	AG	TC	AG	CC	GG	AG	AA	GG	GG	CT	AG	CC	CC	GG	GG	CC	AG	TT	CC	TC	AA	AA
9972	AG	GG	AA	GG	TT	AG	AA	CC	TC	CG	GG	0	GA	GG	AA	GG	CC	GG	TT	CC	GG	CT	GG	GG	TA	AA	GG	AA	CC	AG	AA	GG	GG	AA	GG	GG	CT	GG	CC	TC	CG	AG	CA	GG	CT	CC	CC	AA	GA
9974	GG	TG	AA	GG	CC	GG	GG	CC	TC	CG	GG	TT	AA	GG	AA	GG	CT	GG	CC	CC	GG	TT	GG	GG	TA	AA	GG	AA	TC	GG	CA	GG	AG	AA	GG	GG	CT	AG	CC	CC	CC	AG	AA	AA	TT	TC	0	AA	AA
9980	AA	TT	AA	GG	TT	GG	AA	CC	CC	GG	GG	TT	AA	0	AA	GG	CT	AG	TC	TC	AA	TT	GG	TT	AA	AA	CG	AG	TC	GG	AA	GG	GG	AA	GG	AG	CC	AG	CC	CC	CG	GG	AA	GG	TT	CC	CC	AA	GA
9983	GG	GG	AA	GG	TT	AA	AG	CC	TC	GG	GG	0	GA	AG	AA	GG	CT	GG	TC	CC	AA	TT	GG	GG	TA	AA	CG	AG	CC	GG	AA	GG	GG	AA	AG	GG	CC	GG	CC	CC	CG	GG	CA	GG	TT	CC	CC	AA	AA
9985	AG	GG	AA	GG	TT	AA	AG	CC	TT	GG	GG	TT	AA	AA	AA	GG	CT	GG	TT	CC	GG	TT	GG	GG	AA	AA	CG	AG	TC	GG	CC	GG	GG	AA	AG	AG	TT	GG	CC	CC	CG	AG	AA	GG	TT	CC	CC	AA	GA
9987	GG	TG	0	GG	TT	GG	GG	CC	TC	CG	TG	TT	AA	GG	AA	GG	CC	AG	CC	CC	AG	TT	GG	GG	AA	AA	CG	AG	TC	GG	CA	GG	GG	AA	GG	GG	CT	AG	CC	TC	CG	GG	AA	GG	CT	CC	CC	AA	GA
9989	GG	TG	AA	GG	CT	GG	AG	CC	TT	CG	GG	0	GA	GG	AA	GG	CC	AG	TC	CC	GG	CT	GG	GT	TA	AA	CC	AG	TC	GG	CA	GG	GG	AA	GG	GG	CC	AG	CC	CC	CC	GG	AA	GG	TT	CC	CC	GA	GA
9992	GG	TG	GG	GT	TT	GG	AG	CC	CC	GG	TG	TT	AA	GG	AA	GG	CT	GG	TC	CC	GG	TT	GG	GT	AA	AA	GG	AG	CC	GG	CA	GG	GG	AA	AG	GG	CT	GG	CC	TC	GG	GG	CA	GG	TT	CC	CC	AA	AA
18589	GG	TT	AA	0	TT	AA	AG	CC	TC	CG	0	TT	GG	AG	AA	GG	TT	AA	CC	CC	GG	CT	GG	0	TA	CA	CG	GG	TT	GG	AA	GG	GG	AA	GG	AA	CC	AA	CC	TC	CG	GG	AA	GG	TT	CC	0	AA	AA
18582	AG	GG	AA	GT	CC	GG	AA	CC	TT	CG	GG	TT	AA	GG	GA	GG	CC	GG	TC	CC	AG	TT	0	0	AA	AA	CC	AG	CC	GG	CA	GG	GG	AA	GG	GG	TT	AA	CC	CC	GG	GG	CA	GG	TT	CC	CC	GA	AA
8844	GG	TG	AA	TT	TT	GG	GG	CC	TC	CG	TG	TT	GA	GG	AA	TG	CT	GG	TC	TC	GG	TT	GG	TT	TA	AA	GG	GG	CC	GG	CA	GG	GG	AA	GG	AA	TT	AA	TC	CC	CC	AG	CA	AA	CT	CC	CC	AA	GG
8845	GG	TG	GA	GT	TT	AA	GG	CC	0	CG	GG	TT	AA	AG	AA	GG	CC	GG	TC	CC	GG	TT	GG	TT	TA	AA	GG	AG	CC	GG	CC	GG	GG	AA	GG	AG	CT	AA	TC	TC	GG	AG	AA	AG	CT	CC	CC	AA	GA
8846	GG	TT	AA	GG	TT	AG	AA	CC	TC	CG	GG	CT	GA	GG	AA	GG	CT	AG	TC	CC	GG	TT	GG	TT	TA	AA	GG	GG	CC	GG	CC	GG	GG	AA	GG	AG	TT	AA	TT	CC	CC	AA	AA	AA	CC	CC	CC	AA	GG
8847	GG	TG	AA	TT	TT	GG	GG	CC	TT	GG	GG	TT	0	GG	AA	GG	CT	GG	TT	CC	GG	TT	GG	TT	AA	AA	GG	0	TC	GG	CA	GG	GG	AA	GG	AA	CC	AA	CC	0	GG	AA	AA	AA	CC	CC	CC	AA	GG
8848	GG	TG	AA	GT	TT	GG	GG	CC	TT	GG	GG	CT	GA	GG	AA	GG	CT	GG	TT	CC	GG	TT	GG	TT	TA	AA	GG	GG	CC	GG	AA	GG	GG	GA	GG	AA	CC	AA	CC	CC	CG	AA	AA	AA	CC	CC	CC	AA	GA
8849	GG	TT	AA	TT	TT	AG	GG	CC	CC	GG	GG	TT	AA	GG	GA	GG	CC	GG	TT	CC	GG	TT	GG	TT	TA	AA	GG	GG	CC	GG	CC	GG	GG	AA	GG	AA	CT	AA	CC	CC	CC	GG	AA	AG	CT	CC	CC	AA	GG
8850	AG	GG	AA	TT	CT	AG	GG	CC	TC	CG	GG	TT	AA	GG	AA	GG	CC	GG	TT	CC	GG	TT	GG	GT	AA	AA	GG	GG	CC	GG	AA	GG	GG	GA	GG	AG	TT	AA	CC	CC	CC	AA	AA	AA	CC	CC	CC	AA	AA
8851	GG	TT	AA	TT	TT	AG	GG	CC	TT	GG	GG	TT	AA	GG	GA	GG	CT	AG	TC	CC	GG	TT	GG	TT	TT	AA	GG	AG	TT	AG	AA	GG	GG	AA	GG	GG	TT	AA	TT	TT	CG	AA	AA	AA	CC	CC	CC	AA	GG
8852	GG	TG	AA	TT	TT	AG	GG	CC	CC	CG	GG	CT	GG	GG	AA	GG	CC	GG	0	CC	AG	TT	GG	0	TA	AA	GG	AG	CC	GG	AA	AG	GG	AA	GG	AG	TT	AA	CC	TC	CC	AG	AA	AA	0	CC	CC	AA	0
8853	GG	GG	AA	TT	TT	GG	GG	CC	CC	GG	TG	CC	GA	GG	AA	GG	CT	GG	TC	TC	AG	TT	GG	GT	AA	AA	GG	AG	CC	GG	AA	GG	GG	AA	GG	AG	TT	AA	CC	TC	CG	AG	AA	AA	CT	CC	CC	AA	GG
8854	GG	TG	AA	TT	TT	GG	GG	CC	TT	GG	GG	TT	GA	GG	AA	GG	CT	GG	CC	TC	GG	TT	GG	TT	TA	AA	0	GG	CC	GG	CA	GG	GG	AA	GG	0	TT	AA	CC	CC	GG	AA	AA	AA	CC	CC	CC	AA	GG
8855	GG	GG	GA	TT	TT	AG	AG	CC	TC	CG	GG	TT	AA	GG	AA	GG	CC	GG	TT	CC	AG	CT	GG	GT	AA	AA	GG	AG	CC	GG	CA	AG	AG	AA	GG	AG	CC	AG	CC	CC	CC	AG	CA	AG	CT	CC	CC	GA	GA
8856	GG	TT	AA	TT	TT	AG	GG	CC	TT	GG	GG	TT	AA	GG	AA	GG	CT	GG	CC	CC	GG	TT	GG	TT	TA	AA	GG	GG	TT	GG	AA	GG	GG	AA	GG	GG	TT	AA	TT	CC	CC	AA	AA	AA	TT	CC	CC	AA	GG
8857	GG	TT	GA	GT	TT	AG	AG	CC	TC	GG	TT	0	GG	GG	AA	GG	CT	GG	TT	CC	AG	TT	GG	TT	TA	CA	GG	AG	TT	GG	CA	GG	GG	AA	AG	GG	CC	AA	TC	CC	CG	AG	AA	AG	CT	CC	CC	AA	GG
8858	GG	TG	GA	TT	TT	AG	GG	CC	TC	CG	GG	TT	AA	GG	AA	GG	CC	GG	TT	CC	AG	CT	GG	GT	TA	AA	GG	AG	CC	GG	CA	AG	AG	AA	GG	AG	CC	GG	TC	CC	CC	AA	AA	GG	CT	CC	CC	AA	GA
8859	GG	GG	AA	TT	TT	0	AG	CC	TC	CG	GG	TT	AA	GG	AA	GG	CC	GG	0	CC	GG	CT	GG	GT	TA	AA	GG	AA	TC	GG	CC	AG	GG	GA	GG	AG	CT	GG	CC	CC	0	AG	CA	AA	CC	CC	CC	AA	GA
8860	GG	TG	AA	TT	TT	AG	GG	CC	CC	GG	TG	TT	GA	GG	AA	GG	CT	GG	TC	CC	GG	TT	GG	GT	AA	AA	GG	GG	CC	GG	AA	GG	GG	GA	GG	GG	TT	AA	CC	CC	CC	AA	AA	AA	CC	CC	CC	AA	GA
8861	GG	TG	AA	GT	TT	AA	AG	CC	TC	GG	TG	0	GG	AG	AA	GG	TT	GG	CC	CC	GG	CT	GG	TT	TA	AA	GG	GG	CC	GG	CA	AG	GG	AA	AG	AA	TT	GG	CC	CC	CG	AA	AA	AA	TT	CC	CC	AA	GA
8862	AG	TG	GA	TT	TT	AG	AG	CC	TC	GG	GG	TT	AA	GG	AA	GG	TT	GG	TT	CC	AG	TT	GG	TT	TT	AA	GG	GG	CC	GG	AA	GG	AG	AA	GG	GG	TT	GG	CC	CC	CC	GG	AA	AG	CT	CC	CC	AA	AA
8863	GG	TT	AA	TT	TT	AG	AG	CC	TT	GG	GG	TT	AA	GG	AA	GG	CC	GG	TT	CC	GG	TT	GG	GT	TA	AA	GG	AG	CC	GG	CA	AG	AG	AA	GG	AG	CT	AA	CC	CC	CC	GG	AA	GG	CT	CC	CC	AA	AA
[truncated: 84 more columns]
