# Supplementary material for: Genetics of randomly bred cats support the cradle of cat domestication being in the Near East
Source: Heredity (Edinb). 2022 Nov 1;129(6):346–55. doi: 10.1038/s41437-022-00568-4 (PMC9708682; doi:10.1038/s41437-022-00568-4)
Supplement: Supplementary file 4 — Supplementary File 2 [file 41437_2022_568_MOESM4_ESM.csv]

Individual	FCA005		FCA008		FCA023		FCA026		FCA035		FCA043		FCA045		FCA058		FCA075		FCA077		FCA080B		FCA088		FCA090		FCA096		FCA097		FCA105		FCA123		FCA126		FCA132		FCA149		FCA211		FCA220		FCA223		FCA224		FCA229
2547	146	146	130	138	132	146	146	146	136	142	118	120	150	153	236	236	116	140	144	146	230	232	121	121	86	106	208	208	148	150	189	193	137	143	137	139	139	139	128	130	108	110	212	214	204	226	152	156	168
2559	144	148	118	118	144	148	150	150	142	142	120	120	147	154	228	230	134	140	144	148	-9	-9	113	115	86	86	208	208	140	148	163	163	139	139	149	151	149	157	-9	-9	112	112	214	218	202	230	156	156	164
2568	142	144	130	132	140	140	150	150	136	136	118	122	145	153	226	228	140	140	144	144	232	234	113	121	86	86	208	208	150	150	195	201	137	139	141	143	141	155	124	128	108	110	216	216	230	230	156	156	168
2569	-9	-9	122	140	140	144	150	150	136	136	126	126	139	151	236	236	136	140	144	144	-9	-9	-9	-9	-9	-9	182	210	144	150	195	201	137	143	141	143	151	155	128	132	110	110	216	216	222	230	-9	-9	168
2572	144	146	118	134	134	140	150	150	142	142	120	126	150	150	230	236	140	140	144	144	232	234	-9	-9	108	112	208	216	138	146	195	195	141	145	141	141	139	139	130	132	110	110	210	216	198	202	156	156	166
2578	144	148	134	134	134	152	146	156	142	142	120	126	-9	-9	230	236	140	140	152	152	232	234	117	117	100	106	194	208	140	150	195	207	135	137	139	147	139	151	128	128	108	110	210	214	202	232	148	156	168
2590	144	144	118	118	134	140	146	156	142	142	118	132	145	151	230	236	136	140	144	144	234	234	119	121	86	108	200	208	148	152	197	205	143	143	139	139	141	141	124	124	110	110	214	216	214	230	156	156	162
2591	144	144	130	136	140	140	-9	-9	136	136	122	126	145	153	228	228	138	140	-9	-9	230	232	117	117	86	106	208	208	148	150	191	195	137	143	139	143	139	141	124	130	108	110	214	216	198	230	156	156	150
2597	144	146	118	140	140	148	-9	-9	136	142	118	132	151	156	232	236	140	142	144	144	226	232	115	115	112	112	208	208	146	146	191	193	139	143	-9	-9	-9	-9	128	134	108	110	216	216	-9	-9	156	156	166
9971	138	138	130	138	134	134	148	148	136	142	116	128	150	151	228	236	138	140	144	154	232	232	113	113	86	100	220	220	148	150	193	201	143	143	139	139	143	153	128	128	108	110	-9	-9	222	230	156	166	164
9972	144	148	122	134	140	150	148	148	136	136	118	126	150	154	224	228	132	140	144	150	226	234	121	121	86	108	208	216	140	148	195	199	137	145	137	139	143	143	128	130	110	110	216	216	222	226	156	156	166
9974	-9	-9	130	130	140	144	146	150	142	142	126	126	146	153	230	236	138	144	144	150	234	234	117	119	86	108	208	210	140	144	193	201	137	145	139	143	139	141	124	132	106	108	210	216	202	216	156	156	160
9977	144	148	130	138	132	140	146	148	142	148	126	126	145	151	-9	-9	138	140	144	150	230	232	123	123	86	108	208	208	146	146	193	197	137	143	139	139	143	159	124	128	110	110	216	220	228	230	148	156	168
9980	144	148	128	138	140	140	148	160	136	142	126	126	146	151	234	236	136	140	144	144	232	234	117	121	108	108	208	208	138	140	193	199	137	137	141	141	139	153	128	128	106	110	216	216	228	234	156	156	154
9983	-9	-9	118	130	140	140	-9	-9	142	142	116	126	145	145	236	236	-9	-9	144	150	232	232	123	123	86	98	208	208	140	146	193	199	145	145	139	139	139	157	132	132	110	112	214	216	230	232	156	156	168
9985	-9	-9	132	132	140	140	148	158	136	136	116	128	150	150	230	236	140	140	144	144	234	234	113	117	102	108	208	208	146	148	181	197	145	145	137	139	139	153	128	130	108	110	214	216	198	218	-9	-9	168
9987	144	146	132	134	140	140	148	150	142	142	116	126	147	149	228	236	136	144	-9	-9	234	238	-9	-9	108	112	208	208	-9	-9	201	203	137	145	141	147	143	157	122	128	110	110	216	216	216	228	156	156	160
9989	142	146	130	138	134	140	146	146	136	142	120	126	151	151	236	236	136	138	144	144	226	232	123	123	108	108	208	220	146	148	193	193	137	151	137	139	141	159	124	132	108	110	216	216	202	208	156	170	168
9992	138	148	-9	-9	-9	-9	146	146	136	142	128	128	144	146	236	236	138	140	144	146	226	232	113	113	86	100	208	208	140	150	199	203	137	139	139	139	139	141	124	130	108	112	214	216	222	230	156	156	164
5366	140	144	130	134	140	150	-9	-9	-9	-9	120	126	148	156	228	236	138	144	148	152	230	232	121	125	86	108	210	224	148	150	201	203	143	145	143	145	143	157	124	128	108	110	216	216	204	222	156	170	-9
5367	144	146	118	134	130	140	-9	-9	136	136	126	126	147	153	228	236	140	142	148	148	232	232	117	127	86	100	208	210	148	148	195	201	145	145	-9	-9	143	157	128	128	108	108	216	216	198	214	148	156	168
5371	144	144	134	134	140	140	148	150	142	150	120	126	143	151	228	236	138	138	144	148	230	234	111	119	86	86	208	208	144	148	197	201	137	143	-9	-9	139	143	124	128	108	110	216	216	210	216	156	156	168
5372	144	144	118	132	130	148	150	152	136	136	120	126	-9	-9	236	236	128	138	150	150	230	234	123	123	100	108	210	214	-9	-9	191	191	143	145	141	147	146	151	128	134	108	108	216	216	202	216	156	156	162
5379	142	144	134	140	132	132	150	154	136	142	120	126	146	156	234	236	134	140	144	144	232	232	117	117	100	112	182	208	140	150	191	195	145	145	139	139	139	151	124	128	110	110	216	216	222	222	156	156	162
5380	146	146	138	138	142	144	154	154	146	146	128	128	145	151	228	228	140	140	144	144	230	232	111	123	86	108	208	208	146	150	191	201	145	145	141	143	139	139	128	132	102	110	216	216	202	222	156	156	162
5383	142	144	116	138	140	150	154	154	136	136	120	126	-9	-9	236	238	138	138	150	150	214	228	113	123	100	100	208	224	140	148	187	193	143	145	141	141	141	155	126	126	104	108	210	216	216	230	148	156	168
5384	144	144	130	138	140	148	144	144	136	136	120	126	147	147	-9	-9	140	142	144	150	224	226	113	123	100	112	208	208	116	146	191	203	145	145	-9	-9	139	143	128	132	106	108	214	216	198	202	156	156	162
5401	142	144	118	118	140	140	-9	-9	142	142	120	126	151	151	228	236	136	138	150	150	234	236	113	113	108	108	212	224	148	148	195	201	145	145	135	139	139	141	128	128	108	110	216	216	228	230	170	170	168
5402	146	146	132	136	130	134	150	156	142	150	120	130	147	156	230	236	136	136	144	152	228	228	117	123	86	86	208	208	140	140	195	203	143	145	135	143	141	143	122	132	102	110	216	216	218	234	156	170	166
7961	144	144	130	132	140	140	150	152	142	146	120	128	151	155	236	236	138	140	150	152	232	232	117	121	108	108	208	208	140	146	189	201	139	145	139	147	139	151	128	128	106	110	216	216	216	230	156	156	152
7962	144	148	136	138	140	140	150	158	142	142	126	126	138	151	232	236	128	138	144	150	230	234	123	123	108	108	210	210	140	150	175	189	145	145	139	141	139	143	128	132	110	110	214	216	204	228	156	156	166
7963	138	144	138	138	130	140	146	150	136	146	120	120	146	151	226	230	134	138	144	150	226	232	123	123	86	98	-9	-9	144	144	-9	-9	-9	-9	139	147	143	143	130	134	-9	-9	214	216	228	230	156	156	168
7964	144	144	130	130	130	130	144	158	136	142	126	126	151	151	230	236	136	144	144	150	232	232	-9	-9	102	108	208	214	140	140	187	201	145	149	147	147	146	146	124	130	106	106	214	217	230	230	156	156	164
7965	-9	-9	-9	-9	-9	-9	150	158	136	142	-9	-9	-9	-9	-9	-9	134	142	144	148	-9	-9	115	121	-9	-9	-9	-9	-9	-9	189	201	-9	-9	139	139	139	157	-9	-9	110	110	-9	-9	222	222	-9	-9	-9
7966	144	146	132	134	130	150	156	158	136	142	120	126	151	151	234	236	138	138	144	144	232	232	115	115	86	104	208	210	140	144	201	201	137	145	-9	-9	146	153	132	132	106	114	216	216	228	234	156	156	162
7968	144	146	118	128	140	154	148	150	142	142	120	126	146	151	-9	-9	138	142	144	144	-9	-9	107	123	86	112	208	210	146	146	199	201	135	143	143	147	143	151	128	132	106	110	216	216	-9	-9	156	156	164
7969	144	146	130	134	134	140	146	146	136	142	120	120	145	153	228	230	134	140	144	144	230	230	113	121	108	108	208	216	146	146	181	193	143	143	135	141	139	157	130	132	108	110	214	216	222	222	156	176	160
7970	138	144	134	142	140	140	146	146	136	142	126	130	147	154	228	230	134	142	144	148	230	232	121	121	108	108	208	216	146	146	181	195	143	143	135	139	139	143	132	132	108	110	214	214	222	222	156	176	160
7971	144	146	130	140	130	142	158	158	136	136	116	122	151	153	230	236	138	140	144	148	232	232	117	117	86	108	208	210	140	150	189	191	137	145	147	147	139	146	128	130	106	110	214	220	228	234	156	156	166
7972	144	144	130	132	140	142	146	152	142	146	120	126	147	151	230	236	138	138	150	150	232	234	117	117	108	108	208	210	140	152	189	201	137	145	143	147	139	151	128	128	106	110	216	220	202	216	156	156	162
7973	144	146	130	132	140	142	146	150	142	146	120	128	147	155	236	236	136	138	150	152	232	234	117	117	108	112	208	208	148	152	197	201	141	145	139	143	139	151	128	128	110	110	217	220	202	230	156	176	152
7974	144	148	130	130	142	150	148	148	136	142	118	126	144	151	228	236	138	140	142	146	232	232	107	121	86	108	208	208	144	150	193	197	145	145	141	147	153	153	128	128	108	110	216	220	222	222	156	156	162
7975	144	146	130	130	130	142	-9	-9	136	142	122	126	151	151	230	236	136	138	150	150	220	234	107	117	86	108	208	214	140	148	191	201	135	143	147	149	146	146	128	130	106	108	214	214	202	228	156	156	168
7976	146	146	130	140	130	144	146	150	136	142	120	122	151	151	236	236	138	140	144	150	230	234	107	107	86	104	208	208	140	140	201	201	137	143	143	149	139	146	128	130	108	114	214	217	228	228	156	156	168
7977	148	148	-9	-9	140	140	146	150	142	142	120	122	155	155	236	236	138	140	152	152	232	232	107	107	108	108	208	208	144	144	189	189	135	145	139	149	139	139	128	132	108	110	216	217	216	222	156	156	152
7978	148	148	118	138	140	142	146	152	136	142	126	126	151	153	226	236	134	138	150	150	232	232	115	121	98	110	208	208	144	146	191	201	135	137	141	147	143	157	128	128	106	110	216	216	202	216	156	156	162
7979	144	148	118	130	140	144	150	150	136	142	126	126	151	153	228	236	140	140	148	150	230	232	-9	-9	86	108	208	210	140	146	193	201	137	145	143	147	146	151	122	128	104	110	216	216	228	230	156	172	166
7980	144	146	132	136	140	142	150	156	136	142	118	126	151	151	228	236	138	142	144	146	232	236	113	113	102	108	208	208	144	146	189	191	145	145	139	141	141	151	128	128	108	110	216	216	202	208	156	156	168
7981	144	146	118	140	140	140	150	150	136	142	118	126	150	151	236	236	138	138	144	146	226	232	113	113	102	108	208	208	140	144	191	195	137	141	147	147	141	155	124	128	106	106	216	220	200	228	156	156	164
7982	-9	-9	130	132	140	140	150	152	142	152	120	120	151	151	236	236	-9	-9	150	150	-9	-9	117	117	-9	-9	-9	-9	144	144	191	193	145	147	147	149	151	153	-9	-9	108	108	-9	-9	202	230	-9	-9	-9
7983	144	146	130	134	140	142	148	158	136	136	120	120	138	153	228	236	136	140	144	144	226	232	121	121	86	112	208	220	144	148	189	195	145	147	139	139	153	157	130	132	112	112	216	222	204	204	150	150	170
7984	-9	-9	140	144	-9	-9	150	152	136	142	120	128	-9	-9	228	236	-9	-9	144	150	-9	-9	115	115	-9	-9	-9	-9	-9	-9	193	197	145	145	139	141	151	153	-9	-9	108	110	-9	-9	230	230	-9	-9	-9
7985	144	146	118	134	142	142	150	152	136	136	120	128	151	155	236	236	138	144	144	144	230	230	111	123	86	108	-9	-9	144	152	187	193	141	145	139	147	143	146	124	128	108	108	216	216	-9	-9	156	156	166
7986	144	148	118	140	140	140	150	154	142	142	118	126	147	151	226	228	134	140	144	150	234	234	121	121	104	112	208	220	146	148	189	199	135	145	-9	-9	146	157	128	128	110	110	214	216	202	214	156	176	168
7987	144	144	118	138	130	142	-9	-9	136	142	118	120	147	151	240	240	134	136	152	152	228	232	121	121	86	102	208	210	144	144	193	201	135	137	137	141	153	153	128	134	110	110	212	216	202	228	156	156	166
7988	144	146	130	134	140	142	140	158	136	136	118	120	151	151	228	230	140	140	150	150	230	232	117	117	108	112	208	208	150	150	189	201	143	145	141	149	141	153	130	134	106	110	214	217	202	222	156	176	168
7989	146	146	128	134	130	148	148	154	136	136	120	126	144	151	236	236	138	142	144	148	232	232	115	127	104	108	208	208	144	146	193	195	137	147	143	147	139	153	130	132	106	114	214	214	222	230	156	156	168
7990	146	148	134	138	130	144	148	150	136	142	120	126	151	153	236	236	134	142	144	148	230	232	117	117	104	108	208	208	144	146	193	193	137	143	147	149	146	153	128	132	106	108	214	216	204	222	156	156	168
8077	142	144	132	138	140	144	150	150	136	142	120	126	139	150	228	236	-9	-9	144	144	232	232	121	121	86	106	208	208	146	156	199	201	135	143	141	141	137	137	-9	-9	110	110	-9	-9	202	222	156	156	-9
8084	-9	-9	118	130	144	150	148	158	-9	-9	120	126	-9	-9	236	236	138	140	144	150	232	238	121	121	-9	-9	-9	-9	-9	-9	-9	-9	-9	-9	137	143	161	161	124	124	104	110	216	216	222	230	-9	-9	168
8086	144	144	118	118	140	150	146	146	142	142	126	130	139	151	228	236	130	136	144	150	216	232	123	123	86	100	208	210	144	148	199	201	137	143	139	147	139	139	128	132	110	110	-9	-9	204	226	156	156	164
8089	148	148	130	134	140	140	150	156	-9	-9	126	126	153	153	226	230	-9	-9	144	144	230	232	121	121	108	110	208	208	140	146	195	201	143	143	139	139	137	139	-9	-9	110	114	-9	-9	216	230	156	156	-9
8093	148	148	-9	-9	134	144	146	150	136	136	118	120	141	153	228	228	138	140	144	150	222	224	121	121	86	102	182	208	150	152	197	201	135	145	139	139	137	139	128	130	110	112	-9	-9	212	230	156	156	166
8094	146	150	124	130	138	142	-9	-9	136	136	126	126	-9	-9	224	228	-9	-9	144	144	232	234	121	123	86	98	182	182	-9	-9	195	205	141	143	-9	-9	137	137	132	134	108	110	-9	-9	222	232	156	156	-9
8096	144	146	118	138	132	142	150	156	136	136	120	130	153	153	236	236	-9	-9	144	144	232	234	121	121	100	104	184	208	138	148	201	203	145	147	139	139	141	155	-9	-9	110	110	-9	-9	208	228	156	156	-9
8107	142	142	118	132	140	144	-9	-9	-9	-9	120	126	-9	-9	230	236	140	142	150	150	234	234	121	123	86	108	-9	-9	-9	-9	187	193	-9	-9	135	141	-9	-9	128	132	108	110	216	216	222	230	156	156	162
8110	-9	-9	132	138	140	140	150	156	-9	-9	120	126	-9	-9	228	236	140	140	150	150	-9	-9	121	121	-9	-9	208	214	-9	-9	195	197	143	147	139	149	141	141	124	134	110	110	216	216	204	234	-9	-9	166
8116	-9	-9	-9	-9	-9	-9	154	154	-9	-9	126	126	147	153	230	230	140	140	144	144	-9	-9	-9	-9	-9	-9	-9	-9	-9	-9	195	195	-9	-9	-9	-9	157	157	122	130	110	110	214	214	-9	-9	-9	-9	166
8120	140	144	132	132	140	144	150	156	-9	-9	126	126	139	141	230	236	138	140	146	150	-9	-9	121	121	86	102	-9	-9	-9	-9	-9	-9	135	145	139	139	137	139	128	128	110	110	214	216	-9	-9	156	156	168
8711	-9	-9	130	134	140	144	146	150	136	142	120	126	-9	-9	228	230	140	140	144	146	234	234	121	121	86	108	208	208	150	150	195	197	135	147	139	139	146	155	124	132	110	110	216	216	202	204	156	156	166
8712	144	148	118	130	140	150	138	156	136	136	116	120	153	154	228	228	138	140	144	150	234	234	111	111	108	108	208	216	150	150	197	199	143	145	139	143	139	151	128	134	110	112	212	214	204	230	156	156	168
8713	144	146	136	140	142	150	138	156	136	136	116	126	151	155	228	230	140	140	148	150	230	232	115	121	86	100	-9	-9	146	152	201	201	145	147	143	143	139	146	128	130	108	112	216	216	222	230	156	170	168
8714	138	146	118	132	140	140	150	158	142	150	120	126	150	154	228	228	134	142	144	150	232	234	121	121	100	100	208	208	144	146	197	203	137	143	139	139	139	155	124	124	110	110	216	216	204	230	156	170	162
8715	144	148	118	134	140	150	156	156	136	136	116	120	153	154	228	228	134	140	144	144	222	234	111	127	108	108	208	216	148	150	197	199	145	147	-9	-9	139	151	128	128	110	112	214	216	198	204	156	156	168
8716	142	148	138	144	144	144	146	156	136	136	120	126	145	153	228	236	136	140	144	144	224	234	121	121	100	108	208	208	144	148	195	199	141	143	139	147	141	146	132	132	110	110	210	216	204	230	156	156	168
8717	142	148	138	144	144	144	146	156	136	136	120	126	145	153	228	236	136	140	144	144	224	234	121	121	100	108	-9	-9	144	148	195	199	141	143	139	147	141	146	132	132	110	110	210	216	204	230	156	156	168
8720	142	146	136	140	140	146	150	156	136	142	120	126	150	150	226	230	134	140	144	144	232	232	113	115	98	104	-9	-9	144	144	195	197	145	145	143	143	153	157	128	134	110	110	216	216	228	232	170	178	168
8721	148	150	138	142	140	144	152	156	136	148	120	126	151	153	228	228	140	140	144	144	230	230	121	123	108	108	-9	-9	146	148	187	201	129	141	139	139	143	143	128	132	110	112	216	216	202	202	156	156	164
8727	140	144	118	130	148	150	144	154	148	148	120	126	-9	-9	228	236	136	140	140	150	226	230	119	127	86	108	208	208	144	148	199	203	143	145	-9	-9	143	155	128	132	108	110	216	216	204	230	156	170	162
8728	142	144	130	138	140	144	146	146	142	142	120	120	-9	-9	228	228	136	138	146	150	232	236	121	121	100	108	-9	-9	-9	-9	201	201	143	149	139	147	155	157	128	132	108	108	214	216	220	234	156	156	162
8729	-9	-9	118	118	144	144	150	152	136	142	126	126	139	145	226	228	138	144	144	150	230	232	117	129	86	112	208	208	148	152	197	205	135	137	139	139	143	157	128	132	112	112	210	214	202	204	156	156	168
8730	142	146	118	136	140	144	146	148	136	136	-9	-9	145	158	228	236	136	140	144	144	216	234	121	121	86	108	-9	-9	140	148	197	197	143	143	-9	-9	143	143	124	132	108	112	216	216	204	222	158	158	166
8731	146	148	128	130	140	140	156	156	136	142	120	126	150	150	228	232	138	140	144	150	214	234	119	119	86	86	-9	-9	-9	-9	193	201	135	145	139	143	139	146	128	130	104	108	214	218	204	208	156	156	150
8732	144	148	136	142	140	150	146	150	136	142	126	126	145	151	224	228	128	136	144	150	224	234	123	123	86	108	-9	-9	144	158	187	201	143	149	139	141	146	146	128	128	110	112	212	216	202	204	156	156	168
8733	148	148	140	140	142	142	148	154	136	148	-9	-9	138	151	228	228	138	138	146	150	232	232	109	121	86	108	-9	-9	-9	-9	193	201	135	145	141	147	139	139	122	128	110	110	216	217	202	230	156	156	168
8734	144	144	130	136	134	140	146	156	136	136	116	126	-9	-9	226	236	138	140	144	150	234	234	121	133	86	100	182	210	146	150	197	201	143	145	139	139	141	143	128	132	110	112	210	216	204	234	156	156	168
8735	140	144	130	136	140	154	148	148	148	148	120	120	-9	-9	228	236	138	140	144	144	234	234	121	125	86	108	208	208	150	152	195	201	143	147	139	147	143	153	128	132	108	110	216	216	230	230	156	156	162
8736	144	148	134	138	132	132	146	156	136	142	116	116	145	150	236	236	140	140	144	144	232	232	121	121	86	100	208	208	138	148	199	199	141	141	143	147	139	146	132	132	104	110	218	220	202	202	156	156	162
8737	144	148	118	138	140	154	150	150	136	136	118	126	-9	-9	228	236	136	136	146	148	232	236	115	127	86	112	208	216	144	150	189	197	141	145	139	139	139	141	124	128	110	110	216	216	204	208	156	156	166
8738	126	126	118	144	140	142	154	154	136	150	126	126	154	154	230	230	140	140	144	150	232	234	127	129	86	102	-9	-9	146	150	201	201	129	135	-9	-9	157	161	124	130	108	110	216	216	204	230	156	156	162
8739	142	148	130	146	154	154	150	154	136	136	126	128	-9	-9	228	236	134	142	144	148	214	226	115	129	86	100	208	216	144	150	201	201	143	145	139	147	139	146	128	128	110	110	216	220	204	234	156	172	168
8741	140	146	134	136	150	150	146	150	136	136	120	120	138	145	228	228	136	140	144	144	214	234	127	127	86	86	-9	-9	144	148	197	201	135	147	139	139	155	155	128	128	108	110	216	216	204	234	156	156	168
8742	144	148	130	138	140	150	150	158	142	142	120	120	138	151	228	228	140	140	144	144	228	234	121	129	86	86	-9	-9	150	152	197	197	135	137	137	139	151	155	132	132	108	110	216	216	204	222	156	158	160
8744	146	146	118	132	132	140	150	150	136	136	122	122	145	146	236	236	136	140	148	148	232	236	113	115	86	112	-9	-9	-9	-9	197	201	143	147	143	143	146	153	128	128	110	110	210	216	214	216	148	148	162
8745	144	146	130	136	140	142	146	164	136	136	-9	-9	-9	-9	228	228	140	142	144	150	232	234	119	119	86	86	-9	-9	-9	-9	197	199	145	147	-9	-9	141	141	-9	-9	108	108	216	216	204	230	156	156	168
8746	144	144	130	140	140	140	150	150	142	142	126	126	145	154	236	236	142	142	144	144	226	236	117	121	86	108	208	208	146	146	185	193	137	143	141	147	139	153	128	130	110	110	210	218	222	230	156	156	162
8747	138	138	118	130	140	150	150	150	136	142	118	128	145	147	226	228	136	140	144	150	214	234	121	121	106	110	-9	-9	-9	-9	187	199	147	149	143	143	141	159	-9	-9	110	110	216	216	204	230	156	156	162
8749	146	148	118	130	136	150	150	150	142	142	120	126	-9	-9	230	236	140	140	144	144	226	232	129	129	86	86	210	212	144	148	197	197	135	137	139	139	147	147	128	128	108	110	214	216	202	222	156	156	162
8050	144	144	130	134	140	140	138	138	142	142	116	124	-9	-9	228	228	136	140	146	150	234	234	107	123	86	102	208	212	142	150	195	199	141	145	143	143	139	141	128	132	108	110	216	216	208	222	170	170	162
8057	144	148	132	132	140	142	146	150	136	150	126	126	145	153	234	236	138	140	144	150	232	232	115	115	108	108	208	208	152	152	195	197	145	145	137	137	143	157	132	132	110	110	216	216	228	230	144	156	162
8060	146	148	132	138	144	150	148	150	136	136	124	126	151	151	228	236	136	138	144	144	214	234	111	121	98	108	208	210	146	150	195	201	143	147	139	139	146	157	128	130	110	110	216	216	204	228	156	156	168
8061	146	148	124	128	142	142	146	150	148	148	120	126	141	145	236	236	134	136	144	144	224	232	117	117	110	110	208	208	138	140	195	201	137	145	139	143	141	141	130	132	104	110	216	216	204	232	-9	-9	170
8062	142	148	136	140	134	140	144	152	136	142	124	126	138	138	228	236	138	138	144	144	232	234	117	117	108	120	208	208	148	148	-9	-9	143	149	147	151	141	151	124	132	104	108	216	216	204	230	156	156	168
8065	144	146	132	132	134	140	150	154	136	142	120	126	145	147	228	236	140	144	144	150	230	232	-9	-9	102	108	182	208	148	150	195	197	-9	-9	143	143	147	153	130	132	112	112	208	210	216	222	156	170	162
8066	138	144	134	142	140	140	150	150	136	136	120	128	151	153	228	230	138	140	144	150	226	232	115	115	108	112	208	216	140	150	197	201	143	145	139	139	139	157	124	128	110	110	212	213	228	232	176	176	162
8067	146	148	132	138	134	154	146	150	136	136	126	128	144	153	228	236	134	136	144	148	232	236	111	123	102	108	182	208	144	148	175	201	143	145	139	145	141	157	124	130	108	110	216	218	228	232	150	156	168
8068	134	148	130	138	130	146	148	150	136	136	126	126	151	152	230	236	136	138	144	144	228	230	-9	-9	102	108	182	208	144	148	179	199	135	145	147	147	139	161	130	134	108	108	216	216	228	228	170	170	168
8069	148	150	130	132	140	140	148	148	136	136	122	124	146	147	228	230	134	140	144	148	228	232	111	125	108	112	200	208	146	148	199	203	145	147	137	143	139	155	124	128	106	114	216	218	222	226	156	156	166
8071	142	146	138	142	140	142	146	154	136	136	120	120	145	151	228	236	138	140	144	150	232	234	113	121	86	108	208	208	140	148	199	203	139	145	139	139	153	157	124	128	110	110	216	216	216	230	156	156	162
8072	146	148	128	132	140	140	150	158	136	146	126	126	-9	-9	228	236	138	138	146	150	232	232	107	121	86	102	208	208	144	146	199	201	141	149	139	141	139	143	128	130	110	110	216	218	228	230	148	156	166
8073	142	144	132	134	140	140	146	154	136	136	120	126	149	149	228	234	136	138	144	144	214	230	113	113	86	86	208	208	138	152	195	201	147	147	-9	-9	139	157	128	132	110	110	216	216	214	230	156	156	162
8074	144	146	118	140	140	140	146	156	136	136	120	126	145	145	226	228	134	140	146	148	232	234	119	119	86	108	206	210	146	146	195	201	141	145	139	139	141	157	124	130	110	110	214	214	204	214	176	176	162
8586	142	144	128	132	140	142	146	148	136	136	122	126	139	150	236	236	134	134	144	150	228	232	117	119	86	108	208	216	146	148	197	199	145	149	139	147	141	155	128	128	108	108	216	218	214	232	148	156	164
8589	144	144	132	138	140	140	154	154	136	136	120	126	150	150	236	238	138	140	144	144	230	232	117	121	86	110	208	208	148	151	197	201	145	145	-9	-9	141	161	128	134	108	108	216	216	222	230	156	156	154
8592	144	148	138	138	140	140	150	150	136	142	124	126	145	151	228	228	132	138	144	144	232	234	-9	-9	108	108	208	208	138	144	185	189	135	143	143	147	135	157	128	134	108	108	216	220	214	228	148	152	160
8594	138	144	130	134	134	134	146	156	136	148	126	126	149	154	224	228	138	140	144	148	232	234	111	121	98	108	208	212	150	150	197	197	145	149	139	143	157	161	128	132	110	112	214	216	222	222	148	156	154
8595	140	148	132	134	150	154	148	150	136	136	120	120	143	154	228	236	138	140	140	144	230	234	107	115	86	108	-9	-9	148	150	195	201	143	145	139	143	141	151	128	130	110	110	216	216	216	228	156	156	170
8596	142	148	118	132	140	140	150	154	136	136	122	126	139	150	236	236	140	140	148	150	230	232	111	111	108	108	208	208	140	148	193	205	145	145	139	141	141	153	130	134	104	110	210	216	212	222	148	156	168
8597	142	148	138	140	140	140	150	150	136	136	122	130	145	151	236	236	134	134	150	150	234	234	111	113	108	108	208	208	144	151	193	195	145	155	139	143	151	155	124	124	110	110	216	216	222	230	148	156	168
8599	144	144	128	138	140	140	154	154	136	136	120	126	150	151	236	236	138	140	144	144	232	234	121	121	110	112	208	208	144	151	175	185	145	145	-9	-9	139	141	124	136	108	108	216	216	214	230	156	156	168
8601	148	148	130	134	140	148	138	146	136	136	118	118	138	154	230	240	138	142	144	150	232	232	103	113	108	110	208	212	138	144	199	201	143	143	143	143	151	155	128	128	104	108	216	216	222	232	148	156	164
8602	144	146	128	138	138	142	144	156	-9	-9	120	122	145	151	236	236	140	142	144	144	228	234	117	121	86	86	208	208	148	148	197	201	145	147	139	139	151	153	122	134	108	110	216	216	204	222	156	156	162
8603	144	144	130	134	140	140	150	152	136	148	118	126	145	153	234	234	124	140	144	144	232	232	123	123	108	108	208	216	144	150	193	201	145	147	-9	-9	141	153	130	132	110	114	210	216	214	214	156	156	168
8604	148	148	138	138	140	140	152	152	136	142	126	126	138	145	228	236	132	136	144	144	232	232	115	121	110	110	202	208	148	148	193	195	145	147	-9	-9	141	155	124	124	110	112	216	216	222	222	156	156	168
8609	144	146	132	138	140	150	146	150	136	142	122	124	150	151	232	236	134	140	144	150	224	230	111	113	86	108	208	208	140	151	189	205	143	145	143	147	143	153	124	124	108	108	210	218	216	222	148	148	162
8610	144	148	130	132	130	148	150	154	136	136	118	118	-9	-9	228	236	134	138	144	144	232	232	-9	-9	104	108	208	208	144	150	187	197	149	149	139	139	141	161	128	128	110	110	210	214	202	222	150	156	168
8611	144	144	132	134	136	150	144	154	136	148	126	126	143	150	236	236	140	140	144	148	214	232	107	107	108	108	208	208	140	150	193	197	145	145	139	139	149	151	122	130	106	110	216	218	230	230	148	148	162
6477	144	144	128	128	144	144	152	158	136	150	126	128	151	152	228	236	134	140	146	150	230	232	115	121	86	96	208	212	148	152	175	189	129	145	-9	-9	141	161	128	132	108	110	216	216	202	202	170	170	162
6478	144	146	128	134	140	148	148	156	142	142	124	126	150	153	228	230	138	140	150	152	224	228	123	123	86	110	208	208	148	148	-9	-9	129	141	-9	-9	149	161	126	126	110	112	214	214	214	226	156	156	162
6480	148	148	128	134	140	144	150	150	136	140	116	120	142	151	228	228	138	140	150	150	232	232	113	115	110	112	182	208	144	150	175	201	143	145	-9	-9	143	145	124	130	108	108	216	218	234	236	156	156	164
6481	144	148	124	138	140	142	148	148	136	136	126	126	145	150	228	236	134	140	144	144	232	232	113	113	86	86	208	216	146	148	191	195	141	143	-9	-9	144	153	124	134	110	110	210	216	228	230	170	176	162
6482	144	148	118	128	140	142	154	158	136	142	120	126	148	150	228	236	138	140	146	152	232	234	113	115	86	106	208	222	144	150	173	197	143	147	-9	-9	141	161	124	124	104	110	214	216	198	234	156	170	164
6484	144	144	128	138	140	144	148	154	136	136	122	124	152	152	228	228	138	140	144	150	230	236	115	115	102	108	182	208	138	148	203	203	137	145	-9	-9	139	151	128	128	110	110	216	216	198	204	156	156	164
6486	126	144	134	136	144	144	150	158	136	152	126	128	146	151	228	236	134	142	144	146	224	232	115	121	86	108	208	208	138	138	189	197	129	143	-9	-9	155	161	130	134	108	110	206	216	204	226	156	174	162
6487	144	144	126	130	140	144	154	154	136	136	124	130	151	151	236	236	132	138	144	152	222	224	115	115	86	86	182	208	146	150	189	201	145	147	-9	-9	141	151	124	134	104	110	214	222	212	222	-9	-9	162
6488	144	146	132	132	140	140	150	150	136	142	126	126	138	150	224	228	134	140	144	150	222	232	119	119	86	108	208	228	146	148	177	195	141	147	-9	-9	141	143	128	132	110	110	210	216	226	232	166	170	162
6491	142	144	124	124	130	150	148	154	136	136	116	130	151	151	226	230	138	138	144	148	232	234	109	109	98	108	208	216	138	144	193	195	139	141	-9	-9	143	157	122	124	110	114	216	218	214	230	170	176	-9
6494	138	150	132	132	140	140	138	146	136	142	126	130	-9	-9	228	236	130	134	134	144	232	234	113	115	108	110	208	208	144	148	197	197	135	139	-9	-9	139	144	132	134	106	108	216	224	198	204	156	156	164
6496	136	142	130	134	140	146	144	146	136	142	122	126	147	151	232	234	134	140	148	150	232	234	115	115	86	108	208	208	146	148	195	199	141	141	-9	-9	153	153	128	130	110	112	216	222	204	232	156	156	150
6499	148	148	134	138	134	150	150	158	136	136	116	126	151	153	228	236	138	138	144	152	228	232	113	115	102	110	208	208	146	150	177	201	141	147	-9	-9	144	153	130	132	108	108	217	217	198	232	156	156	166
6500	138	138	132	132	146	146	146	150	136	136	126	132	151	155	236	236	-9	-9	144	144	230	232	121	121	106	108	208	208	148	148	187	189	129	145	-9	-9	139	144	124	128	106	110	216	216	212	230	148	156	-9
6502	144	148	130	132	140	140	146	152	136	136	126	126	142	152	228	230	134	136	146	146	232	232	123	123	104	112	208	208	140	148	195	201	145	145	-9	-9	139	151	128	132	108	110	214	216	196	210	170	170	162
6503	126	144	132	134	140	144	150	152	136	136	126	126	145	149	236	236	138	140	144	144	232	232	113	115	86	110	-9	-9	146	148	199	207	135	145	-9	-9	155	161	128	130	108	110	216	216	212	222	148	156	-9
6507	144	146	130	136	140	140	154	154	136	148	122	126	138	151	236	236	136	140	144	146	232	234	113	123	86	108	208	222	144	144	189	197	139	143	139	139	139	159	128	132	108	110	216	216	202	226	156	156	162
6510	138	148	118	132	136	140	146	154	136	142	126	126	138	156	228	236	134	138	144	152	232	234	113	113	86	108	208	208	148	150	193	197	135	145	-9	-9	144	144	132	132	108	110	216	216	198	226	156	156	162
6512	144	148	130	138	142	144	146	150	136	136	122	126	143	151	-9	-9	134	138	144	150	224	234	113	121	102	108	208	222	146	146	195	201	147	147	-9	-9	143	155	128	128	108	110	216	216	226	230	156	156	164
6513	144	146	132	132	138	146	138	148	142	148	120	124	138	151	228	228	136	140	148	152	212	234	111	115	86	108	208	210	140	148	169	195	143	145	143	143	159	161	128	130	104	108	216	216	202	202	156	156	154
6514	144	146	124	130	140	150	148	154	136	136	126	128	151	151	228	228	134	134	146	148	232	232	113	113	86	86	216	216	148	148	195	195	143	143	137	137	143	153	124	124	110	110	216	216	214	214	170	176	-9
6516	142	148	138	142	134	144	150	152	136	136	120	126	138	150	228	236	140	140	144	144	234	234	129	129	104	104	208	208	146	148	193	203	129	143	-9	-9	143	157	128	132	110	110	214	218	230	232	156	156	168
6519	144	144	128	132	140	148	148	154	136	136	118	126	138	148	228	228	138	138	144	144	222	232	121	121	86	108	208	208	148	148	177	183	135	147	-9	-9	143	143	124	128	108	110	216	216	198	204	156	170	160
6520	144	144	132	132	140	148	148	150	136	136	126	126	138	151	228	236	138	138	144	150	232	232	115	119	86	86	208	208	116	148	197	207	135	147	-9	-9	143	143	130	134	108	110	212	216	198	230	156	156	160
6521	142	148	132	138	142	146	148	150	148	154	120	122	151	151	224	228	134	138	144	144	224	232	113	113	108	108	182	208	146	146	195	201	139	141	-9	-9	143	155	130	130	108	110	-9	-9	212	218	156	156	152
6729	148	148	130	134	142	150	138	156	136	146	126	128	143	151	228	234	134	136	144	144	228	234	121	121	98	98	182	210	148	152	183	195	141	145	-9	-9	143	151	124	132	104	110	217	222	204	210	148	152	164
6730	144	144	118	132	140	140	150	156	142	146	120	126	151	155	234	236	138	140	150	152	212	232	107	121	108	110	208	208	148	148	195	201	135	143	-9	-9	141	157	128	132	102	110	216	216	216	230	158	168	168
6731	144	144	118	134	138	146	156	156	136	142	120	126	150	150	224	236	138	138	144	146	228	232	115	115	108	108	208	230	148	150	189	195	143	147	139	139	-9	-9	128	128	110	110	216	220	228	230	148	156	162
6732	144	144	134	138	130	140	138	144	148	152	120	128	151	151	228	236	138	138	144	146	232	234	113	121	104	108	208	208	146	148	197	199	145	147	147	147	155	157	124	128	104	108	216	222	216	224	148	172	168
6733	140	148	134	138	134	140	144	152	136	136	126	130	151	157	228	236	132	138	144	150	232	232	113	115	106	110	182	208	144	148	199	201	145	145	-9	-9	139	139	132	132	108	112	216	216	228	230	156	156	-9
6734	140	144	118	136	140	146	144	156	146	146	120	126	151	151	236	236	132	140	144	152	212	236	121	121	106	110	208	208	146	148	201	201	143	147	-9	-9	139	141	128	134	102	108	216	222	230	230	156	168	168
6735	126	146	132	132	140	144	150	154	136	136	124	124	142	151	228	228	136	138	146	148	222	234	115	115	86	108	208	208	146	148	189	201	135	145	139	139	141	161	124	130	110	110	216	216	226	228	148	170	-9
6736	142	148	132	134	138	144	144	154	142	142	120	126	150	151	228	236	134	138	144	150	222	230	121	121	86	96	208	226	144	148	183	203	143	145	139	139	141	151	124	132	108	108	216	216	212	224	156	170	166
6738	126	150	132	132	140	150	146	160	136	136	126	126	143	151	236	236	138	140	150	150	228	232	115	115	108	108	208	208	146	148	201	201	145	145	141	153	-9	-9	128	132	104	108	216	216	226	230	152	172	162
6739	142	144	128	132	140	150	148	150	136	142	122	126	-9	-9	236	236	132	134	144	150	226	232	121	121	104	112	182	208	148	152	199	205	135	147	-9	-9	141	157	130	134	108	110	216	218	226	232	156	156	164
6740	142	144	138	138	150	150	150	158	136	142	126	132	145	151	230	236	126	140	144	144	232	234	121	129	104	104	208	210	146	148	193	201	143	143	-9	-9	157	157	132	132	110	110	216	216	232	232	156	156	168
6741	144	144	134	140	140	140	146	146	136	136	128	128	146	146	228	228	132	134	148	150	226	230	113	113	112	112	202	216	140	140	195	195	143	147	-9	-9	153	157	130	130	108	108	216	224	216	230	170	176	162
6742	140	140	134	138	134	146	150	150	136	142	126	128	151	157	-9	-9	132	138	144	150	232	232	115	115	86	108	182	208	144	148	197	201	145	145	-9	-9	139	161	132	134	108	110	216	216	216	228	156	156	-9
6743	126	148	138	140	140	150	144	152	136	142	124	126	146	151	228	228	138	140	144	146	232	232	113	121	86	108	208	208	138	144	199	201	145	145	139	141	-9	-9	128	130	110	110	216	216	198	202	156	158	162
6745	146	146	134	138	130	140	146	150	136	148	124	126	151	156	228	230	140	142	144	148	234	234	115	115	86	108	212	230	144	148	189	201	141	147	139	141	-9	-9	128	132	110	110	216	216	204	222	156	156	162
6746	140	144	124	134	142	146	152	158	136	146	126	126	138	154	228	236	134	136	144	144	226	232	113	113	98	110	208	214	146	150	195	199	143	147	137	139	141	155	128	134	108	110	216	216	230	230	156	156	162
6748	126	144	140	140	140	142	150	154	136	142	120	126	151	153	228	236	136	138	144	148	226	234	117	121	86	86	208	220	148	150	189	197	135	147	139	139	153	161	124	134	108	110	214	216	210	228	148	148	164
6749	144	144	132	140	136	144	154	158	136	148	116	120	138	150	224	236	138	140	144	150	228	232	115	115	86	110	208	212	152	156	185	189	143	145	-9	-9	-9	-9	128	132	110	110	206	210	204	228	156	156	162
6750	144	148	118	128	140	150	146	150	136	136	118	124	151	151	228	236	130	140	144	150	222	230	121	121	86	102	182	208	140	148	195	201	145	147	139	139	155	159	130	130	110	112	210	218	202	204	156	156	162
6753	144	148	132	132	142	150	148	154	136	142	126	126	151	156	-9	-9	136	140	144	148	224	232	113	113	86	110	208	222	140	148	193	201	143	147	-9	-9	151	155	124	124	106	110	210	214	202	224	154	156	168
6754	148	148	128	132	140	146	150	156	142	150	116	126	146	150	234	236	136	140	146	146	236	236	-9	-9	96	114	182	212	146	148	173	189	145	145	-9	-9	139	141	128	132	110	110	216	216	226	226	154	156	-9
6755	146	146	140	140	136	144	150	158	136	136	124	126	150	153	228	236	134	136	144	146	234	234	123	123	86	108	208	208	138	146	193	197	143	147	-9	-9	-9	-9	128	128	108	108	216	216	204	232	148	156	162
6756	142	144	130	132	136	146	146	152	136	142	116	126	151	157	236	236	138	140	150	150	224	232	121	121	102	108	208	208	144	148	195	201	145	147	139	139	-9	-9	128	128	108	110	210	216	230	234	148	156	164
6758	140	144	132	132	140	140	138	154	142	154	124	126	147	152	236	236	132	134	148	150	216	232	117	121	108	108	208	216	146	148	175	201	139	143	-9	-9	-9	-9	130	134	104	116	216	216	198	226	148	156	152
6759	136	144	134	134	138	140	152	152	136	136	126	126	150	152	228	236	136	136	144	144	224	224	125	125	86	108	208	216	146	148	199	201	141	145	139	139	-9	-9	128	132	110	112	-9	-9	196	230	170	170	164
6760	144	144	130	134	140	146	150	150	136	136	126	126	142	150	228	236	138	140	152	152	226	234	111	111	86	108	208	210	138	148	199	207	141	145	141	141	155	161	128	130	110	112	218	218	204	204	156	156	162
10128	148	148	130	132	140	140	152	152	136	136	124	126	139	141	236	240	136	136	144	150	232	234	115	123	108	112	202	210	140	144	193	201	129	145	139	141	141	151	132	132	110	112	214	216	204	212	160	160	162
10129	134	148	130	130	140	142	144	146	136	136	-9	-9	147	151	236	236	136	138	144	150	232	236	121	121	112	116	208	208	140	148	181	201	135	143	139	141	139	157	130	130	110	112	216	216	210	230	148	156	162
10130	-9	-9	118	134	134	140	148	150	136	142	126	128	139	139	228	236	138	138	148	150	236	236	113	113	102	108	182	208	140	140	193	199	135	143	-9	-9	141	155	128	128	104	110	214	216	216	222	156	156	162
10131	144	148	130	130	144	150	150	150	136	152	-9	-9	151	151	230	236	134	136	142	144	228	234	113	113	98	112	202	208	140	144	195	203	135	145	137	137	151	159	124	130	110	114	214	216	196	234	148	148	168
10132	144	146	118	128	140	146	148	150	136	136	118	126	141	146	226	236	140	140	144	148	228	236	123	123	86	102	208	208	138	146	181	203	135	141	141	141	157	161	124	130	102	116	216	216	202	232	166	170	164
10133	144	146	-9	-9	142	150	138	154	136	136	-9	-9	139	151	236	236	138	140	144	146	232	236	123	123	108	112	-9	-9	126	144	195	201	145	145	139	141	143	157	128	130	108	112	214	216	216	228	156	160	164
10134	126	148	128	134	140	146	146	150	136	146	126	126	138	151	228	230	140	142	144	148	234	234	111	111	86	96	208	208	146	150	195	199	133	145	139	139	-9	-9	130	134	102	104	216	222	216	222	148	156	156
10135	140	144	126	142	-9	-9	148	150	136	142	124	130	142	144	236	236	138	138	144	146	230	232	123	123	104	110	206	206	146	150	199	201	141	145	139	149	139	139	128	130	104	106	214	216	222	228	148	156	164
10136	146	150	116	134	140	140	150	150	136	142	116	120	139	153	228	228	138	140	144	150	234	234	107	121	100	104	208	208	140	148	197	197	137	147	-9	-9	141	155	130	134	104	110	216	217	204	230	156	156	164
10137	126	130	128	140	134	140	150	154	136	152	116	126	138	151	228	236	138	140	146	150	232	234	-9	-9	86	112	182	208	148	150	201	205	143	147	135	143	141	155	122	134	102	110	214	220	210	230	156	160	152
10138	142	144	132	142	144	144	152	152	136	136	120	126	147	150	228	236	130	138	144	150	228	234	113	113	100	112	208	208	144	148	189	191	145	145	139	143	149	151	128	134	104	104	214	216	232	234	148	156	164
10139	126	142	132	132	142	144	154	156	136	136	128	128	151	153	228	234	138	140	144	152	232	234	123	123	112	112	202	208	144	144	199	199	145	149	139	143	141	157	124	134	104	110	215	216	216	230	156	176	164
10140	134	148	132	138	140	142	150	162	136	136	126	126	148	149	236	236	134	136	144	150	228	236	117	117	108	108	208	208	126	150	195	201	145	145	139	141	143	151	128	132	110	110	214	216	202	230	156	156	162
10141	140	146	118	134	140	150	146	146	136	136	116	120	151	153	228	236	136	142	144	154	232	234	111	121	100	108	208	208	144	150	189	201	143	145	139	143	141	151	128	134	108	110	214	217	202	222	-9	-9	162
10142	146	146	128	130	140	140	148	152	136	136	122	126	140	151	228	236	136	138	144	148	232	234	115	115	112	116	208	208	146	148	195	201	145	145	135	143	139	165	132	134	104	104	216	216	228	230	148	156	168
10143	144	146	130	132	140	146	150	152	136	136	116	126	139	147	234	236	136	136	144	144	224	234	113	113	108	108	208	208	146	148	197	201	143	147	139	141	143	149	122	130	110	114	214	216	204	210	166	172	162
10144	144	148	118	140	-9	-9	148	156	136	136	118	122	147	151	230	236	134	142	144	144	228	234	121	121	108	116	208	208	144	148	197	201	145	147	-9	-9	141	151	120	130	104	110	216	222	204	228	156	156	164
10145	144	148	132	142	-9	-9	152	154	136	150	120	128	149	150	228	236	136	138	144	144	228	234	113	113	86	100	208	208	148	150	197	201	145	145	139	139	143	151	128	130	104	112	210	214	208	208	156	156	164
10146	134	148	126	132	146	146	146	150	136	136	126	126	146	153	228	236	138	138	142	150	230	236	113	113	98	108	208	208	138	148	191	197	139	145	143	147	139	151	130	134	108	110	214	215	224	228	156	176	164
10147	126	144	130	134	-9	-9	150	154	136	140	126	128	139	149	228	228	136	142	144	146	234	234	-9	-9	108	108	208	208	140	140	189	201	145	147	135	139	141	159	128	130	104	110	216	216	204	230	156	156	164
10148	144	144	132	138	142	146	148	154	136	142	122	126	150	150	228	236	134	138	144	144	232	234	113	113	98	100	208	208	146	152	171	191	135	143	-9	-9	-9	-9	120	134	104	110	216	216	222	230	148	150	156
10149	130	146	132	132	132	140	152	156	136	136	124	128	149	151	226	236	128	140	144	150	212	228	123	123	108	108	208	208	146	150	197	201	141	145	-9	-9	-9	-9	128	130	110	110	215	216	204	230	148	148	168
10150	134	146	128	132	140	142	150	154	136	136	120	126	145	147	228	236	136	140	144	144	234	234	123	123	108	112	200	208	140	148	173	201	129	143	135	137	139	143	124	132	104	112	216	216	214	226	170	170	164
10151	144	148	132	142	130	146	138	152	136	136	120	126	139	149	228	236	136	138	144	144	234	234	113	113	86	100	208	208	138	148	189	197	135	145	139	141	141	155	124	128	104	112	210	214	208	208	156	156	156
10152	144	146	136	140	140	144	150	154	136	136	116	126	144	150	228	236	134	136	144	144	230	232	113	113	112	112	208	208	146	146	195	195	135	143	139	141	139	151	128	132	106	110	210	216	218	228	148	156	156
10153	144	146	130	134	140	140	152	154	136	148	126	128	147	151	236	236	136	136	144	146	228	236	117	117	86	100	200	208	146	152	189	195	141	147	137	139	141	149	128	130	104	116	216	216	228	228	156	170	162
10154	142	148	128	128	140	140	138	138	136	136	120	128	139	153	228	236	128	138	144	144	222	222	121	121	108	108	182	214	148	150	197	201	143	143	131	143	139	151	128	128	104	108	214	216	230	232	148	170	162
10155	146	146	-9	-9	142	144	152	154	136	136	126	128	151	151	228	236	130	138	144	148	232	234	117	117	108	112	208	208	146	148	195	195	143	145	-9	-9	139	141	132	134	104	106	216	216	218	228	156	156	162
10156	146	146	132	132	144	146	148	148	142	146	116	116	149	151	228	234	138	138	144	150	224	228	-9	-9	98	98	202	220	138	142	199	201	145	145	135	137	-9	-9	132	132	104	110	214	216	210	210	156	166	162
10157	142	148	128	128	140	144	154	154	136	136	118	126	143	143	236	236	130	136	144	144	226	232	-9	-9	112	112	208	208	142	142	189	193	141	145	139	139	139	141	128	130	112	112	216	216	202	228	156	156	156
9587	144	148	132	140	142	146	138	150	136	136	122	126	144	150	228	234	138	140	144	150	228	234	113	115	108	114	208	208	140	148	189	197	141	145	137	147	147	159	122	126	104	116	216	220	216	232	148	156	154
10202	130	148	138	142	-9	-9	152	152	146	146	126	126	139	149	228	234	136	138	144	146	-9	-9	115	115	100	108	208	208	-9	-9	195	201	141	151	-9	-9	-9	-9	134	134	110	112	206	206	-9	-9	148	156	166
10204	-9	-9	-9	-9	140	142	150	150	-9	-9	120	126	149	149	228	234	136	136	-9	-9	224	224	-9	-9	100	100	-9	-9	148	148	199	201	137	137	-9	-9	143	157	134	134	104	110	214	214	216	232	148	148	164
11854	126	144	128	142	142	146	138	154	136	136	126	126	140	143	230	230	134	134	132	144	232	234	121	121	96	96	208	210	148	148	195	197	141	145	143	143	145	151	126	130	104	106	216	216	228	232	148	148	164
11860	130	146	138	142	142	146	146	146	148	148	-9	-9	143	149	224	228	138	140	144	146	-9	-9	115	115	96	96	-9	-9	148	148	193	193	-9	-9	109	143	139	151	124	132	104	116	220	222	-9	-9	166	172	164
11861	144	144	130	142	144	146	138	150	136	136	126	126	143	156	234	236	134	138	144	144	228	232	113	113	102	114	-9	-9	142	146	193	201	141	141	137	143	139	145	124	132	104	110	216	216	202	202	148	148	164
11863	144	146	-9	-9	140	142	138	138	150	150	-9	-9	140	150	234	234	130	138	134	146	226	232	115	115	112	114	-9	-9	140	148	197	201	141	143	141	143	139	155	122	124	106	110	214	216	214	216	148	156	166
11864	130	130	132	132	130	140	150	150	148	148	120	120	140	140	234	238	138	138	132	146	224	226	115	115	108	108	174	174	148	148	193	195	141	145	137	143	139	149	122	122	104	116	216	216	216	232	148	148	168
11888	126	144	140	142	142	142	-9	-9	150	150	120	126	140	140	228	230	134	138	148	148	224	232	115	115	104	114	208	212	140	148	193	195	141	145	137	143	139	145	130	132	104	104	217	218	230	232	148	154	160
11889	130	144	130	130	130	140	-9	-9	136	136	120	120	140	147	228	228	134	138	150	150	230	232	115	119	86	114	208	208	146	146	195	197	143	147	143	143	141	155	122	122	108	110	206	220	202	216	148	156	160
11890	126	144	132	132	130	142	150	150	136	148	120	126	143	149	230	232	130	132	144	146	228	230	115	115	98	98	208	224	148	148	197	199	141	145	143	147	145	145	124	130	104	104	216	219	202	202	148	148	164
11891	126	146	132	140	134	142	150	150	136	148	118	126	150	151	228	230	130	138	134	144	220	224	115	115	98	104	208	208	148	148	183	189	141	147	109	147	139	141	124	130	104	104	206	220	216	218	156	156	160
11847	130	130	116	138	140	146	138	138	136	170	126	126	140	143	230	234	134	140	142	150	224	228	117	117	100	102	208	208	142	148	195	201	143	143	137	143	141	147	120	128	104	116	206	216	216	216	148	148	164
11848	130	148	128	138	130	142	146	146	136	136	122	126	146	149	234	234	128	130	134	144	230	234	115	115	86	112	208	208	140	148	193	195	141	143	137	143	139	143	130	132	104	104	206	206	210	216	152	156	164
11849	126	146	132	142	130	140	138	152	-9	-9	122	126	143	153	228	230	134	136	144	144	230	230	115	119	96	100	208	208	140	148	195	199	141	145	139	141	141	147	130	132	110	110	216	216	210	220	148	166	164
11850	126	130	134	138	130	142	138	154	148	148	126	126	143	150	234	234	134	136	144	144	224	228	115	127	86	98	208	212	142	148	195	199	143	147	143	143	141	155	126	130	104	104	206	216	216	222	148	156	164
11852	130	144	132	136	130	142	138	138	148	148	124	126	140	153	230	234	134	136	144	148	224	232	111	111	100	110	208	216	148	150	193	201	143	143	143	143	155	155	122	132	106	116	216	216	216	232	156	166	164
11853	144	146	140	140	140	142	138	138	136	156	126	126	143	143	224	234	134	140	134	144	224	226	115	115	96	108	-9	-9	148	150	195	199	135	145	143	143	147	153	132	132	104	110	206	217	210	216	148	148	164
11855	126	144	132	142	130	146	138	146	136	148	126	126	140	151	226	228	136	138	142	142	220	236	115	115	96	110	208	208	146	146	201	203	141	141	143	143	149	151	120	130	104	110	216	218	216	216	154	166	164
11856	130	144	128	128	142	142	150	158	136	150	120	120	142	153	228	234	132	138	150	150	228	232	121	121	102	108	208	212	140	150	195	197	141	143	137	143	141	147	126	132	104	116	216	220	206	216	156	166	164
11857	144	144	132	138	140	144	150	154	136	142	126	126	140	150	234	234	130	140	150	150	224	228	121	121	86	100	208	208	148	152	195	195	141	141	137	143	145	151	126	130	104	116	206	216	206	232	156	156	164
11858	130	130	128	134	140	142	-9	-9	136	136	120	120	149	149	228	228	134	136	144	144	224	232	115	115	96	100	208	220	118	144	195	197	129	141	143	143	139	145	128	130	112	116	206	216	232	232	148	156	164
11859	144	148	118	128	130	140	138	160	136	150	120	126	143	150	228	234	134	136	144	144	226	234	115	115	96	108	208	208	140	142	193	203	143	143	143	143	145	147	120	122	104	110	206	216	216	232	148	154	164
11862	130	144	132	132	140	142	146	150	150	150	116	124	140	151	228	234	130	134	132	150	214	232	113	115	100	108	208	208	140	146	193	193	135	145	137	137	139	139	122	128	104	108	206	218	216	216	156	170	168
11865	130	144	132	132	130	140	138	148	150	150	126	126	143	147	226	234	132	140	144	150	230	232	115	115	96	108	208	232	146	148	193	195	-9	-9	137	137	139	147	124	132	104	110	216	217	202	214	154	170	164
11868	126	144	140	142	142	142	138	150	150	150	120	120	140	147	224	234	134	134	144	148	224	232	115	115	114	114	208	210	140	148	193	195	141	145	143	147	141	145	132	132	104	104	216	218	196	216	148	154	160
11869	130	144	130	132	140	144	150	156	142	170	126	126	140	150	234	234	130	140	146	148	228	230	113	121	86	102	208	208	148	152	195	195	143	151	137	143	147	151	130	130	104	116	206	218	206	232	154	156	164
11870	126	146	134	140	130	134	158	158	136	136	120	126	151	156	228	234	134	136	144	154	230	234	115	115	96	108	174	208	144	148	189	195	141	145	139	143	141	145	122	132	104	110	216	220	216	232	166	166	164
11871	146	146	134	140	140	142	-9	-9	136	136	126	126	135	153	230	234	130	138	146	150	230	230	115	119	96	114	208	208	148	148	193	201	141	141	137	139	141	149	124	130	108	116	216	220	216	216	148	170	154
11872	130	142	132	138	138	140	-9	-9	136	148	120	120	140	149	228	228	134	134	132	144	234	234	111	111	100	108	208	208	140	146	193	199	147	151	139	143	141	141	128	130	110	116	206	217	206	232	148	156	166
11873	-9	-9	132	140	130	146	150	154	136	148	122	126	146	150	228	228	134	136	134	150	224	236	-9	-9	102	112	208	212	144	150	195	201	141	145	141	143	141	159	130	130	104	110	216	216	216	232	148	148	164
11874	130	146	116	134	130	146	138	148	136	148	122	124	143	150	228	234	130	136	144	144	228	230	115	115	86	108	208	208	140	148	189	195	141	141	141	141	155	155	122	132	104	110	206	216	210	216	154	156	164
11875	144	148	132	134	130	130	148	148	136	150	122	126	140	143	228	234	130	136	144	148	226	232	115	115	108	108	208	208	118	152	193	195	141	147	137	143	145	147	120	132	104	106	-9	-9	216	232	156	156	164
11876	144	148	132	132	130	140	138	158	136	136	126	126	140	147	228	228	134	138	146	146	224	234	115	123	96	96	-9	-9	148	148	189	195	141	141	-9	-9	139	149	122	124	104	110	-9	-9	202	210	148	154	-9
11877	144	146	128	138	130	140	138	144	148	150	120	126	147	150	228	228	134	138	144	144	224	232	-9	-9	96	108	208	208	148	150	195	201	141	141	141	141	147	149	124	130	104	110	217	218	216	232	148	154	166
11878	126	144	130	138	140	140	138	154	136	136	126	126	140	140	228	228	130	134	144	144	228	234	121	121	100	108	212	212	148	148	195	201	143	145	105	139	149	149	120	128	112	116	216	216	216	218	156	156	166
11879	132	148	132	138	146	150	-9	-9	136	150	120	128	147	149	228	234	130	140	134	144	224	228	115	115	100	112	208	218	144	146	193	197	141	141	139	143	139	141	124	132	110	112	217	220	214	218	156	170	164
11880	126	144	116	128	130	142	-9	-9	148	150	120	126	140	143	228	234	130	136	144	150	230	230	111	111	86	108	208	208	140	148	195	197	143	145	137	141	139	145	130	132	106	114	206	206	216	232	148	148	162
11881	130	144	118	130	130	140	154	158	136	136	120	128	149	151	228	234	134	136	134	144	224	230	115	115	100	100	208	220	148	148	189	193	141	141	141	147	149	155	128	132	104	118	206	216	216	218	148	156	164
11882	130	138	-9	-9	140	140	154	158	136	136	-9	-9	147	149	228	232	134	138	134	144	224	224	115	115	108	108	-9	-9	140	148	189	199	141	147	141	143	145	149	132	132	104	110	216	217	216	232	148	148	166
11883	130	144	130	138	130	144	144	154	136	148	126	126	140	149	236	240	130	130	144	152	226	232	115	115	86	100	208	208	140	148	197	197	143	147	141	143	139	147	128	128	104	110	216	216	216	216	148	148	160
11884	126	148	128	132	130	146	142	142	136	136	126	126	140	140	230	234	138	140	132	144	232	232	115	117	98	108	204	208	144	148	183	201	141	141	141	143	151	153	130	132	104	104	206	216	216	216	148	156	164
11885	130	144	128	138	140	142	154	154	152	152	116	126	140	150	228	234	128	130	146	150	228	232	115	115	102	112	208	220	148	148	193	195	141	143	109	143	139	159	130	130	104	116	206	206	196	202	148	166	164
11886	126	140	132	132	130	146	150	152	136	150	126	126	151	153	234	234	134	134	132	144	224	234	113	115	108	112	208	208	140	144	195	195	141	147	109	137	139	139	132	132	104	112	216	217	212	226	148	156	166
11887	126	130	-9	-9	130	144	142	142	136	136	-9	-9	143	150	228	234	134	138	146	150	224	234	113	113	104	108	-9	-9	146	148	195	197	141	145	137	141	139	149	130	132	104	114	216	217	196	232	148	170	164
9419	144	144	134	138	130	142	140	154	136	152	116	126	145	147	228	230	132	136	144	146	218	232	121	121	108	112	212	218	140	148	195	199	141	145	143	143	141	143	132	134	104	110	216	217	216	218	148	148	164
9420	140	144	128	138	142	146	140	160	136	136	116	126	139	149	228	228	132	132	144	146	228	232	113	115	98	108	212	228	138	146	183	195	143	145	143	143	141	143	132	132	104	110	206	216	228	232	170	172	166
9421	146	146	128	128	142	144	154	156	150	150	116	120	147	149	226	230	132	134	142	144	218	228	111	111	98	112	208	212	146	148	191	201	145	145	-9	-9	141	151	124	134	110	112	216	220	216	216	148	170	166
9422	144	148	128	132	140	140	138	138	150	152	120	126	151	151	230	230	132	134	144	144	228	232	113	113	100	108	208	212	-9	-9	183	199	145	145	141	141	139	151	124	132	112	112	218	220	216	228	148	148	168
9424	140	144	128	138	142	154	138	138	136	150	116	126	-9	-9	228	230	134	136	144	144	218	236	113	113	108	112	208	210	144	148	193	195	143	145	143	143	141	141	132	134	110	112	206	216	216	218	166	170	170
9425	146	146	132	138	142	146	138	144	136	152	120	126	143	143	228	230	132	132	144	146	232	232	113	113	86	98	212	228	148	150	195	195	143	145	143	143	-9	-9	132	134	104	110	206	218	216	228	148	170	164
9426	126	146	138	138	136	146	138	144	130	150	122	126	143	143	228	228	132	134	144	144	232	236	117	117	86	98	208	208	148	150	199	199	137	141	141	143	139	141	124	134	110	110	215	216	216	230	148	170	154
9427	130	148	134	138	140	142	146	150	136	154	120	126	147	147	224	228	132	138	144	146	228	232	111	111	98	100	208	222	144	150	189	201	129	145	143	145	139	151	134	134	110	110	216	218	216	216	148	166	164
9428	126	142	128	140	130	146	138	154	136	136	116	126	137	143	224	230	128	140	142	144	232	236	115	115	98	100	208	208	-9	-9	195	199	141	147	141	143	139	139	126	130	104	110	216	216	232	232	156	170	158
9429	126	146	-9	-9	130	140	144	146	136	138	126	126	-9	-9	224	224	132	138	150	150	228	230	117	117	112	114	208	208	144	146	193	195	141	147	143	143	141	151	124	126	108	110	217	218	212	218	150	170	154
9430	144	146	130	140	140	142	138	150	136	136	126	126	137	141	224	230	132	138	146	148	234	234	115	115	86	98	208	232	-9	-9	183	199	141	141	-9	-9	139	141	124	126	112	116	216	218	216	216	152	170	158
9431	126	152	132	132	140	146	154	156	136	138	126	126	147	151	232	234	128	128	144	150	228	228	113	113	110	114	202	208	138	144	195	195	145	147	143	143	141	141	122	126	110	110	206	216	216	232	148	156	154
9432	146	146	138	138	130	142	144	144	136	148	126	126	139	151	224	228	132	140	148	150	228	228	-9	-9	112	112	204	212	140	140	189	195	141	141	143	143	-9	-9	124	134	104	110	218	218	216	216	154	166	164
9433	126	126	132	140	130	134	152	154	136	136	126	126	139	151	228	228	136	138	142	144	228	234	-9	-9	86	100	208	208	138	150	195	199	137	145	143	143	139	155	124	134	110	116	216	216	216	216	152	154	164
9434	146	150	130	138	142	146	138	154	136	136	116	126	145	147	228	234	134	140	142	150	228	234	113	113	98	100	208	224	148	150	195	195	137	145	-9	-9	139	139	122	124	110	110	216	218	210	214	150	166	164
9435	126	148	132	138	130	130	148	152	136	136	126	126	139	147	224	234	132	134	146	150	228	230	111	111	112	112	208	212	138	144	197	199	137	141	143	143	141	141	124	134	104	110	216	216	214	216	152	156	154
9436	126	130	132	140	142	146	144	154	132	136	120	126	139	147	228	234	132	138	146	150	232	232	115	115	86	114	208	208	138	150	189	195	143	145	143	143	139	141	122	126	110	110	206	218	232	232	156	156	166
9437	126	148	138	138	140	142	146	150	136	136	126	126	151	151	228	228	132	140	144	144	232	236	113	113	106	112	208	220	148	148	191	199	129	145	143	143	139	141	130	134	110	114	216	216	216	216	148	148	166
9438	130	144	128	140	140	142	138	156	150	152	120	126	143	143	226	228	136	138	144	146	228	236	111	111	100	108	204	220	146	150	189	199	129	147	143	143	139	141	132	134	110	110	216	217	230	230	148	166	166
9439	140	148	132	132	140	150	138	144	136	136	118	126	153	153	228	234	132	134	144	146	232	234	113	113	100	108	208	220	-9	-9	199	201	141	141	137	141	139	141	124	130	102	110	216	216	230	232	148	148	164
9440	126	126	134	138	136	146	138	138	148	150	120	126	151	151	224	228	132	138	144	144	222	230	113	113	100	108	202	208	148	150	193	199	141	141	141	145	139	141	124	124	110	110	215	216	214	216	148	148	164
9441	126	148	128	132	142	144	144	146	136	136	126	126	141	143	224	224	138	138	144	144	230	234	111	111	100	112	202	202	150	150	189	199	141	143	-9	-9	141	155	124	134	102	110	216	216	216	234	148	148	166
9442	144	144	128	140	140	150	142	156	136	136	120	126	153	153	228	228	132	136	144	148	230	234	111	113	100	112	208	220	-9	-9	189	199	141	141	143	143	139	141	134	134	110	110	216	216	202	230	148	156	166
9443	144	146	136	140	136	140	142	144	136	136	120	120	-9	-9	224	224	132	136	144	144	228	232	-9	-9	106	108	208	220	138	144	189	193	129	141	143	143	139	139	-9	-9	104	110	216	218	228	232	148	156	164
9444	140	144	128	132	136	146	142	144	136	148	120	126	139	143	224	224	132	136	144	144	228	232	115	115	100	108	208	220	-9	-9	189	193	129	141	143	143	139	141	124	132	104	110	217	218	228	232	148	166	164
9445	144	144	132	138	142	142	138	138	150	150	126	126	143	143	228	228	132	138	144	144	232	232	115	115	112	112	208	210	148	148	193	195	129	147	-9	-9	139	139	124	132	104	110	216	216	232	232	148	156	164
9446	126	146	134	138	142	142	138	142	136	150	120	126	-9	-9	228	228	138	140	144	146	232	232	113	113	98	112	208	210	148	148	193	193	147	147	143	143	-9	-9	132	134	104	110	216	216	216	216	148	172	164
9447	144	146	134	138	142	142	138	138	136	150	126	126	139	143	224	224	132	132	144	146	232	232	-9	-9	104	112	208	208	148	148	193	195	141	147	-9	-9	139	157	132	134	110	110	206	218	202	216	148	166	164
9448	144	144	134	134	142	142	138	138	150	150	120	126	143	147	228	228	132	134	144	146	232	232	115	115	112	112	208	208	148	148	191	193	147	147	141	141	-9	-9	124	132	110	110	216	216	216	216	148	148	160
9449	146	146	132	138	142	142	138	154	136	150	120	126	143	143	228	228	138	138	144	144	232	232	-9	-9	100	112	208	208	148	150	191	191	129	147	141	141	139	139	124	132	110	110	216	216	232	232	148	156	160
9450	130	144	132	140	142	142	144	154	148	148	124	126	137	151	228	228	136	140	144	144	230	230	111	111	98	100	208	210	140	150	191	199	129	143	-9	-9	141	151	126	130	104	110	216	216	212	232	150	166	164
9451	140	144	132	132	142	142	154	154	136	136	120	126	-9	-9	230	230	132	136	146	146	232	236	111	111	112	112	202	218	144	146	191	191	143	147	-9	-9	151	151	124	130	104	110	218	220	214	216	156	156	170
9452	144	144	138	140	142	146	138	154	136	148	124	126	147	149	224	230	132	136	144	146	226	230	115	115	98	112	202	220	146	150	191	195	143	143	143	143	139	141	130	134	110	110	214	216	216	216	148	166	166
9453	130	130	132	132	142	142	138	138	136	136	120	120	149	151	224	228	136	140	144	146	230	232	-9	-9	98	112	202	208	144	150	191	205	129	141	-9	-9	139	139	126	132	106	110	216	217	216	234	150	156	166
9454	144	144	128	132	132	140	138	150	148	154	126	126	153	153	230	234	132	134	144	144	232	232	-9	-9	98	100	208	208	-9	-9	199	199	129	145	141	141	141	141	124	134	110	114	216	216	216	216	148	166	164
9455	130	144	132	138	142	146	144	144	136	150	120	120	-9	-9	226	228	136	140	144	146	232	236	113	117	100	100	208	220	-9	-9	195	205	129	129	141	141	-9	-9	124	124	106	114	216	220	218	234	148	156	164
9456	140	140	132	134	140	140	138	154	136	136	120	126	145	153	228	230	132	136	146	146	232	236	111	111	112	112	202	218	142	150	191	191	129	147	143	143	151	151	130	134	104	114	214	220	216	230	156	156	158
9457	140	144	132	132	142	142	144	152	148	148	120	124	147	149	224	228	132	134	144	146	234	236	111	111	98	112	208	208	146	150	191	191	129	141	139	145	141	151	126	132	110	114	216	217	216	234	148	150	166
9458	140	146	132	140	130	142	138	154	136	150	120	126	139	145	228	228	136	138	144	146	228	236	111	111	112	112	202	208	144	146	189	191	147	147	143	143	141	151	124	124	104	110	216	218	214	216	148	170	168
9459	130	148	132	136	142	142	142	144	136	148	126	126	149	153	228	234	132	140	142	144	226	236	111	111	108	112	208	218	144	150	189	195	129	141	143	143	139	139	132	132	104	104	216	217	216	216	148	156	164
9460	144	144	138	140	142	142	138	146	136	136	120	126	-9	-9	226	228	132	136	144	144	234	236	-9	-9	100	108	208	208	148	148	195	197	129	129	139	143	141	141	132	134	110	114	216	216	206	232	148	148	164
9461	144	148	140	142	142	142	138	154	136	136	120	126	149	153	224	234	132	134	144	144	226	232	111	111	108	112	208	208	-9	-9	193	193	143	143	-9	-9	139	141	134	134	106	110	206	206	218	230	148	156	160
9462	146	148	132	138	142	142	138	138	148	150	126	126	-9	-9	226	234	136	140	146	146	230	230	111	111	100	108	208	208	148	151	195	199	129	141	141	141	139	141	124	132	110	110	216	218	216	228	148	156	168
9463	146	148	132	138	140	142	138	150	150	150	126	126	-9	-9	224	224	132	134	142	148	234	236	113	113	86	108	208	212	-9	-9	199	199	129	141	-9	-9	-9	-9	124	124	104	110	217	218	218	232	152	166	164
9464	144	146	132	132	142	144	138	150	136	150	126	126	137	143	228	230	132	134	134	144	232	236	-9	-9	100	108	202	208	148	151	189	189	147	147	143	143	-9	-9	124	130	106	114	206	216	216	232	166	170	164
9465	144	144	136	138	140	142	138	142	148	150	126	126	137	137	230	230	140	140	144	144	228	236	111	111	100	112	208	208	144	146	191	199	141	147	139	141	-9	-9	124	124	110	110	216	216	216	232	166	170	170
9466	146	146	132	134	142	148	142	154	136	150	120	126	139	139	230	234	140	140	146	148	232	232	-9	-9	104	108	218	218	144	148	189	199	147	147	143	145	139	151	130	132	106	110	206	216	216	232	156	166	164
9468	144	146	132	140	142	154	142	142	136	136	126	128	147	151	224	228	132	132	144	146	232	236	-9	-9	100	102	202	208	-9	-9	195	197	129	147	-9	-9	141	151	122	128	110	110	214	216	216	232	148	170	166
9469	126	126	132	138	130	140	138	144	136	148	126	126	-9	-9	224	228	136	138	134	144	232	234	113	113	108	108	208	222	144	146	195	195	137	147	141	143	139	139	124	134	104	110	214	217	214	216	148	170	164
9470	130	146	132	132	140	154	138	142	136	136	124	128	-9	-9	228	230	132	132	144	146	232	236	-9	-9	98	100	208	208	144	151	191	195	129	143	143	143	139	151	128	134	106	110	214	216	216	232	170	170	166
9471	126	146	138	138	142	142	138	138	136	150	120	120	-9	-9	228	234	136	140	144	144	230	230	111	113	112	112	208	208	148	150	191	201	143	147	135	135	139	139	130	134	104	110	216	216	216	232	148	156	164
9472	130	148	128	134	144	146	138	142	136	136	122	126	-9	-9	224	228	132	140	144	144	226	236	-9	-9	100	108	208	208	138	148	189	199	141	147	139	143	139	151	124	130	104	110	216	217	214	214	156	170	164
9473	140	140	132	136	132	142	138	144	136	148	120	120	-9	-9	230	234	134	136	134	146	218	232	113	113	108	108	208	208	142	151	191	201	129	129	141	141	139	151	132	134	110	110	215	216	216	230	148	166	164
9474	144	146	132	138	132	142	138	142	136	136	120	124	141	151	228	228	132	132	144	148	232	236	111	111	98	108	208	218	150	150	191	193	129	145	141	141	139	139	128	134	110	114	214	216	202	232	148	170	166
9475	140	146	128	134	142	142	142	146	150	154	118	126	151	153	228	234	132	140	144	144	232	236	-9	-9	100	112	208	218	-9	-9	199	199	129	147	141	145	141	157	124	124	110	110	216	216	216	216	148	156	164
9476	146	148	128	138	142	142	150	154	150	150	120	122	137	139	228	228	126	132	134	144	228	230	117	117	100	100	208	212	-9	-9	195	199	143	147	141	143	139	141	122	134	110	110	216	217	212	216	148	148	168
9477	146	146	136	142	136	142	138	150	136	150	120	122	147	153	228	234	132	140	146	150	232	236	113	113	112	112	208	208	144	150	199	199	145	147	143	143	139	151	124	134	106	110	216	220	230	232	148	148	164
9478	146	148	132	138	130	140	138	150	136	136	126	126	153	153	226	228	138	140	144	146	232	236	113	113	108	108	202	218	138	150	199	199	147	147	141	141	139	155	130	134	104	110	216	216	216	216	148	166	168
9479	126	146	128	128	130	142	138	150	150	150	120	122	139	149	228	228	126	132	144	150	228	228	-9	-9	100	112	208	208	138	146	195	199	141	143	143	143	141	141	122	134	104	110	216	217	216	232	148	148	168
9480	126	130	138	140	130	142	150	158	136	136	120	120	-9	-9	230	230	128	132	146	152	228	234	-9	-9	100	112	208	208	144	146	191	199	141	143	143	143	141	141	124	130	104	104	218	220	216	232	148	148	168
9481	130	144	138	140	142	142	138	150	150	150	124	126	141	143	228	230	132	138	142	144	234	236	123	123	100	108	202	208	146	148	199	199	145	147	143	143	141	151	124	124	104	106	216	218	218	230	148	148	164
9482	130	146	128	138	130	146	138	148	150	150	118	126	147	149	228	228	132	140	144	152	224	236	-9	-9	100	108	208	208	144	152	191	199	141	145	141	143	139	139	132	134	110	110	216	216	216	216	148	148	164
9483	144	148	134	138	130	140	138	138	136	136	124	124	-9	-9	234	234	132	136	144	150	218	232	115	115	86	86	214	226	146	148	193	195	143	147	143	143	147	153	124	124	110	114	217	218	216	230	148	166	164
9484	126	148	134	138	142	142	138	154	142	142	124	128	141	141	234	234	132	136	144	146	232	232	117	121	98	102	208	212	144	148	191	193	139	145	143	143	143	157	124	134	104	104	216	216	212	214	148	148	162
9485	144	148	132	136	144	146	138	156	136	150	120	126	-9	-9	228	230	132	138	144	144	232	236	113	113	100	100	212	222	-9	-9	195	199	129	143	-9	-9	141	153	134	134	104	110	218	218	212	214	148	166	164
9486	130	148	128	132	142	150	142	142	136	150	120	126	151	153	230	234	132	140	144	144	230	234	113	113	102	108	208	222	-9	-9	199	201	129	143	141	143	-9	-9	124	134	110	110	214	216	216	232	148	148	164
9487	126	130	132	136	142	146	142	146	136	136	120	126	151	153	228	234	132	138	146	146	232	234	113	113	98	112	208	208	138	144	197	199	129	129	137	141	139	157	124	132	106	110	206	218	232	232	148	166	164
9488	144	146	132	138	134	140	138	142	136	136	120	126	143	143	228	230	132	136	144	146	228	236	113	113	100	112	208	208	-9	-9	191	201	129	143	-9	-9	-9	-9	122	122	104	110	217	218	214	216	148	148	166
9489	126	146	128	128	142	150	138	138	136	136	126	126	-9	-9	228	230	132	140	144	148	228	232	-9	-9	100	108	208	208	148	150	189	197	141	147	137	143	-9	-9	124	134	104	114	214	216	232	232	148	170	164
9490	144	150	132	138	140	142	138	148	148	152	116	126	145	145	228	228	132	132	144	146	232	232	111	111	100	100	212	222	-9	-9	189	197	141	143	-9	-9	141	157	124	134	110	110	206	218	216	216	148	148	164
9491	126	130	128	138	142	142	138	138	136	150	120	126	151	153	224	230	134	136	146	146	228	236	-9	-9	98	108	202	212	138	148	195	199	129	141	-9	-9	141	155	124	126	104	110	206	216	218	232	156	166	164
9492	130	144	128	134	132	140	138	150	150	154	120	126	145	145	224	234	132	138	144	146	232	236	115	115	98	104	208	218	-9	-9	195	199	129	145	-9	-9	-9	-9	122	124	110	114	216	218	214	216	148	148	164
9493	144	146	128	128	142	144	138	142	136	150	118	126	147	153	228	228	132	140	134	144	232	234	113	115	104	112	212	218	146	146	199	199	129	129	135	141	139	153	124	132	110	110	206	216	214	232	148	170	166
9494	130	146	132	138	142	144	138	144	136	136	126	126	-9	-9	224	228	134	140	144	146	228	236	115	115	100	108	208	208	-9	-9	199	199	143	147	139	143	141	141	126	134	106	114	216	218	216	232	156	166	164
9495	146	146	134	138	136	142	138	138	130	150	126	126	147	149	228	234	134	134	144	144	230	232	117	117	86	98	208	208	138	150	199	199	141	147	141	143	-9	-9	134	134	110	110	206	215	216	230	148	170	168
9497	126	146	138	138	136	142	138	144	130	136	126	126	151	151	228	234	132	138	144	144	230	236	-9	-9	98	98	208	212	144	150	197	199	141	143	143	143	141	141	130	134	106	110	206	215	216	230	148	166	168
9498	140	146	134	138	140	142	138	138	136	150	126	126	149	151	224	234	134	138	144	144	230	236	-9	-9	98	100	208	212	138	144	197	199	143	147	143	143	141	155	130	134	106	110	206	218	216	216	148	166	164
9499	140	144	140	142	130	142	138	152	136	136	120	126	137	143	228	230	132	136	142	144	232	236	-9	-9	108	108	208	212	148	151	195	197	129	147	139	143	139	141	130	130	110	114	206	216	216	216	148	166	168
9500	126	146	128	128	130	142	140	150	150	150	120	126	-9	-9	228	234	126	134	144	150	226	228	111	111	100	104	212	218	146	148	195	199	129	143	141	143	139	151	134	134	110	110	215	216	216	232	148	148	166
9501	144	146	132	134	130	140	138	150	148	148	120	126	145	145	234	234	132	136	142	150	232	236	111	111	100	108	214	220	144	150	189	203	129	147	141	141	141	141	128	132	108	110	214	216	216	232	148	156	160
9502	146	146	136	138	146	146	138	154	136	150	122	126	-9	-9	228	234	132	132	134	146	232	236	113	113	108	112	208	212	144	150	189	195	145	145	143	145	139	151	124	134	110	110	206	217	230	230	148	170	164
9503	126	146	128	140	130	146	138	140	150	150	120	126	-9	-9	228	234	132	134	144	146	226	236	113	113	100	100	212	218	-9	-9	195	199	129	145	143	143	139	151	122	134	110	110	206	215	232	232	148	148	164
9504	126	146	128	138	144	144	150	154	150	150	120	122	149	149	228	234	126	132	134	144	228	228	115	115	100	100	204	208	-9	-9	199	199	141	143	143	143	139	139	124	134	104	110	217	220	216	234	148	156	168
9505	144	146	138	138	142	142	138	154	150	150	120	122	137	137	228	228	132	132	134	146	228	230	-9	-9	100	100	208	212	138	146	195	199	141	147	143	143	139	141	134	134	104	110	216	220	216	232	148	148	168
9506	126	148	128	132	142	142	146	150	136	148	120	120	-9	-9	228	228	132	140	144	148	230	232	111	111	86	104	208	218	144	148	199	199	129	147	141	143	139	151	122	124	104	110	212	218	216	216	156	156	170
9507	144	144	128	128	150	150	138	144	136	136	-9	-9	-9	-9	228	230	132	136	144	144	232	236	113	113	-9	-9	228	228	146	148	-9	-9	-9	-9	-9	-9	139	145	128	132	-9	-9	217	218	218	232	170	170	166
9508	146	146	132	138	130	142	144	154	150	150	-9	-9	-9	-9	228	228	132	134	144	148	232	236	113	113	100	100	208	220	146	146	197	197	141	141	143	143	139	141	124	134	102	108	216	216	228	232	148	170	164
9509	146	146	132	138	142	142	142	154	150	152	-9	-9	-9	-9	228	230	132	140	144	144	232	232	111	111	100	112	208	208	-9	-9	195	201	141	141	-9	-9	139	141	124	134	102	104	216	216	228	232	148	170	168
9510	140	146	134	138	140	142	138	138	136	150	-9	-9	147	151	224	234	134	138	144	144	230	236	115	115	-9	-9	208	212	138	144	197	197	137	141	-9	-9	141	155	130	134	102	102	206	218	216	216	148	166	164
9511	130	144	132	138	142	142	138	138	136	150	-9	-9	-9	-9	224	234	138	140	144	146	230	236	117	117	100	112	208	212	138	151	193	193	145	145	139	143	139	151	124	134	104	110	216	216	232	232	156	156	164
9512	146	146	138	138	136	140	-9	-9	130	136	-9	-9	-9	-9	-9	-9	134	134	-9	-9	230	232	-9	-9	86	100	208	208	138	148	201	205	141	145	-9	-9	141	155	124	130	108	110	206	215	216	230	148	166	164
9513	126	150	138	138	140	142	146	150	136	136	-9	-9	-9	-9	228	228	132	140	144	144	232	236	111	111	106	112	208	220	148	148	197	197	-9	-9	-9	-9	139	141	130	134	-9	-9	216	216	216	216	148	148	166
9514	130	146	140	140	140	140	150	154	136	150	-9	-9	-9	-9	224	226	132	136	144	144	226	228	111	111	-9	-9	208	208	144	144	173	201	135	143	141	141	151	151	130	134	108	110	216	217	214	216	166	166	164
9515	126	146	138	138	130	142	138	148	136	152	-9	-9	-9	-9	224	234	136	136	144	150	228	232	111	111	96	100	208	208	148	151	193	201	137	143	141	141	139	139	134	134	110	110	206	217	216	230	148	156	170
9516	-9	-9	134	134	142	146	146	154	136	150	-9	-9	-9	-9	228	228	132	132	144	146	222	232	115	117	108	108	216	218	148	150	193	201	141	143	141	143	139	141	134	134	108	108	216	220	216	232	148	148	166
9517	140	144	134	134	140	142	140	152	136	136	-9	-9	-9	-9	228	228	132	134	144	144	232	232	111	111	96	100	208	208	140	148	193	199	143	147	139	143	141	141	126	130	110	112	206	216	214	230	156	156	166
9518	126	144	132	138	130	142	148	154	136	136	-9	-9	-9	-9	228	234	132	140	146	150	232	234	117	117	96	112	208	208	148	151	197	205	145	145	143	143	139	151	132	134	108	110	206	216	216	232	156	156	170
9519	130	148	132	138	142	142	140	140	150	150	-9	-9	-9	-9	224	228	132	132	146	146	222	228	113	113	108	112	-9	-9	146	150	193	197	141	141	141	141	143	153	124	134	110	110	216	217	216	232	156	156	164
9520	126	146	138	138	142	142	138	148	136	152	-9	-9	-9	-9	234	234	136	136	144	150	228	236	117	117	98	100	208	208	-9	-9	195	197	139	145	-9	-9	139	139	126	132	108	108	206	216	216	232	148	156	166
9521	126	130	132	138	142	146	138	144	150	150	-9	-9	-9	-9	228	236	136	138	146	146	232	232	-9	-9	100	112	204	214	146	150	193	205	-9	-9	-9	-9	139	141	124	124	108	112	217	218	216	232	156	166	164
9522	140	144	134	138	142	146	-9	-9	136	152	-9	-9	151	153	224	230	132	136	144	146	232	232	113	113	108	112	208	228	146	150	197	201	143	145	141	145	141	141	124	134	108	110	216	217	216	230	148	156	168
9523	126	144	140	140	138	144	144	146	148	150	-9	-9	-9	-9	234	234	132	132	134	146	226	234	113	113	108	112	202	208	150	150	199	201	145	147	143	143	139	139	124	132	108	108	216	217	216	232	148	170	166
9524	126	144	138	138	140	140	142	142	136	136	-9	-9	-9	-9	228	234	132	140	144	146	234	236	113	113	108	108	208	220	148	153	-9	-9	-9	-9	143	143	139	141	124	134	104	104	216	216	216	216	148	170	164
9526	140	146	132	140	130	142	138	154	136	150	-9	-9	-9	-9	228	228	136	138	144	146	228	236	111	111	112	112	202	208	146	146	191	193	141	145	143	143	141	151	124	124	110	110	216	218	214	216	148	170	168
9527	126	146	128	134	140	142	138	158	136	136	-9	-9	139	145	228	228	132	138	150	150	230	236	-9	-9	98	98	202	208	144	144	197	203	141	141	143	143	139	151	130	132	104	110	216	216	216	234	148	156	166
9528	144	148	134	138	140	154	138	138	136	150	-9	-9	-9	-9	224	234	132	132	142	146	230	230	117	117	100	112	208	212	146	151	195	197	141	143	141	145	139	141	124	124	104	104	206	216	216	216	154	156	164
9529	144	148	136	138	130	142	138	142	136	150	-9	-9	-9	-9	224	228	132	132	144	144	228	234	-9	-9	100	112	206	208	148	148	197	197	141	141	141	145	139	151	124	134	102	104	206	217	216	216	166	170	164
9530	130	144	134	138	142	142	138	138	136	150	-9	-9	147	151	228	234	138	140	144	146	228	230	111	117	112	112	210	212	146	150	195	195	139	145	-9	-9	141	141	124	126	104	110	216	216	212	232	150	170	170
9531	126	146	128	134	140	142	138	158	136	136	-9	-9	137	145	228	228	132	138	150	150	230	236	-9	-9	98	98	202	208	-9	-9	189	189	135	135	143	143	139	151	130	132	102	104	216	216	216	234	148	156	166
9532	126	126	132	136	142	142	144	144	148	150	124	126	139	147	228	230	132	138	144	144	228	232	111	111	86	108	208	208	144	148	193	201	145	147	143	143	139	151	134	134	106	110	216	216	216	216	148	152	172
10104	144	148	118	132	144	144	136	146	136	150	120	126	144	152	228	228	128	140	146	150	226	232	117	117	108	108	208	208	140	144	193	195	135	147	141	141	141	159	134	134	110	114	206	215	216	216	156	170	164
10105	140	148	138	138	142	142	136	156	136	150	126	126	145	150	228	236	132	138	146	148	234	234	111	111	98	108	210	216	146	146	201	201	141	141	139	143	141	153	-9	-9	104	108	215	216	218	232	170	170	164
10106	126	148	130	138	142	142	136	150	136	136	120	126	139	153	228	230	130	136	148	148	232	236	123	123	86	114	216	218	140	144	195	195	-9	-9	-9	-9	-9	-9	130	134	-9	-9	215	216	202	216	174	174	164
10107	138	150	132	140	142	142	148	154	136	136	126	126	143	151	228	228	136	138	146	148	224	232	115	115	100	108	202	218	146	146	189	197	137	141	139	143	139	153	134	134	104	110	215	216	232	232	156	166	168
10108	146	148	138	138	140	140	138	150	136	136	122	126	143	148	226	228	130	136	146	148	226	226	113	113	100	104	214	214	144	148	187	195	143	149	139	143	141	155	130	134	104	110	215	216	214	232	156	156	170
10109	130	146	-9	-9	142	146	138	138	136	136	126	126	147	148	228	228	130	132	146	148	232	236	117	117	108	108	214	226	140	140	-9	-9	-9	-9	139	141	141	151	124	134	-9	-9	206	216	216	232	156	170	166
10110	144	148	130	138	142	142	-9	-9	136	150	126	126	142	148	228	228	130	140	146	148	226	232	117	117	108	108	208	226	140	148	193	195	137	145	143	145	141	157	130	132	104	108	215	218	216	216	156	170	164
10111	-9	-9	138	138	142	142	146	146	136	136	122	126	147	151	228	236	128	128	146	150	224	234	-9	-9	104	112	216	216	144	144	-9	-9	141	147	143	143	141	141	130	138	104	110	215	218	202	214	156	170	164
10112	144	148	138	140	142	142	-9	-9	136	136	122	126	139	151	228	228	132	138	144	152	232	232	123	123	86	112	-9	-9	140	146	195	195	141	145	143	143	141	155	130	130	108	110	218	218	202	204	156	174	166
10120	126	148	134	138	142	146	136	136	136	136	126	126	147	148	228	228	-9	-9	148	148	232	234	117	117	100	114	214	218	144	146	195	199	147	147	-9	-9	139	151	130	132	108	110	-9	-9	202	216	156	170	-9
10235	144	144	130	140	138	140	150	150	136	148	120	126	153	156	228	232	134	138	144	154	232	234	-9	-9	100	112	-9	-9	146	148	195	201	137	149	-9	-9	139	155	124	134	110	110	216	216	216	232	170	184	158
10236	146	148	132	132	140	140	146	146	136	146	126	126	151	155	226	232	132	134	144	148	232	236	-9	-9	100	110	-9	-9	148	152	199	199	-9	-9	-9	-9	139	151	128	130	110	110	216	218	202	218	156	158	168
10237	144	146	132	136	140	150	144	148	136	142	124	126	142	151	226	228	132	134	142	144	232	232	-9	-9	108	112	208	208	144	148	195	201	137	145	-9	-9	151	153	128	130	108	110	216	216	202	202	156	156	164
10238	138	148	132	132	142	148	150	154	136	142	122	126	145	151	228	236	134	138	144	150	232	232	-9	-9	108	108	-9	-9	144	148	195	205	141	143	139	141	139	145	130	132	110	112	216	216	228	232	148	156	164
10239	140	144	130	132	144	144	150	150	136	142	118	126	149	153	228	236	134	136	142	144	234	234	-9	-9	86	108	208	208	148	148	201	203	141	149	-9	-9	141	141	128	134	104	114	216	218	202	204	156	156	164
10240	146	146	138	140	140	146	-9	-9	-9	-9	120	124	147	153	230	240	136	138	142	150	224	234	-9	-9	100	108	206	208	138	144	199	201	-9	-9	-9	-9	135	153	130	132	104	104	216	216	202	216	148	156	162
10241	146	148	128	134	130	134	146	146	136	136	126	126	151	155	236	236	128	136	142	152	226	236	-9	-9	108	108	182	208	140	148	189	197	-9	-9	-9	-9	-9	-9	130	134	102	110	214	216	226	228	156	156	164
10242	146	148	118	138	134	140	144	146	142	154	122	128	139	153	230	236	136	142	144	150	224	236	-9	-9	86	98	208	208	-9	-9	199	203	143	147	-9	-9	141	141	130	132	104	104	214	216	216	230	148	156	156
10243	146	148	130	140	140	142	148	156	136	136	120	126	151	155	234	236	132	140	144	148	232	234	-9	-9	86	112	208	208	144	148	-9	-9	-9	-9	137	139	139	145	130	134	108	108	216	216	212	216	148	156	164
10244	140	146	128	130	142	144	154	154	136	136	124	126	139	151	232	238	136	136	144	148	232	234	-9	-9	100	108	210	212	144	148	197	201	143	145	-9	-9	139	139	128	134	104	104	214	218	212	230	148	166	164
10245	140	142	128	140	142	142	146	146	136	136	120	124	143	150	228	236	132	138	144	144	236	236	-9	-9	86	108	208	208	144	148	195	201	145	147	-9	-9	-9	-9	124	134	104	110	214	216	230	232	148	156	162
10246	140	144	132	140	142	148	146	150	136	142	126	128	151	153	236	236	136	138	144	144	222	230	-9	-9	86	98	208	208	144	144	191	205	145	145	139	157	139	151	122	124	112	114	216	216	202	230	166	166	164
10247	138	148	-9	-9	146	148	140	140	136	142	-9	-9	147	153	230	240	136	138	144	144	232	236	-9	-9	100	100	-9	-9	144	144	191	201	-9	-9	139	141	139	151	134	134	104	110	216	216	202	216	148	148	162
10248	148	148	132	132	144	148	154	154	136	148	120	124	139	151	228	236	140	140	142	144	224	232	-9	-9	98	108	208	212	-9	-9	197	199	143	147	139	149	141	141	130	132	108	110	216	217	204	204	170	170	158
10249	144	148	118	130	140	146	146	146	136	136	126	132	151	153	228	236	138	140	144	144	222	232	-9	-9	86	110	208	208	148	156	195	195	135	143	-9	-9	-9	-9	128	128	110	110	214	216	222	230	156	156	164
10250	142	148	128	130	130	142	146	150	136	136	124	126	149	151	236	236	136	136	150	150	230	232	111	111	100	110	208	208	146	148	197	201	141	145	139	147	139	139	128	128	104	110	206	216	202	218	148	170	160
10251	146	146	116	128	144	144	146	146	136	136	120	126	149	150	232	232	140	140	150	150	224	234	-9	-9	86	108	208	208	140	140	185	201	141	141	139	141	151	159	122	124	104	110	216	216	196	228	148	170	166
10252	144	146	130	132	140	142	154	154	136	150	116	126	151	155	224	228	136	140	144	144	226	234	-9	-9	108	108	212	216	148	148	201	203	135	141	-9	-9	139	139	124	128	104	110	216	216	202	202	148	156	168
10253	144	148	132	132	144	144	154	154	142	148	124	126	138	151	228	228	140	140	144	144	224	224	-9	-9	98	108	208	212	146	148	197	199	-9	-9	-9	-9	141	151	128	132	108	108	-9	-9	204	204	170	176	162
10254	126	144	136	140	130	140	148	154	142	152	126	126	151	155	236	236	138	140	144	152	224	232	-9	-9	86	108	208	208	144	148	195	199	-9	-9	-9	-9	141	157	130	134	104	110	214	216	228	230	152	170	160
10255	142	144	128	132	130	142	144	150	136	142	126	126	151	153	224	236	134	136	144	150	228	232	-9	-9	98	108	208	218	148	148	-9	-9	147	147	-9	-9	139	151	128	130	110	110	216	216	216	218	148	170	164
10256	138	148	132	132	-9	-9	146	154	136	148	122	126	-9	-9	230	236	132	140	142	144	224	234	-9	-9	108	108	208	208	-9	-9	191	199	149	149	-9	-9	151	151	130	130	108	108	216	216	204	204	148	176	162
10257	140	148	116	128	140	144	150	154	136	136	122	126	149	149	228	228	138	138	144	148	212	232	-9	-9	108	112	182	218	140	148	175	197	141	151	139	141	139	141	134	136	104	114	210	216	216	228	148	152	164
10258	134	146	116	134	140	140	154	154	136	144	126	126	150	151	228	238	134	136	144	150	232	236	-9	-9	102	108	208	216	146	148	193	201	135	147	-9	-9	139	147	124	128	108	110	216	216	202	234	148	148	164
10259	146	148	136	138	130	140	146	148	136	136	120	126	-9	-9	228	228	134	140	144	144	230	232	-9	-9	108	112	208	216	-9	-9	-9	-9	143	145	137	151	139	141	124	134	98	110	216	220	222	228	158	176	164
10260	126	148	132	132	140	148	146	154	136	136	126	126	149	151	228	236	136	138	142	144	232	232	-9	-9	86	108	200	208	148	148	197	201	141	141	137	137	139	141	128	134	108	108	216	216	204	218	156	158	160
10261	126	146	128	128	140	142	154	156	136	142	126	128	139	145	236	236	138	140	144	144	232	232	-9	-9	108	108	208	208	148	148	193	199	-9	-9	-9	-9	143	143	124	134	104	104	216	216	216	216	156	170	164
10262	126	148	136	138	134	142	148	154	136	142	120	128	145	151	228	236	132	138	144	144	224	232	-9	-9	86	108	208	208	148	148	189	193	141	141	-9	-9	141	143	124	134	104	110	216	216	230	230	156	170	160
10263	146	148	128	128	140	140	148	154	136	136	122	126	149	155	228	236	136	140	150	154	224	234	-9	-9	86	108	208	208	144	146	-9	-9	135	147	137	139	143	151	130	130	110	112	214	222	202	202	148	148	164
10264	126	144	128	134	130	140	146	146	136	142	124	126	151	155	228	236	136	138	150	150	224	232	107	107	86	100	184	200	138	148	195	203	143	147	137	139	139	149	124	124	110	114	214	216	204	216	156	158	166
10265	144	144	138	140	140	146	-9	-9	136	142	120	126	139	153	224	228	136	138	144	148	230	232	-9	-9	86	112	208	208	148	152	199	201	-9	-9	157	157	139	151	124	128	110	112	216	218	202	202	156	170	164
10266	144	146	132	132	146	148	148	158	136	136	120	126	141	151	228	228	136	138	150	150	216	222	135	135	108	108	208	208	146	148	193	193	143	143	137	143	145	157	128	130	104	108	216	216	202	216	148	156	164
10267	144	144	130	130	146	150	154	154	136	142	124	126	147	153	-9	-9	138	140	-9	-9	224	232	-9	-9	86	108	170	208	148	148	199	199	-9	-9	-9	-9	141	151	124	128	110	110	214	216	210	222	156	176	164
10268	144	146	124	128	140	148	140	150	142	142	126	128	145	151	230	236	136	136	148	154	230	234	-9	-9	108	112	208	216	148	148	195	203	135	145	137	139	151	151	130	134	110	110	214	216	216	230	156	170	158
10270	126	146	132	132	130	140	148	152	136	136	120	126	143	149	-9	-9	132	134	-9	-9	230	232	-9	-9	98	112	208	208	-9	-9	203	205	137	143	-9	-9	145	145	130	130	110	110	216	216	202	232	156	170	168
10271	144	146	134	138	142	150	146	150	136	150	122	126	139	149	230	240	130	132	144	148	232	234	-9	-9	86	86	202	212	148	148	-9	-9	-9	-9	-9	-9	139	157	124	130	-9	-9	212	216	232	232	156	158	162
10273	146	148	128	138	134	142	148	154	136	142	120	128	145	151	228	228	132	140	144	144	224	232	-9	-9	86	108	208	208	148	148	191	199	135	141	-9	-9	-9	-9	124	134	110	110	216	216	216	230	156	156	160
10274	146	148	118	134	146	150	148	148	136	136	120	126	139	155	230	236	134	136	144	150	232	234	-9	-9	104	112	216	216	-9	-9	-9	-9	-9	-9	-9	-9	139	151	130	130	98	106	216	216	212	214	156	170	168
10276	142	148	128	132	140	140	150	154	-9	-9	120	126	145	147	230	236	136	136	148	150	222	228	-9	-9	86	98	208	208	-9	-9	191	199	143	145	-9	-9	141	141	132	134	98	108	216	216	202	228	158	170	164
10277	140	144	132	132	130	146	146	154	136	136	120	120	144	153	222	236	130	130	144	150	234	234	113	115	100	102	208	208	146	150	175	201	143	145	139	143	139	151	124	134	104	110	216	218	204	218	148	156	168
10278	-9	-9	118	132	140	142	-9	-9	136	136	122	122	151	155	236	236	130	136	144	144	234	236	119	123	-9	-9	208	212	140	148	197	201	-9	-9	143	143	139	151	128	130	110	114	216	216	216	218	-9	-9	162
10279	126	148	132	134	142	144	146	150	134	148	120	126	151	153	226	228	132	142	150	150	224	232	115	117	86	86	208	212	148	148	193	195	133	149	139	143	139	151	130	130	110	114	212	216	216	226	148	154	162
10280	126	146	132	134	142	144	150	158	148	148	120	126	145	150	228	228	132	136	144	152	232	234	113	117	98	112	208	218	144	146	197	197	145	147	139	143	139	141	130	130	108	110	216	216	202	228	148	156	168
10281	126	144	140	140	-9	-9	150	150	-9	-9	126	126	143	153	228	236	138	140	144	148	230	234	-9	-9	86	108	208	208	148	148	197	205	143	147	139	143	141	151	130	130	104	110	216	218	202	218	148	156	168
10282	134	140	132	134	140	146	150	154	136	136	124	126	149	153	-9	-9	136	136	-9	-9	226	232	-9	-9	86	108	208	208	144	148	191	203	141	145	143	147	139	145	134	134	106	110	214	216	222	232	148	170	168
10283	148	148	118	118	-9	-9	154	154	136	136	120	126	153	155	234	234	138	138	144	150	232	234	-9	-9	108	108	-9	-9	-9	-9	195	197	-9	-9	-9	-9	141	141	130	134	104	104	216	216	208	208	-9	-9	160
10284	144	148	-9	-9	140	142	150	154	136	148	-9	-9	-9	-9	228	228	136	138	144	148	232	232	-9	-9	-9	-9	-9	-9	148	148	195	195	141	143	139	143	139	139	128	130	104	110	216	216	202	232	148	156	164
10285	122	148	128	132	140	142	146	150	136	148	122	126	147	151	236	236	136	140	144	144	232	232	-9	-9	102	110	208	220	138	138	199	199	135	145	143	143	157	157	130	130	104	104	216	216	212	212	156	176	166
10286	146	148	-9	-9	140	148	150	152	136	146	-9	-9	139	149	230	236	132	134	144	152	228	232	-9	-9	112	112	-9	-9	138	148	193	195	-9	-9	137	139	139	161	128	132	104	110	216	222	216	232	166	176	164
10287	144	144	130	136	140	140	138	150	136	142	126	126	140	157	230	236	132	136	144	150	224	236	-9	-9	104	108	208	216	148	148	195	195	139	145	139	147	139	141	132	132	110	110	214	216	204	212	156	156	162
10288	142	144	-9	-9	140	150	150	152	136	142	-9	-9	147	150	228	228	140	140	144	144	232	232	-9	-9	86	108	-9	-9	146	151	201	201	143	143	135	141	143	143	128	128	108	110	216	218	230	230	156	156	168
10289	126	142	134	140	140	144	146	150	148	148	124	126	151	153	226	228	138	142	144	150	224	234	-9	-9	86	112	-9	-9	148	148	193	205	-9	-9	139	143	141	151	128	130	110	110	216	216	216	218	148	156	170
10290	126	148	132	136	144	146	144	150	136	136	126	126	150	153	230	236	130	134	144	144	232	234	-9	-9	86	86	-9	-9	142	148	195	195	141	143	139	141	141	141	124	134	104	114	216	217	230	230	148	170	164
10291	126	144	118	132	140	146	138	154	136	154	120	122	140	147	230	234	138	138	144	150	232	232	-9	-9	100	108	-9	-9	144	148	189	195	135	145	145	147	141	141	130	136	104	108	212	216	202	210	156	156	168
10292	126	148	128	138	140	146	138	148	136	136	120	128	153	155	228	230	136	140	144	148	232	232	-9	-9	108	108	-9	-9	-9	-9	195	203	141	145	137	143	141	151	124	128	104	110	216	216	202	202	148	156	164
10294	142	148	132	134	140	140	146	156	136	148	120	126	146	151	228	236	132	136	142	144	232	234	-9	-9	98	108	208	208	140	150	173	199	143	151	139	143	153	153	132	132	114	114	206	218	208	230	156	176	164
10295	134	144	118	118	142	150	148	154	136	136	124	126	140	153	226	234	134	138	144	144	224	232	-9	-9	86	108	-9	-9	138	140	199	201	143	145	141	143	141	151	128	132	102	108	216	216	232	234	156	156	164
10297	140	144	128	132	142	144	148	154	136	136	126	132	139	151	228	228	132	142	142	144	230	232	-9	-9	98	106	208	208	148	148	197	203	143	145	143	147	139	141	128	128	104	104	216	216	202	224	156	170	168
10298	126	146	132	132	140	146	146	150	136	136	120	122	139	149	226	228	128	136	144	146	234	234	-9	-9	98	100	-9	-9	-9	-9	193	197	141	141	141	143	151	153	130	130	110	110	216	218	216	218	150	156	162
10299	144	146	126	132	134	142	150	158	136	142	116	126	140	147	228	236	136	138	144	144	232	232	117	117	86	104	-9	-9	148	148	195	201	141	141	137	139	149	155	130	130	110	110	216	216	212	232	170	170	166
10300	134	138	126	132	140	146	150	154	150	152	126	126	146	155	228	236	132	136	144	148	232	232	115	115	86	86	208	220	146	148	193	203	135	135	139	143	151	151	128	134	104	110	214	216	230	230	156	156	164
4962	126	150	128	130	140	142	150	154	136	148	126	128	151	153	228	236	136	138	144	148	230	234	113	119	102	114	208	208	140	148	195	201	141	149	139	147	139	151	130	134	108	110	218	218	-9	-9	148	156	166
4963	146	146	138	140	140	140	146	150	136	148	120	124	138	153	228	236	136	140	144	146	220	228	115	115	106	112	216	226	138	148	195	197	143	145	139	139	141	151	128	132	110	110	216	222	226	228	148	156	162
4964	140	144	128	128	140	140	158	158	136	150	120	128	149	151	230	236	136	136	-9	-9	228	230	-9	-9	86	108	208	208	140	150	189	203	141	143	141	143	139	139	128	128	110	110	213	216	214	222	148	156	168
4966	144	148	132	140	142	146	148	152	136	148	126	132	142	153	232	236	140	140	144	150	234	236	123	123	86	108	208	208	146	148	175	197	139	149	139	139	139	141	130	134	110	110	214	216	202	216	148	148	168
4967	142	144	130	138	140	142	150	152	136	136	120	126	147	151	236	236	136	136	144	150	230	232	113	113	86	96	208	208	126	148	195	201	135	141	-9	-9	139	151	124	124	106	110	216	216	204	232	156	170	164
4968	126	148	128	138	140	146	154	154	136	148	122	132	151	153	224	226	130	136	142	152	234	234	-9	-9	106	108	208	214	146	148	195	197	145	145	-9	-9	144	151	130	132	106	106	216	216	214	234	156	160	166
4969	148	148	134	136	140	140	148	148	136	142	126	128	141	141	228	234	138	140	144	148	224	230	113	113	86	110	208	208	148	148	195	201	139	141	141	141	139	155	130	132	104	110	214	214	202	232	156	160	168
4970	144	146	142	142	138	142	150	156	136	136	124	126	145	151	228	236	138	140	144	150	224	232	113	115	86	112	212	228	144	144	195	197	135	141	-9	-9	139	141	132	132	104	106	216	216	204	230	156	158	-9
4971	144	148	130	140	138	142	156	156	136	136	122	124	151	151	228	228	136	140	144	148	218	232	113	115	86	112	208	208	148	148	193	197	141	141	139	139	141	161	130	132	106	106	216	224	204	216	156	158	168
4972	146	148	130	142	142	148	154	154	136	136	124	126	151	151	228	236	138	140	148	150	218	232	113	121	86	108	212	228	144	148	193	197	141	141	-9	-9	151	161	132	132	104	110	216	224	204	230	158	172	-9
4973	144	146	126	136	140	144	146	146	136	146	126	126	141	151	228	236	136	136	144	148	224	232	111	111	108	108	208	208	140	144	195	199	135	143	-9	-9	139	144	128	128	104	108	216	216	212	218	156	158	166
4974	126	144	132	138	140	146	150	154	136	136	120	132	147	147	226	234	136	140	152	154	220	234	115	115	108	108	208	208	148	150	181	197	145	145	137	147	141	144	128	130	110	110	216	216	204	212	156	160	-9
4975	144	150	128	130	140	140	150	154	136	136	124	132	145	146	234	236	136	138	152	152	224	232	115	115	86	108	208	208	142	148	179	195	141	145	135	141	144	157	124	134	110	110	214	216	204	212	148	154	162
4976	144	146	134	138	140	146	146	146	136	136	120	128	144	147	228	230	128	134	150	154	234	236	113	113	86	112	208	216	150	150	175	199	135	147	-9	-9	139	155	124	130	104	114	216	216	202	228	148	160	166
4977	144	148	134	138	140	146	144	154	-9	-9	124	126	153	153	-9	-9	136	138	-9	-9	224	232	-9	-9	86	112	208	208	148	150	201	201	135	135	135	137	139	139	132	136	104	104	214	216	202	222	156	156	162
4978	144	144	134	146	140	142	146	154	136	150	122	134	151	153	236	236	134	140	-9	-9	226	236	-9	-9	106	108	208	208	140	148	195	201	141	147	-9	-9	139	141	130	134	110	110	218	224	204	212	156	156	160
4979	144	144	132	132	140	140	146	154	136	150	122	122	153	153	236	236	136	140	144	146	236	236	113	119	106	108	208	208	140	148	195	201	135	139	-9	-9	139	141	130	130	110	110	216	218	204	230	156	156	160
4980	142	148	128	132	142	146	152	158	136	136	122	126	145	153	228	230	126	132	148	150	218	232	113	121	86	108	208	210	140	148	193	195	141	143	137	137	141	151	130	132	110	114	216	216	208	212	156	156	162
4981	144	144	132	132	140	146	148	152	148	150	122	126	151	153	228	228	136	138	144	152	230	234	113	121	96	108	208	208	144	146	199	199	141	145	-9	-9	139	139	124	128	110	110	210	216	202	238	148	148	164
4982	142	148	130	132	140	140	148	148	136	136	124	124	153	153	226	228	134	142	148	150	228	232	117	123	86	110	208	208	140	144	193	201	135	135	-9	-9	141	141	128	132	108	110	214	218	228	230	160	160	162
4983	144	144	140	140	140	144	-9	-9	136	136	124	126	150	154	228	236	134	140	144	144	232	232	111	121	86	86	208	216	140	146	195	201	135	143	-9	-9	151	157	124	132	110	110	214	216	230	232	148	176	162
4984	144	144	132	140	140	144	146	152	136	136	126	126	147	150	226	236	134	140	144	144	232	232	111	121	86	86	208	216	140	146	189	201	139	143	137	139	139	155	124	132	110	110	216	216	230	232	156	176	162
4985	144	150	130	132	140	146	154	156	136	148	120	126	145	150	-9	-9	138	138	-9	-9	224	224	-9	-9	86	96	208	216	142	144	199	203	143	143	137	139	141	149	128	132	108	110	213	216	228	230	156	160	166
4986	126	146	132	132	140	140	148	156	146	148	126	134	139	147	234	236	136	136	144	148	232	234	117	121	86	108	208	208	146	148	197	197	145	147	139	139	151	161	130	130	102	110	216	218	198	216	156	158	164
4988	146	146	126	142	140	140	146	154	136	136	126	128	145	149	228	228	140	140	-9	-9	232	236	-9	-9	86	96	208	208	148	148	197	201	135	141	-9	-9	139	141	130	134	104	110	216	216	212	212	148	156	168
4989	140	140	116	132	144	148	146	154	148	148	126	134	143	151	228	236	134	138	146	150	224	226	113	121	110	112	208	208	146	150	199	203	129	145	141	141	141	153	124	130	110	112	216	216	214	216	166	166	166
4990	140	146	116	132	140	140	144	156	138	142	126	128	147	155	228	228	134	138	144	146	224	234	113	121	86	110	208	208	146	150	199	201	143	145	-9	-9	141	144	130	130	110	112	214	216	214	216	148	156	166
4992	148	150	130	130	140	140	152	154	142	146	128	132	-9	-9	234	236	138	140	144	148	234	234	113	113	86	100	208	208	140	148	195	203	135	147	139	143	139	151	128	130	110	110	216	216	204	230	156	156	164
4993	144	146	-9	-9	140	144	146	146	136	146	126	126	141	151	228	236	136	136	144	148	224	232	111	111	108	108	208	208	140	144	195	199	135	143	-9	-9	139	144	128	128	104	108	216	216	212	218	156	158	166
4994	144	148	116	128	140	146	150	154	148	150	122	124	151	153	236	236	136	138	144	152	232	236	113	113	86	100	182	208	146	148	203	203	135	141	-9	-9	144	151	130	134	104	106	214	216	204	230	156	160	166
4995	142	146	116	116	140	144	146	156	142	148	116	134	147	151	228	228	138	138	146	150	226	234	113	113	100	112	208	208	146	148	199	201	129	145	141	141	141	144	124	130	110	112	216	216	208	228	166	166	166
4996	140	140	116	132	148	150	146	146	142	142	122	126	147	151	228	236	134	134	146	150	224	230	113	121	102	110	208	212	146	148	201	203	129	145	139	139	151	153	124	130	110	112	214	216	208	214	154	154	164
4997	140	140	132	132	140	144	146	154	136	148	122	134	147	151	-9	-9	134	138	-9	-9	226	230	-9	-9	100	112	208	212	148	150	201	203	129	145	-9	-9	141	151	130	134	110	110	216	218	214	216	148	148	164
4998	144	146	130	132	134	146	148	158	136	136	126	126	150	151	224	236	138	140	144	150	234	234	-9	-9	102	108	208	208	140	142	195	201	145	145	141	141	139	139	130	132	110	110	214	216	204	204	152	156	166
5000	140	148	128	132	140	146	150	154	136	150	128	128	145	150	228	236	134	140	144	152	232	234	-9	-9	108	112	212	218	146	148	197	199	147	147	-9	-9	141	151	128	128	110	110	216	216	214	232	156	158	166
5001	146	148	116	140	142	150	146	154	136	136	124	130	153	153	230	236	128	130	144	146	224	234	111	113	100	102	208	208	142	144	195	201	143	143	139	141	141	159	132	132	104	110	214	216	198	234	148	156	168
5002	146	148	132	138	144	146	154	154	136	136	124	126	138	149	236	236	134	140	142	144	226	238	107	107	108	108	208	218	144	148	197	201	143	145	-9	-9	139	141	128	130	110	110	218	218	202	212	156	156	164
5003	144	148	130	130	140	140	146	152	136	148	120	122	151	153	228	236	136	138	144	150	224	236	121	121	108	110	208	208	144	144	195	197	137	137	-9	-9	149	149	130	132	104	108	216	216	198	216	156	156	164
5004	140	144	134	138	146	148	146	148	142	150	126	126	138	151	228	228	138	140	144	148	-9	-9	-9	-9	86	108	208	208	144	148	185	195	145	145	-9	-9	153	155	134	134	110	110	216	216	232	232	148	176	168
5005	-9	-9	118	126	140	140	144	150	136	136	120	122	141	153	230	230	134	136	142	144	232	234	115	123	96	108	208	216	144	146	201	201	135	145	137	139	139	141	128	130	110	110	214	218	204	208	148	156	162
5006	146	148	130	132	146	148	-9	-9	136	150	122	126	150	151	228	236	136	140	-9	-9	220	236	-9	-9	102	108	208	208	146	148	183	197	145	147	139	139	141	161	130	132	108	110	216	216	214	222	156	160	162
5007	144	146	118	136	140	142	148	148	136	136	128	128	147	153	228	236	134	140	144	150	232	234	113	113	86	108	208	216	148	150	195	199	135	141	-9	-9	151	153	128	130	102	108	216	216	202	208	148	156	168
5008	146	146	128	140	146	148	152	152	146	150	122	126	139	139	236	236	134	140	144	148	232	236	111	123	86	108	208	216	142	144	175	193	139	145	-9	-9	141	149	132	134	110	112	212	217	202	226	156	178	164
5009	146	148	116	140	134	144	-9	-9	136	136	122	126	150	151	230	234	134	136	144	144	226	232	121	121	86	100	208	220	148	148	181	197	141	143	137	139	-9	-9	124	132	110	110	210	218	204	216	148	156	162
5010	144	144	132	134	148	148	-9	-9	136	152	122	126	153	155	228	238	134	138	144	146	220	234	121	121	108	108	208	228	140	148	197	205	135	141	-9	-9	-9	-9	128	130	110	110	214	216	202	228	156	156	168
5011	126	126	130	132	134	146	144	154	136	136	126	126	153	155	228	236	132	136	144	148	228	234	121	121	86	112	208	220	140	148	195	197	145	147	-9	-9	-9	-9	128	132	108	112	214	216	212	230	158	166	162
8190	144	144	136	138	140	144	136	150	142	142	126	126	143	149	218	218	138	142	144	144	230	234	-9	-9	86	108	208	208	144	146	-9	-9	-9	-9	139	147	139	157	124	130	108	112	216	216	214	216	148	156	156
8192	144	144	126	140	140	150	138	154	136	142	118	126	138	140	218	228	-9	-9	144	144	234	236	113	123	108	108	-9	-9	140	146	189	195	143	143	139	139	153	157	122	130	110	110	-9	-9	214	222	156	170	-9
8193	126	126	118	138	134	140	150	154	136	136	126	126	144	153	236	236	-9	-9	144	150	222	224	-9	-9	100	116	208	208	146	146	175	181	135	141	139	143	141	151	128	134	108	110	-9	-9	216	228	148	148	-9
8196	140	144	132	140	140	140	140	154	136	148	118	126	146	151	230	236	136	140	144	144	224	234	113	113	86	98	-9	-9	-9	-9	175	207	147	149	141	141	139	151	128	130	104	110	214	222	214	216	148	148	154
8203	144	144	126	140	140	150	152	154	136	142	118	126	-9	-9	218	228	136	136	144	144	228	230	113	113	102	108	-9	-9	-9	-9	-9	-9	143	143	139	141	151	153	130	134	110	112	216	220	212	222	156	170	162
8215	126	146	116	118	140	140	150	154	136	142	130	130	144	151	234	236	136	138	148	150	230	230	-9	-9	102	116	-9	-9	150	150	175	189	145	147	141	141	144	151	128	128	102	110	216	216	214	230	166	166	166
8198	144	144	132	136	140	140	144	150	142	142	118	126	143	151	218	218	136	142	142	144	232	234	-9	-9	86	100	208	208	144	148	195	195	129	145	139	147	149	157	124	130	108	112	216	216	202	216	148	170	156
8194	144	144	132	138	140	140	136	152	142	142	118	126	149	151	218	228	134	138	142	144	232	234	-9	-9	86	100	208	208	144	150	195	195	141	145	-9	-9	139	149	124	132	108	110	216	216	214	216	148	170	162
8211	144	146	140	140	140	140	154	154	136	142	116	120	150	153	234	236	134	140	142	144	232	234	115	115	86	108	208	222	146	148	195	199	145	145	143	153	141	159	128	130	106	116	216	216	202	204	170	170	164
8216	138	148	118	132	142	144	146	158	136	142	122	130	144	149	218	230	140	140	144	150	228	230	123	123	86	108	208	208	140	144	181	197	135	145	-9	-9	149	151	128	128	106	110	214	216	216	218	170	176	164
8195	146	146	128	130	138	140	150	154	142	150	120	122	138	145	226	236	138	140	144	150	232	234	-9	-9	108	108	208	208	144	150	193	197	135	145	137	143	141	151	130	132	108	114	218	222	202	218	148	170	164
8199	144	150	116	118	140	140	150	154	136	136	118	118	144	150	236	236	130	136	144	150	222	228	119	119	102	108	208	208	138	148	203	203	145	145	139	139	141	144	132	132	114	114	214	215	202	202	170	170	164
8200	144	146	132	140	146	148	156	158	142	148	124	126	147	151	228	230	138	140	150	152	230	232	113	121	100	108	-9	-9	148	148	175	199	129	143	139	139	141	144	128	128	108	110	216	216	210	216	148	148	168
8201	146	148	130	134	138	140	154	154	136	136	122	122	145	147	228	236	136	140	142	144	232	236	121	121	100	108	-9	-9	144	148	189	201	143	147	139	143	139	141	132	132	108	110	216	217	216	226	148	158	168
8202	146	148	124	138	140	140	148	158	136	136	126	130	151	151	232	238	132	134	148	148	232	232	113	113	86	112	206	208	140	152	195	195	143	145	-9	-9	155	157	124	124	102	110	216	216	202	216	148	176	162
8204	146	146	128	132	134	140	148	154	136	148	122	126	-9	-9	226	236	130	140	144	144	224	232	107	107	108	112	208	208	144	144	195	195	135	145	141	141	143	163	128	128	104	110	216	220	202	214	170	170	164
8208	144	146	118	128	140	146	138	146	136	142	116	122	151	151	228	228	138	140	144	144	232	234	123	123	98	108	182	208	138	146	193	195	143	145	139	139	139	159	124	132	112	114	214	216	210	230	148	156	166
8210	134	150	132	138	140	146	146	150	136	136	126	126	146	150	228	236	136	140	144	152	232	234	-9	-9	108	118	208	208	148	150	189	191	141	145	139	141	139	141	132	134	110	110	212	214	216	222	148	156	164
8214	146	146	132	140	140	148	150	154	136	142	118	130	144	151	234	236	130	136	144	150	230	230	119	119	108	116	208	208	150	150	189	197	145	147	139	143	141	141	130	130	106	108	214	216	230	230	148	148	162
8191	144	144	126	140	140	140	138	154	136	142	118	126	138	141	218	228	132	140	144	146	234	236	113	113	102	110	208	218	-9	-9	189	195	135	143	139	141	151	157	122	134	110	112	216	216	212	222	156	156	162
8197	138	146	132	132	146	148	150	150	136	150	126	126	145	145	236	236	136	140	144	148	234	234	113	113	96	108	208	216	144	144	195	195	143	145	143	143	139	147	130	130	104	108	214	222	216	218	148	170	166
8205	144	146	118	136	140	148	148	150	136	142	126	126	145	153	228	236	136	140	144	150	228	232	121	123	98	102	208	208	144	144	169	199	141	147	139	143	141	155	130	134	106	108	216	216	216	224	156	156	164
8206	144	146	118	136	140	142	150	150	136	142	124	126	145	153	236	236	136	140	144	144	228	230	121	123	98	102	208	208	144	144	187	199	147	147	139	143	141	151	132	134	106	108	216	216	216	224	156	156	162
8207	144	144	132	138	140	140	136	144	142	142	118	126	143	151	218	228	136	138	144	150	230	232	113	113	98	108	208	208	144	150	195	195	141	145	139	147	139	149	130	130	108	112	216	216	202	216	156	156	162
8209	146	146	130	132	134	134	150	154	142	142	126	130	145	151	230	236	136	140	142	144	222	224	111	113	100	108	208	208	148	148	175	199	143	145	139	139	139	141	124	124	110	114	216	216	204	204	156	156	164
8212	146	146	118	132	140	140	150	154	142	142	118	130	151	151	234	234	136	138	144	150	230	230	119	119	108	116	208	208	146	150	189	193	145	145	139	141	141	151	128	130	102	108	216	216	214	230	148	166	168
8213	146	146	132	140	140	142	150	154	142	142	118	130	144	151	234	236	130	138	144	150	230	230	119	119	108	108	208	208	146	150	193	199	145	147	139	143	141	141	128	130	106	108	214	216	218	230	148	148	168
9942	130	144	132	132	148	148	150	154	136	148	120	122	139	153	236	236	132	136	144	152	228	234	107	113	104	108	208	210	144	146	199	199	141	143	143	147	143	151	124	130	104	110	216	216	202	212	170	176	154
9943	148	148	134	134	130	140	150	150	136	136	116	116	145	145	228	230	134	136	144	144	228	232	113	113	100	112	216	216	148	151	-9	-9	-9	-9	143	143	139	157	-9	-9	-9	-9	214	216	220	222	166	176	168
9944	148	148	128	132	142	148	140	160	142	142	120	126	149	151	236	236	134	140	144	150	224	232	113	115	86	96	208	208	148	150	175	175	139	143	139	139	143	145	128	132	108	110	216	220	212	216	156	156	168
9945	142	142	128	132	140	142	150	150	136	136	118	120	144	153	228	236	136	140	144	146	230	234	113	133	86	86	208	208	140	148	201	201	135	145	139	143	141	153	124	134	108	108	214	214	214	216	-9	-9	154
9946	136	146	128	132	140	146	150	156	136	136	124	126	145	153	234	236	134	134	144	148	-9	-9	113	123	86	98	208	220	116	146	-9	-9	139	145	141	141	139	139	130	132	108	110	216	217	-9	-9	148	156	168
9947	-9	-9	134	138	138	140	146	150	136	142	126	126	151	151	234	236	136	136	144	144	234	234	121	121	86	108	202	208	144	148	197	199	-9	-9	143	147	139	141	128	130	108	108	210	214	216	218	148	176	164
9948	144	146	118	134	140	146	146	150	136	152	122	124	153	153	228	236	134	136	144	144	222	234	109	121	104	116	208	208	146	148	199	205	143	145	135	141	139	151	128	130	104	110	216	216	202	210	170	184	166
9949	138	146	132	132	140	140	150	154	136	142	120	124	148	151	228	228	136	140	144	144	228	230	113	113	108	112	208	208	146	148	195	201	145	149	139	141	139	143	128	130	104	114	214	216	212	222	150	150	166
9950	146	146	132	136	140	150	144	144	142	146	120	126	145	151	228	232	134	136	144	144	234	236	113	113	86	104	208	212	144	146	201	201	141	141	141	147	139	161	130	132	108	110	214	218	214	216	156	166	164
9951	144	144	130	130	138	138	146	154	136	136	122	122	147	147	230	236	134	138	148	148	230	232	113	121	102	102	208	216	126	148	-9	-9	143	149	139	143	141	149	130	132	106	110	214	214	212	228	156	158	168
9952	138	148	118	132	140	140	144	158	136	136	118	122	147	151	230	236	134	136	144	144	232	232	115	115	98	108	208	210	146	150	-9	-9	-9	-9	137	157	139	155	124	128	-9	-9	216	220	202	208	156	158	162
9953	138	146	130	138	140	144	148	150	148	148	126	128	150	150	236	236	136	138	144	146	224	224	115	115	96	108	208	228	144	144	-9	-9	-9	-9	141	143	-9	-9	128	128	-9	-9	216	216	204	218	148	148	168
9954	144	148	130	130	138	140	150	154	136	136	122	122	147	147	228	228	134	138	148	148	222	230	113	117	102	102	208	216	126	148	175	189	143	149	143	143	141	149	128	132	106	110	214	216	228	230	148	158	168
9955	148	148	130	140	140	140	150	150	136	142	126	130	145	153	228	230	136	140	150	150	232	234	113	113	100	108	208	208	140	148	195	201	143	145	139	139	139	155	132	134	110	110	214	216	218	222	156	156	164
9956	148	148	128	130	138	150	150	154	136	136	126	130	147	150	-9	-9	136	138	134	142	224	230	113	113	86	108	208	230	126	148	189	195	-9	-9	-9	-9	141	149	130	132	106	110	216	216	212	230	156	158	168
9957	-9	-9	-9	-9	130	148	146	154	142	142	122	126	150	151	228	228	140	140	144	144	230	234	121	121	86	108	208	208	116	116	175	175	141	147	139	141	141	151	128	128	108	110	216	218	214	218	170	170	168
9958	144	144	138	138	142	148	136	144	136	142	122	126	144	150	228	232	136	138	144	150	230	234	113	113	86	86	216	226	144	146	-9	-9	-9	-9	135	141	143	143	130	130	104	110	210	214	214	218	156	156	164
9959	140	148	134	138	138	146	148	154	136	142	120	126	145	150	228	230	136	140	144	144	232	232	111	117	96	100	182	182	144	144	193	195	143	143	-9	-9	141	143	132	134	112	114	216	216	224	230	148	156	168
9960	126	144	130	132	140	150	154	154	136	136	118	124	151	153	218	232	134	136	146	152	232	232	113	121	86	102	208	208	148	148	187	201	-9	-9	139	139	145	151	134	134	110	110	216	217	214	216	148	170	158
9961	144	148	-9	-9	140	144	-9	-9	136	148	126	126	145	151	230	238	136	136	144	148	234	234	113	113	108	112	208	220	144	151	195	199	145	145	137	139	141	141	124	132	110	110	212	216	214	222	156	176	170
9962	138	148	-9	-9	140	142	144	150	136	150	126	126	145	155	228	228	130	134	144	144	232	236	-9	-9	98	112	204	208	148	150	175	201	143	143	141	147	-9	-9	130	132	104	108	216	217	202	218	156	156	164
9963	144	148	128	134	140	142	154	154	142	148	126	126	151	151	226	228	138	140	144	148	228	230	-9	-9	98	98	182	208	116	148	195	199	137	145	139	139	139	141	128	132	110	110	216	216	218	228	156	170	164
9964	126	142	116	132	148	148	146	156	136	136	120	122	145	145	232	236	136	140	150	152	234	234	113	121	108	112	208	208	116	116	175	199	129	145	137	147	143	153	130	132	108	112	216	216	216	222	170	178	164
10021	134	148	128	136	144	150	154	154	142	148	126	130	145	155	228	228	136	144	142	146	228	234	111	113	88	108	208	208	116	142	175	195	145	147	139	147	139	139	132	132	108	112	208	222	210	216	156	156	164
10022	142	148	132	132	140	140	146	154	136	142	120	122	146	153	228	236	134	138	142	144	222	230	113	113	108	108	208	208	138	148	181	201	139	143	143	143	139	141	130	132	108	108	218	222	228	234	156	170	162
10023	138	148	116	134	146	146	154	154	136	136	122	126	151	151	228	228	134	138	144	150	224	232	113	137	98	98	208	208	144	148	189	197	141	143	139	139	141	149	128	132	110	114	216	216	210	216	168	170	162
10024	134	134	132	132	140	148	150	158	136	142	120	126	139	147	230	234	136	136	144	144	206	222	113	117	110	112	208	228	146	146	189	199	135	139	139	143	139	139	130	130	106	108	216	216	196	222	156	156	162
10025	148	148	132	132	146	146	152	156	136	136	124	126	139	151	228	236	138	138	150	150	230	234	107	123	100	110	208	208	148	150	195	197	135	145	139	147	139	153	128	132	108	108	216	220	224	230	156	156	162
10026	144	144	132	138	140	142	144	150	136	136	122	126	143	151	228	228	134	140	144	150	228	232	113	121	96	108	208	226	146	148	201	203	145	145	-9	-9	145	157	128	132	104	110	210	216	210	228	156	174	164
10027	148	148	132	140	142	148	154	158	136	142	120	126	150	156	228	228	140	140	142	150	234	234	123	123	108	108	208	208	138	148	195	199	141	143	139	143	139	157	130	132	110	110	215	216	216	218	156	156	166
10028	138	144	116	132	138	150	144	154	136	136	126	130	141	149	228	236	134	138	150	150	224	230	113	123	96	110	208	208	148	148	189	191	143	149	145	147	141	141	124	128	102	108	206	216	214	232	148	148	164
10029	134	144	128	132	138	144	144	154	142	142	126	130	151	151	228	236	138	144	144	150	230	234	113	121	108	108	208	208	144	148	175	191	135	147	141	145	139	139	124	134	102	114	206	216	196	216	156	156	164
10030	134	146	132	132	140	146	154	158	142	142	120	122	139	155	230	230	134	136	144	144	222	226	113	113	86	110	208	228	146	152	199	199	139	143	143	143	139	139	130	130	108	108	216	216	222	222	148	156	162
10031	134	148	128	136	144	146	154	154	142	148	126	130	151	151	228	228	136	144	144	146	224	234	121	123	88	108	208	208	144	148	175	191	135	147	139	141	139	139	132	134	112	114	216	222	196	216	156	170	164
10032	134	144	128	132	138	144	144	154	142	142	126	130	151	151	228	236	138	144	144	150	230	234	113	121	108	108	208	208	144	148	175	191	135	147	141	145	139	139	124	134	102	114	206	216	196	216	156	156	164
10033	138	148	116	134	146	146	154	154	136	136	122	126	151	151	228	228	134	138	144	150	224	232	113	113	98	98	208	208	144	148	189	197	141	143	139	147	141	149	128	132	110	114	216	216	210	216	168	170	162
10034	144	144	116	128	140	148	144	154	136	136	122	130	150	155	236	236	134	136	150	150	234	234	123	123	108	108	208	208	144	148	191	191	145	149	139	143	139	141	130	132	110	114	206	214	228	232	156	168	162
10035	144	148	132	134	144	148	148	152	136	142	122	126	143	150	230	234	134	136	144	148	230	236	121	123	108	108	208	210	138	148	175	195	135	141	139	143	141	143	134	134	108	110	215	216	216	228	148	148	164
10037	144	144	132	132	-9	-9	150	150	136	136	126	126	144	145	228	230	138	138	144	150	230	234	123	123	88	88	208	208	140	150	195	201	143	145	143	147	149	157	132	134	108	108	215	216	204	216	148	156	164
10042	146	148	132	136	140	146	150	154	146	150	126	126	146	147	228	228	134	140	144	148	234	234	113	113	98	112	208	226	138	144	189	195	141	145	139	139	139	141	128	132	110	110	214	216	202	206	148	168	164
10043	146	148	116	128	140	140	150	152	136	142	120	126	150	153	228	236	138	140	144	154	232	234	-9	-9	100	116	208	208	146	148	185	195	145	147	139	139	145	155	124	128	104	110	214	222	202	218	-9	-9	164
10044	144	144	130	132	138	146	150	150	142	148	120	122	151	155	228	228	134	140	144	150	234	234	113	113	98	108	-9	-9	144	148	201	203	135	147	139	143	139	145	130	132	108	110	216	218	210	218	168	176	164
10045	140	148	124	132	140	144	150	154	136	142	126	128	143	150	228	236	140	140	144	150	232	234	111	113	98	108	208	212	144	148	199	199	145	145	139	139	139	145	128	128	110	110	214	216	216	218	170	170	164
10046	142	148	132	132	140	146	144	154	136	148	126	130	146	151	232	234	134	134	144	144	232	234	113	113	110	110	208	208	144	144	199	201	143	145	143	143	151	157	128	130	108	110	214	214	216	230	156	156	162
10047	142	148	132	132	140	140	146	154	136	142	120	122	146	153	228	236	134	138	142	144	222	230	113	113	108	108	208	208	138	148	181	201	139	143	143	143	141	143	130	132	108	108	218	222	228	234	156	170	164
10048	142	148	116	116	-9	-9	150	154	142	142	120	130	150	151	228	228	134	138	144	144	234	234	113	113	110	110	208	208	144	146	175	181	135	143	139	147	143	143	128	132	108	110	216	222	210	216	170	176	154
10083	148	148	-9	-9	-9	-9	146	148	136	136	-9	-9	153	153	228	236	138	140	146	152	224	228	121	121	86	110	-9	-9	148	148	175	201	135	145	139	147	139	157	130	134	110	112	214	216	204	230	148	148	164
10040	144	144	132	132	140	140	146	148	136	142	126	130	139	153	228	230	130	138	144	150	232	234	123	123	108	108	208	212	140	150	195	201	141	143	139	143	141	151	130	134	108	110	210	216	214	226	156	156	166
10041	146	146	132	134	140	140	146	148	136	136	118	122	150	153	228	236	130	138	144	150	212	224	123	123	108	112	208	226	140	150	191	197	143	145	139	143	141	151	132	134	110	110	210	216	216	230	156	156	168
10049	144	146	132	138	138	148	154	154	136	142	122	124	145	153	236	236	136	140	144	152	232	234	113	113	108	108	208	220	146	146	175	199	135	145	-9	-9	151	151	134	134	110	110	216	216	216	222	148	148	154
10091	140	146	-9	-9	148	148	148	154	136	136	124	130	144	151	228	234	138	138	144	144	232	234	121	121	86	108	208	210	144	148	175	191	143	145	139	139	141	147	128	132	110	110	210	216	214	220	148	148	168
10093	140	144	118	132	134	140	150	154	136	142	118	126	145	151	230	234	136	136	144	152	224	228	119	119	102	104	208	208	148	150	199	203	135	145	139	141	141	163	132	134	104	110	216	216	202	222	168	168	168
10094	140	146	128	132	140	148	148	154	136	136	120	126	146	150	228	234	136	138	144	144	234	234	121	121	88	108	208	210	144	148	-9	-9	-9	-9	139	143	141	149	128	132	108	110	210	216	202	214	148	170	164
10095	144	146	128	134	146	148	136	136	136	142	122	124	146	150	228	236	136	138	144	150	228	232	115	115	86	104	-9	-9	148	148	175	201	143	147	139	143	141	141	128	134	110	112	214	216	202	204	148	170	154
10096	140	146	132	136	140	148	146	154	136	136	126	130	150	151	218	234	136	138	144	152	232	234	121	121	108	108	208	208	144	150	191	193	143	145	139	143	141	141	132	132	108	110	210	216	214	230	170	170	168
10098	140	152	132	132	140	148	152	154	136	142	126	126	145	151	230	236	136	136	144	150	224	228	119	119	88	104	208	212	148	148	175	203	135	141	141	141	141	163	134	134	104	112	216	218	202	204	168	170	168
10099	144	152	128	132	140	140	-9	-9	136	142	126	126	145	148	236	236	136	136	144	150	224	228	119	119	98	104	208	212	148	148	203	203	135	135	141	141	141	141	128	134	104	112	216	218	202	202	170	170	168
10100	144	146	132	132	130	140	146	146	136	148	126	128	145	155	228	236	138	138	144	150	226	234	111	117	100	108	208	208	146	148	195	197	141	147	143	143	141	155	128	132	102	112	210	216	214	216	150	156	164
10101	140	144	132	132	140	140	138	152	136	142	120	126	145	148	230	230	136	136	144	144	224	232	115	115	86	98	208	208	148	148	175	203	141	141	-9	-9	161	163	128	134	112	112	216	218	202	202	168	168	168
10102	142	146	134	140	140	144	152	152	136	140	126	126	143	145	226	228	134	136	150	152	234	234	113	123	110	116	208	208	146	148	195	203	145	147	139	139	139	145	134	134	110	114	215	216	202	222	148	176	168
10038	144	144	132	134	140	142	144	156	142	142	120	122	143	150	218	236	134	134	144	154	212	230	113	113	98	108	214	228	140	144	189	201	143	147	139	143	145	145	130	130	108	112	214	216	228	230	178	178	166
10039	144	146	118	132	134	146	142	142	136	136	122	130	143	151	232	236	140	140	144	144	230	234	113	117	88	108	208	208	148	148	199	203	129	145	143	145	139	145	128	128	110	112	214	216	226	226	-9	-9	164
10050	144	146	130	132	138	142	154	154	136	136	118	130	139	151	230	236	136	136	144	144	232	232	117	123	102	112	208	214	138	138	195	195	141	149	-9	-9	145	145	130	132	104	110	216	216	220	226	156	176	162
10051	144	146	116	132	140	140	146	146	136	142	122	126	143	149	228	236	138	138	142	150	230	238	111	121	102	108	208	208	148	148	195	195	135	145	139	139	139	141	124	128	104	114	214	216	214	230	182	182	164
10052	144	146	132	132	140	140	146	160	142	142	126	126	143	151	228	228	134	138	144	150	232	238	111	121	108	112	208	208	148	148	195	201	135	145	139	139	139	141	124	124	110	114	212	216	214	216	170	170	164
10053	146	148	132	134	132	140	148	148	136	136	120	126	150	152	234	236	136	138	142	144	228	232	113	113	108	108	208	208	144	150	191	195	145	147	139	139	139	139	128	134	112	112	210	216	204	230	148	148	166
10054	144	146	132	136	138	144	142	158	136	136	120	130	151	151	232	232	136	144	144	150	228	234	113	113	102	116	208	230	144	146	199	201	143	143	139	139	145	157	130	132	104	110	216	216	212	214	156	156	168
10055	144	144	132	132	140	150	146	146	136	142	120	128	150	153	236	236	116	138	144	150	234	236	123	123	88	98	204	212	146	152	195	195	141	145	139	139	143	149	124	130	108	112	216	216	202	204	170	170	162
10056	140	144	132	134	138	140	144	150	136	142	122	126	143	151	228	228	138	138	144	146	230	230	113	113	108	112	204	208	138	148	191	195	135	141	139	141	143	151	130	132	110	110	214	216	202	232	156	156	162
10057	126	146	130	132	142	150	152	154	136	148	122	128	153	153	228	230	134	136	144	146	226	234	-9	-9	88	102	-9	-9	148	148	187	193	139	143	137	143	139	151	130	132	104	114	216	218	212	230	156	156	164
10058	146	148	132	134	138	140	144	150	136	142	126	126	147	151	228	236	138	138	146	150	230	234	113	135	102	102	208	208	138	138	189	199	141	145	139	143	141	151	128	130	104	112	214	214	216	226	156	156	162
10060	144	148	132	136	140	146	148	158	136	148	124	126	139	150	236	236	138	142	146	150	224	224	111	113	108	108	208	208	140	146	187	193	135	145	139	143	139	141	128	128	104	114	210	216	212	222	148	156	164
10061	146	146	130	138	140	140	150	154	136	136	120	126	143	145	228	228	134	136	152	154	224	228	113	117	98	108	208	216	138	144	175	195	143	145	143	143	141	165	124	128	108	110	216	218	212	218	172	172	162
10062	146	148	132	138	140	144	150	154	-9	-9	124	126	150	150	230	236	136	136	142	144	224	234	113	123	102	108	208	208	144	148	191	195	143	145	139	145	137	155	130	132	104	112	216	217	212	230	-9	-9	162
10063	148	150	132	132	142	146	140	144	136	142	126	128	141	145	228	236	134	136	144	144	230	232	115	115	108	108	-9	-9	148	150	189	199	143	149	143	143	141	143	128	132	104	110	216	216	204	214	148	170	166
10064	146	146	128	132	138	146	148	150	136	136	118	124	145	153	228	236	136	138	144	144	230	234	117	123	108	108	182	208	146	148	191	191	143	145	139	151	141	141	130	130	104	108	216	217	204	232	156	166	164
10065	146	148	140	142	140	144	144	150	136	136	128	130	146	151	226	236	136	138	144	150	230	234	117	135	88	108	188	208	146	146	175	191	143	145	139	141	139	145	126	130	104	110	216	216	214	232	156	166	158
10066	144	146	132	134	140	140	144	148	136	142	118	126	145	146	228	236	136	138	144	148	228	230	113	121	108	108	208	220	114	148	191	203	145	149	139	141	145	151	132	132	106	108	216	217	212	222	-9	-9	164
10067	140	144	132	132	134	134	152	154	136	140	126	128	141	143	218	236	138	140	144	144	226	234	-9	-9	108	108	208	212	144	150	175	191	143	147	139	143	141	145	128	128	104	110	214	222	202	234	148	148	162
10068	146	146	132	134	146	150	146	150	136	136	126	130	147	156	234	236	134	138	144	150	222	234	113	113	98	108	208	214	148	148	189	189	143	145	139	139	137	145	132	132	104	106	212	222	214	226	158	172	164
10069	144	146	118	140	140	144	144	154	136	136	122	124	150	150	226	236	138	144	144	148	230	236	113	113	108	112	208	208	148	150	189	189	145	149	139	143	-9	-9	130	130	108	112	216	216	218	222	156	176	162
10070	146	146	130	138	140	140	150	154	136	136	120	126	143	145	228	228	134	136	152	154	224	228	113	117	98	108	208	216	138	144	175	195	143	145	143	143	143	165	124	128	108	110	216	218	212	218	172	172	162
10071	140	148	134	134	140	144	146	150	136	148	122	126	151	153	228	236	138	138	144	146	230	230	-9	-9	108	108	208	208	148	148	191	195	143	145	143	153	139	141	124	130	102	110	216	216	232	234	166	170	166
10072	146	148	128	132	140	140	146	150	136	136	126	130	145	155	226	228	138	138	148	152	230	232	113	123	98	102	208	230	146	148	175	175	135	141	139	141	141	145	122	124	104	112	210	216	216	230	170	170	164
10073	138	144	130	132	140	150	154	154	136	142	126	126	147	150	228	230	138	142	144	146	230	232	115	129	88	108	208	208	138	146	195	201	135	143	-9	-9	157	157	128	132	110	110	210	214	202	204	156	156	168
10074	144	146	128	132	142	146	146	152	142	142	124	126	151	151	234	236	134	136	144	148	224	234	121	121	98	102	208	210	148	148	191	201	135	143	139	145	141	151	130	130	112	112	214	222	202	212	170	172	162
10079	144	148	134	138	140	148	150	154	136	136	128	128	152	152	218	230	116	138	144	150	234	234	117	123	108	112	208	208	150	150	195	195	141	149	139	151	153	153	124	132	108	110	216	222	202	230	148	156	166
10080	144	144	134	138	140	146	146	146	136	142	120	128	142	143	226	228	138	140	150	152	214	236	113	121	88	108	208	216	144	146	189	203	143	149	139	143	139	141	128	130	110	110	216	217	202	226	148	170	164
10076	144	148	132	132	140	144	150	154	136	136	126	128	145	146	236	236	128	136	144	146	224	234	121	121	98	108	-9	-9	146	148	175	181	137	137	-9	-9	141	143	130	132	104	104	216	216	226	230	148	148	164
10077	-9	-9	132	140	138	146	146	154	136	142	118	128	146	149	228	236	138	138	150	150	234	234	113	113	-9	-9	-9	-9	142	148	201	203	-9	-9	139	139	145	151	124	134	108	108	216	216	214	228	-9	-9	154
10081	146	146	136	140	140	140	152	154	136	136	122	126	146	151	218	236	134	140	146	150	224	224	121	121	104	110	-9	-9	148	148	189	197	135	145	-9	-9	143	149	134	134	110	110	214	216	214	216	148	156	164
10089	146	148	118	136	140	146	152	154	136	142	118	122	152	154	218	236	138	140	144	146	224	230	121	121	104	104	208	208	148	148	175	189	135	135	139	147	139	149	128	134	110	112	214	216	216	230	156	184	164
10092	134	144	136	140	140	140	146	150	136	148	124	124	143	150	226	228	144	144	148	150	212	222	119	119	106	108	208	208	148	148	175	189	141	145	139	145	141	145	128	132	108	110	216	216	230	230	148	168	166
10084	144	144	128	140	140	140	148	148	142	142	126	126	152	152	228	236	134	138	148	150	234	234	-9	-9	108	110	208	212	148	148	195	205	145	145	143	147	141	153	126	130	104	110	214	214	230	230	148	148	164
10085	144	148	118	128	140	146	146	148	-9	-9	118	126	151	153	228	236	134	140	146	150	-9	-9	121	121	104	108	-9	-9	148	148	201	201	-9	-9	-9	-9	153	153	130	134	110	110	214	216	-9	-9	148	148	164
10087	144	152	136	140	140	146	146	150	136	136	124	126	143	150	228	236	136	144	148	150	222	234	119	119	106	106	208	208	148	148	175	189	141	151	139	139	143	143	132	132	110	110	216	216	204	230	148	168	164
10090	144	148	132	132	140	146	150	154	136	136	126	126	146	156	218	236	134	140	146	148	224	228	-9	-9	100	110	208	208	146	148	201	203	135	137	-9	-9	143	155	130	134	102	110	210	216	214	230	148	168	164
9968	126	148	128	138	140	154	136	154	136	142	120	124	145	151	234	234	136	138	142	144	234	234	113	121	110	112	208	208	138	140	189	205	143	143	139	141	151	157	124	130	110	110	216	216	202	202	148	176	164
9833	140	148	134	138	130	142	148	156	142	148	116	126	150	150	228	236	136	140	144	150	232	232	113	113	100	110	208	220	148	148	-9	-9	-9	-9	137	143	141	143	122	124	-9	-9	214	217	230	232	156	156	166
9834	146	148	130	132	140	140	148	156	136	136	126	128	150	154	226	238	136	138	144	144	232	234	121	123	100	100	208	208	152	152	199	199	143	143	143	143	139	153	122	132	102	110	214	216	220	222	156	156	154
9835	144	144	118	134	150	150	136	154	136	136	118	126	146	146	222	236	138	142	144	150	230	230	117	121	104	108	208	210	144	146	195	199	141	143	143	143	141	155	132	134	104	110	214	216	222	232	148	156	168
9836	144	146	132	138	130	130	-9	-9	136	142	116	126	145	150	228	236	134	140	144	150	230	232	111	111	86	112	208	208	140	144	195	195	135	143	143	147	139	148	124	132	104	112	214	216	230	230	156	156	168
9837	146	148	118	132	140	150	148	150	136	136	126	126	143	156	228	236	136	140	144	144	224	232	111	123	86	86	208	208	146	150	191	199	137	143	143	143	153	153	130	132	102	110	214	217	220	222	156	176	166
9838	144	148	118	132	142	150	150	150	136	136	116	120	139	151	224	224	138	138	150	150	234	234	115	123	86	106	208	208	148	150	199	201	-9	-9	141	141	139	139	132	134	104	104	214	218	204	222	156	156	154
9839	144	146	132	136	130	140	148	156	136	136	120	126	146	146	228	236	138	140	150	150	232	232	113	121	108	112	202	208	140	142	195	197	137	141	139	141	139	141	124	124	110	110	215	217	216	240	148	168	164
9840	144	144	118	128	148	150	148	152	136	148	120	126	145	150	226	228	138	138	144	144	230	234	113	123	100	108	208	216	140	146	197	199	143	147	139	143	143	143	128	132	110	116	214	218	214	230	156	156	168
9841	142	148	118	138	140	150	152	154	142	142	120	120	145	153	230	232	130	138	144	150	232	232	123	123	108	112	208	210	138	144	195	199	137	143	141	151	139	148	130	132	110	110	214	217	202	236	156	156	166
9842	144	148	128	134	150	150	148	148	136	136	120	126	147	158	226	236	138	140	144	146	216	230	117	123	104	108	208	208	138	146	199	201	137	143	141	147	139	153	130	130	110	110	210	216	214	216	156	156	162
9843	148	148	138	140	140	142	148	156	136	136	126	126	145	150	230	236	134	140	150	150	228	234	115	127	96	110	208	220	140	146	191	201	143	143	139	143	141	157	128	132	110	110	214	218	222	230	156	168	154
9844	144	148	118	138	140	150	144	148	136	148	120	126	145	154	230	236	134	140	144	150	232	234	111	111	86	110	202	220	146	148	201	205	135	143	139	141	139	157	128	128	108	110	216	218	218	230	156	168	154
9845	138	144	134	138	150	150	150	150	136	136	126	126	150	153	228	230	134	138	144	148	228	234	121	121	96	104	208	208	140	146	193	199	141	143	143	147	141	153	132	132	104	110	216	217	230	230	158	168	168
9846	126	146	138	142	140	150	-9	-9	134	142	120	120	146	150	226	236	136	136	144	150	214	232	113	113	96	112	208	220	142	151	195	201	141	143	137	143	143	153	124	132	104	110	214	214	222	230	156	170	166
9847	126	144	132	132	140	142	158	158	142	142	126	128	151	151	228	228	126	138	144	150	226	234	103	121	102	110	202	208	148	148	197	201	135	141	143	147	137	143	128	132	110	110	214	215	222	230	156	156	168
9848	126	144	128	138	140	146	136	158	136	142	120	126	141	146	228	228	138	140	142	148	234	234	103	121	86	108	208	208	148	150	191	201	143	143	139	141	153	155	122	128	104	110	214	216	212	216	156	176	168
9849	140	140	118	134	150	152	146	152	136	136	116	126	146	146	226	226	130	136	146	154	-9	-9	113	121	96	108	208	220	140	144	193	195	143	145	143	145	141	155	128	128	104	110	210	216	232	234	170	170	164
9850	140	148	118	134	142	144	146	146	142	146	120	128	151	153	228	228	130	138	144	150	224	234	-9	-9	86	86	-9	-9	146	151	199	203	139	143	139	143	143	157	124	134	104	110	216	216	-9	-9	156	156	162
9851	-9	-9	118	134	150	152	146	150	136	136	126	126	146	151	228	236	130	140	144	146	232	234	111	111	108	108	208	210	144	144	193	201	143	147	137	137	139	141	128	128	110	110	210	216	198	232	152	168	168
9852	-9	-9	128	138	140	140	136	136	136	136	128	132	150	150	224	228	138	138	144	150	224	224	121	123	104	108	208	216	148	150	201	201	143	145	143	143	148	153	128	130	108	110	215	215	202	234	178	178	154
9853	144	144	118	118	142	142	142	148	136	136	118	126	150	150	226	228	140	140	144	150	216	226	121	121	108	110	182	210	144	148	195	201	137	137	139	143	139	141	124	134	104	108	216	216	230	232	150	156	166
9854	144	148	118	130	130	150	146	158	136	150	116	116	150	151	224	228	140	140	144	144	224	228	111	117	86	112	208	210	146	148	193	195	135	135	139	147	139	155	128	134	110	110	214	218	232	234	156	170	164
9855	146	148	128	134	134	140	146	158	136	142	120	120	145	146	236	236	134	140	144	144	228	228	119	119	108	108	208	208	140	148	195	201	143	143	139	143	139	141	124	130	104	108	215	218	230	230	148	170	154
9856	142	146	116	130	140	150	150	150	136	136	126	128	145	150	228	236	134	138	144	144	232	234	121	121	108	112	208	216	138	144	191	201	141	145	137	141	139	139	132	134	110	110	216	217	216	232	156	156	166
9857	142	146	132	142	130	130	148	148	136	142	126	126	146	151	226	228	134	134	146	150	230	232	121	121	108	112	208	208	142	148	-9	-9	-9	-9	-9	-9	139	141	128	132	-9	-9	214	216	214	222	150	156	166
9858	144	148	118	134	130	140	146	146	142	142	120	128	148	150	228	236	138	138	144	148	230	232	121	121	102	108	208	220	138	150	-9	-9	-9	-9	143	143	137	147	120	124	-9	-9	214	214	202	222	156	156	152
9859	146	148	118	138	130	142	-9	-9	136	136	116	126	146	150	224	230	140	140	144	144	232	232	109	109	108	110	208	220	151	151	-9	-9	-9	-9	139	139	153	157	124	128	-9	-9	214	217	216	230	156	176	154
9860	146	148	132	138	130	140	136	148	136	136	116	126	150	150	230	230	134	140	144	150	228	232	-9	-9	108	110	208	220	140	151	199	201	141	143	139	141	155	157	124	128	110	114	214	218	222	230	156	156	154
9861	138	148	132	138	140	150	144	150	136	136	120	126	145	151	224	228	134	140	144	148	226	234	111	121	86	100	208	208	146	148	191	205	135	143	139	141	137	139	132	134	108	110	216	218	-9	-9	156	168	168
9862	140	144	118	132	140	140	152	156	136	136	120	128	146	151	226	228	136	140	150	150	232	234	113	113	86	86	208	220	126	140	187	195	137	143	139	141	137	155	-9	-9	108	110	214	216	202	216	156	156	164
9863	142	148	138	138	130	144	148	148	142	142	118	120	146	150	228	236	132	140	144	144	232	232	111	111	86	108	210	220	140	144	193	199	143	147	141	141	147	157	120	130	110	110	215	216	198	234	156	170	168
9864	126	146	130	136	140	142	136	146	136	152	126	126	150	151	224	236	138	140	144	150	232	236	115	115	86	108	206	208	140	150	201	201	137	143	139	141	-9	-9	124	128	108	110	214	217	222	228	150	176	166
9865	140	146	-9	-9	142	142	148	148	136	136	118	120	150	153	228	236	132	138	150	154	234	236	113	113	100	104	208	208	148	148	193	195	143	147	139	139	137	137	124	132	110	114	216	216	216	234	156	170	168
9866	140	148	128	134	142	150	146	148	136	142	126	126	146	151	228	232	140	142	152	152	230	232	121	121	102	102	208	208	140	142	185	195	-9	-9	139	143	141	151	132	134	108	110	214	216	198	202	170	170	166
9867	140	146	118	134	142	142	148	148	136	142	116	120	150	153	236	236	136	140	142	154	234	234	113	113	100	104	208	214	148	148	195	195	143	143	135	141	139	139	124	132	108	110	216	216	216	234	154	170	168
9868	126	144	128	138	140	142	150	152	142	148	120	126	145	150	228	236	124	134	150	152	214	224	-9	-9	86	108	208	216	146	148	199	199	137	145	139	143	139	157	130	132	110	112	214	217	214	214	156	170	154
2000	144	148	118	138	140	142	144	148	136	148	120	126	138	145	228	236	136	142	148	150	224	234	111	123	104	108	216	218	146	148	195	203	143	145	-9	-9	139	141	130	134	110	114	215	215	216	216	170	172	154
2001	126	148	132	142	140	142	146	148	-9	-9	120	120	151	151	226	228	138	138	148	148	236	236	111	111	98	98	212	216	148	148	197	203	145	145	143	143	141	157	124	132	106	106	215	215	216	216	168	168	154
2002	126	148	132	142	140	142	146	148	136	136	120	120	151	151	226	228	132	138	148	148	236	236	111	111	98	98	212	216	148	148	197	203	145	145	143	143	141	157	124	132	106	106	215	215	216	216	168	168	154
2003	146	148	132	142	130	150	144	146	136	136	120	120	140	145	228	236	138	138	146	148	234	234	113	113	104	108	202	210	138	146	195	195	137	145	141	143	141	157	124	130	104	108	215	217	202	216	172	172	154
2004	140	148	138	138	142	146	148	148	136	136	120	126	140	144	226	228	138	138	144	148	234	234	117	117	98	108	208	212	126	150	195	199	143	145	-9	-9	139	139	128	130	102	108	-9	-9	218	232	168	172	168
2006	144	148	128	136	142	144	138	138	136	148	126	126	-9	-9	228	236	132	142	148	148	234	234	111	123	108	108	208	218	138	146	191	197	135	141	143	143	141	141	130	130	108	108	-9	-9	216	232	156	170	168
2007	146	148	136	142	142	150	144	144	136	136	118	126	150	151	234	240	136	136	148	150	226	234	111	111	104	112	182	208	138	138	197	197	137	141	-9	-9	139	157	130	134	106	110	215	217	216	232	156	170	166
2009	134	148	132	132	140	142	146	146	-9	-9	120	120	151	151	-9	-9	140	144	-9	-9	232	234	-9	-9	104	104	208	218	138	150	203	205	-9	-9	-9	-9	141	155	130	130	104	110	215	215	216	216	-9	-9	166
2011	144	148	138	138	142	142	146	146	-9	-9	120	128	151	151	230	236	142	144	150	150	234	234	-9	-9	98	98	218	220	138	146	183	195	135	145	145	147	144	157	130	130	106	114	215	215	236	236	168	168	154
1848	148	148	-9	-9	140	142	-9	-9	136	136	126	126	141	145	236	236	134	144	148	148	234	236	115	127	110	112	202	202	140	140	195	197	135	135	141	143	139	139	128	134	104	108	215	215	202	216	148	168	164
2014	126	148	138	138	142	150	146	148	136	152	118	128	145	153	226	236	134	136	144	148	232	234	119	119	98	108	208	224	146	146	195	201	147	147	-9	-9	139	157	130	134	104	108	215	215	216	216	168	170	164
2015	146	148	132	132	142	146	148	148	136	136	120	126	141	151	228	240	136	142	146	148	234	236	-9	-9	86	104	208	208	138	146	195	197	135	135	139	141	139	141	122	130	108	108	-9	-9	216	232	158	170	168
2016	144	148	118	138	130	142	-9	-9	136	136	126	126	140	151	226	236	136	140	146	148	232	232	111	111	86	108	-9	-9	138	148	195	195	135	135	141	143	139	141	130	132	108	112	215	215	202	204	168	168	154
2018	146	148	132	142	140	150	154	154	136	136	126	126	141	142	226	226	130	134	148	148	234	234	111	111	98	104	208	224	148	150	175	183	135	141	141	143	139	141	122	132	106	108	217	217	202	216	156	168	164
2019	144	148	134	138	142	142	146	146	136	136	120	126	143	150	228	236	136	142	144	148	232	232	-9	-9	98	108	208	208	146	148	195	195	135	135	-9	-9	143	143	134	134	106	110	215	215	216	216	156	168	164
2021	140	148	118	142	130	142	144	144	136	136	118	126	142	150	226	228	138	138	146	148	232	236	111	111	104	108	208	208	146	150	199	203	137	147	141	141	139	141	124	134	108	110	-9	-9	216	232	170	170	164
2023	148	148	118	132	142	150	144	144	-9	-9	120	126	141	151	236	236	138	144	148	148	226	232	-9	-9	98	104	202	220	140	140	195	195	141	145	141	143	141	141	128	132	108	108	-9	-9	202	216	156	156	164
2024	148	148	138	138	140	142	144	148	136	136	126	126	151	153	226	228	136	138	148	148	226	236	111	111	98	104	208	216	146	148	201	203	141	141	143	143	139	139	130	134	104	110	215	215	216	230	168	168	164
2025	148	148	132	138	140	150	148	148	136	136	126	126	151	153	226	228	138	140	134	148	230	236	-9	-9	98	108	208	216	138	146	195	203	135	141	143	145	139	141	130	134	104	104	215	215	204	216	156	168	164
2026	148	148	132	140	140	140	-9	-9	-9	-9	126	126	145	148	236	236	138	138	148	148	232	232	-9	-9	86	104	216	218	140	140	195	195	141	145	-9	-9	149	155	134	134	106	106	215	215	216	216	168	172	164
2027	-9	-9	136	142	142	142	144	146	136	142	118	120	146	151	-9	-9	136	142	-9	-9	226	234	-9	-9	108	108	208	208	138	148	193	195	141	141	-9	-9	139	157	130	134	110	110	-9	-9	216	218	-9	-9	164
2029	148	148	138	138	140	142	144	148	136	136	126	126	151	153	226	228	136	138	148	148	226	236	111	111	98	104	208	216	146	148	201	203	141	141	143	143	139	139	130	134	104	110	215	215	216	230	168	168	164
2030	146	146	134	134	150	150	148	148	-9	-9	126	128	142	151	228	236	128	138	148	148	232	234	117	117	108	112	182	216	144	146	195	197	135	135	143	143	143	155	128	130	110	114	215	215	216	216	148	156	168
2031	144	144	132	142	142	142	146	146	136	136	118	126	-9	-9	228	236	136	140	144	148	232	232	-9	-9	104	104	208	208	140	150	195	195	135	141	139	139	139	139	130	130	108	110	217	217	216	232	-9	-9	168
2032	144	146	132	142	142	142	146	146	136	136	126	128	-9	-9	226	234	136	136	144	148	232	234	111	111	104	108	208	208	138	150	195	195	141	141	141	141	139	139	130	132	108	110	-9	-9	216	232	156	168	168
2033	146	146	-9	-9	142	144	154	154	136	136	-9	-9	140	151	236	236	138	138	148	150	230	234	111	117	108	108	214	218	146	148	195	195	143	145	-9	-9	139	139	130	130	110	110	-9	-9	202	232	168	170	154
3241	144	148	142	142	140	142	154	154	136	136	128	128	140	156	-9	-9	138	140	-9	-9	232	234	-9	-9	104	108	208	214	-9	-9	195	195	135	143	-9	-9	139	143	132	134	108	108	-9	-9	202	216	148	166	164
3246	142	144	140	142	146	150	-9	-9	136	136	118	126	150	151	226	228	136	142	144	148	230	236	111	117	100	108	208	208	138	144	195	195	135	135	139	141	143	153	130	130	108	108	-9	-9	216	216	158	170	164
3247	-9	-9	132	132	140	142	144	150	136	136	116	120	142	145	236	236	136	144	148	150	226	234	-9	-9	86	98	208	220	-9	-9	195	195	141	145	139	141	139	141	124	128	108	110	-9	-9	216	216	148	156	164
11835	146	146	124	128	140	142	146	146	136	136	120	122	152	155	226	228	132	138	150	150	232	232	115	117	100	102	-9	-9	144	148	191	193	-9	-9	143	143	151	155	124	130	106	110	216	216	218	232	148	156	168
11836	146	146	128	128	146	146	138	146	136	136	120	122	140	140	226	228	132	138	150	150	232	232	115	115	100	110	182	208	144	146	183	193	145	145	143	143	139	139	124	124	106	110	215	222	202	202	156	156	168
11837	142	144	132	136	130	150	138	148	136	136	126	126	143	147	226	228	130	136	144	148	222	232	111	113	98	110	220	220	148	148	189	193	141	143	131	145	139	139	128	134	110	110	218	222	214	232	148	148	160
11823	144	148	128	138	142	152	138	148	136	136	124	126	145	153	228	228	132	138	150	150	232	236	115	117	100	112	202	218	144	148	181	193	143	149	139	143	139	151	124	134	104	110	212	220	214	214	148	156	164
11824	128	140	132	136	142	142	146	152	136	136	126	128	142	147	236	236	132	132	150	150	232	234	119	119	98	112	218	220	144	144	193	195	143	143	141	143	139	157	124	132	104	106	215	216	202	232	154	166	160
11825	142	146	138	138	130	146	138	138	136	136	122	124	146	153	232	236	132	138	134	150	228	228	115	115	100	108	218	218	144	144	193	195	143	145	139	143	153	153	124	132	104	108	220	220	230	230	166	166	164
11826	146	148	118	138	140	152	138	150	136	136	126	126	146	153	228	232	128	132	134	150	228	238	115	115	112	112	-9	-9	144	144	181	195	-9	-9	143	143	151	155	124	130	104	110	218	220	214	216	148	170	162
11827	142	146	128	138	146	146	148	156	136	136	124	126	148	152	230	230	132	138	146	150	220	234	113	113	108	112	218	234	144	146	195	199	143	145	137	143	141	153	130	134	104	114	216	218	214	232	148	166	166
11828	140	144	132	142	130	130	138	152	136	136	126	126	140	153	228	236	138	142	146	150	232	238	113	117	108	110	-9	-9	150	150	181	195	135	147	137	137	141	141	124	124	110	110	206	216	210	214	154	166	160
11829	144	148	128	138	140	152	148	148	136	136	126	126	146	148	228	236	132	140	146	150	232	234	115	115	108	112	208	218	146	148	193	195	-9	-9	139	139	141	151	124	124	110	110	212	216	202	214	148	166	164
11830	142	146	128	138	146	146	148	156	136	136	124	126	148	152	230	230	132	138	146	150	220	234	113	113	108	112	218	234	144	146	195	199	143	145	137	143	141	153	130	134	104	114	216	218	214	232	148	166	166
11831	142	148	132	138	146	146	138	138	136	136	122	124	153	153	232	236	128	132	134	150	228	236	115	115	100	108	218	228	144	144	193	193	145	147	139	143	153	153	134	134	104	110	218	220	202	218	148	176	164
11832	142	144	128	138	142	146	138	156	136	136	120	124	148	148	228	230	138	138	150	150	228	234	113	113	100	112	218	218	144	148	195	201	143	145	139	143	141	153	134	134	104	110	217	218	214	218	148	166	164
11833	128	148	136	136	142	142	138	138	136	136	120	126	142	144	226	228	134	138	134	150	222	230	113	113	108	108	208	208	148	148	193	195	143	143	139	143	153	157	130	134	102	104	216	217	220	232	148	148	168
11834	146	148	118	138	140	152	138	150	136	136	126	126	146	153	228	232	128	132	134	150	228	238	115	115	112	112	218	228	144	144	181	195	145	147	143	143	151	155	124	130	104	110	218	220	214	216	148	170	162
11802	144	146	128	136	134	146	150	150	136	136	118	126	147	151	230	236	136	138	144	146	224	224	123	123	86	98	-9	-9	144	144	195	201	143	143	147	153	139	141	124	134	110	110	216	216	214	216	166	168	166
11803	146	148	136	138	150	150	150	158	136	136	128	128	146	151	234	234	136	138	150	150	226	234	113	113	86	102	206	220	144	146	195	195	135	143	151	153	141	151	124	132	110	110	216	218	214	216	166	170	166
11804	144	144	132	136	140	140	148	148	136	136	116	116	145	152	228	240	128	128	146	146	230	230	121	121	112	112	202	218	144	144	195	201	-9	-9	137	143	141	151	124	124	110	110	215	215	232	232	156	166	166
11805	146	146	132	134	140	140	148	148	136	136	126	128	143	151	226	230	140	140	146	150	230	234	113	119	86	112	208	208	144	148	195	195	141	143	137	143	141	141	128	128	110	110	216	216	216	216	152	156	166
11807	144	144	138	138	140	140	138	148	136	136	126	128	140	146	226	226	128	142	148	150	224	232	113	113	106	112	208	216	146	146	193	199	145	147	131	131	139	153	128	134	106	108	216	222	214	218	166	170	162
11808	144	148	136	136	140	140	138	150	136	136	120	128	151	153	228	238	130	140	144	150	232	232	115	123	98	112	210	214	138	148	193	195	145	145	137	137	141	157	130	134	102	110	215	222	204	230	156	170	168
11809	144	148	134	138	142	150	146	148	136	142	126	126	146	150	230	236	136	138	134	142	224	224	115	121	102	112	202	220	146	146	193	199	137	143	137	137	139	141	128	130	110	110	216	222	202	230	156	156	168
11810	142	146	132	136	140	142	138	148	136	136	126	128	151	151	236	236	134	142	148	150	230	234	115	115	108	108	210	214	148	148	199	199	135	145	145	147	153	153	130	134	102	102	216	220	214	214	170	170	162
11811	144	144	134	138	142	142	150	152	136	138	126	126	151	153	228	228	136	138	144	148	224	224	115	123	108	112	218	220	146	148	195	195	141	145	137	143	141	141	128	134	104	110	217	222	202	232	156	166	166
11812	126	140	128	138	140	142	148	150	136	136	120	128	146	151	224	228	-9	-9	146	146	232	234	113	115	98	110	-9	-9	144	148	195	197	135	141	137	143	139	151	134	134	110	110	218	222	202	214	156	170	166
11813	126	140	134	140	140	146	146	146	136	136	126	126	155	155	226	230	130	134	146	150	224	236	113	113	108	110	-9	-9	146	148	195	197	-9	-9	137	147	153	153	124	130	110	110	216	222	216	216	148	156	166
11814	144	146	134	134	140	142	138	148	142	142	126	128	149	150	228	236	132	138	144	152	232	232	113	113	86	104	216	216	138	148	193	199	143	143	137	137	139	157	132	134	102	110	222	222	202	216	148	172	164
11815	144	144	144	144	140	142	138	158	136	142	126	128	149	150	228	238	132	134	144	148	232	234	113	113	86	104	216	216	138	144	195	199	129	141	137	137	139	157	124	134	110	110	222	222	202	216	156	174	164
11816	126	148	132	136	140	144	138	154	136	142	126	126	145	146	228	236	134	138	144	150	234	234	115	119	86	108	202	206	146	146	195	203	143	145	131	143	139	157	130	132	108	110	216	222	214	220	156	166	162
11817	144	146	134	144	130	140	148	158	142	142	120	126	143	145	228	238	132	134	148	152	232	234	113	113	100	104	214	216	138	144	193	195	-9	-9	137	137	139	157	132	134	110	110	216	222	202	202	148	172	164
11818	142	144	138	138	130	146	148	148	136	148	128	128	140	140	226	228	132	140	144	150	232	234	115	115	112	116	214	216	146	146	195	199	145	145	-9	-9	141	153	130	130	106	106	215	216	214	214	156	166	168
11819	126	148	132	136	140	144	138	154	136	142	126	126	145	145	228	236	134	138	144	150	234	234	115	119	86	108	202	206	146	146	195	203	143	145	131	143	139	157	130	132	108	110	216	222	214	220	156	166	162
11820	144	148	132	138	140	146	144	150	136	142	126	126	146	151	230	230	136	136	144	150	232	234	113	119	86	112	202	216	146	146	195	195	143	145	137	137	141	151	130	132	102	110	217	218	216	218	164	166	154
11821	144	146	136	136	130	140	136	138	136	142	120	126	149	151	228	228	132	142	144	150	224	234	113	127	100	108	208	214	144	146	195	203	145	145	137	139	143	151	134	134	110	110	218	218	196	202	148	164	166
11822	140	140	126	136	146	148	148	150	136	136	128	128	151	152	226	230	128	138	144	150	232	232	121	121	108	112	202	208	146	148	195	195	145	145	143	143	139	141	124	134	110	110	215	218	216	216	152	168	162
10159	144	146	130	132	142	146	138	152	136	136	126	126	146	156	228	228	140	140	150	150	224	234	113	137	106	108	208	208	144	146	-9	-9	141	143	137	143	153	157	124	132	110	114	215	216	202	214	156	172	170
10160	144	144	134	140	140	146	144	148	142	152	126	126	145	156	226	226	128	140	146	150	230	232	113	113	110	112	210	220	138	146	193	195	137	141	137	143	139	141	132	134	110	110	215	216	216	216	166	170	168
10161	126	146	134	134	130	140	134	138	136	136	126	126	145	145	226	232	136	140	150	150	232	232	113	113	108	108	206	208	144	144	195	201	143	143	143	143	139	157	128	134	108	110	216	224	218	234	148	170	170
10162	126	144	134	134	140	142	148	152	136	136	126	126	145	154	228	234	136	142	144	150	226	234	113	113	108	112	206	214	144	148	195	195	143	143	-9	-9	139	151	124	124	110	110	215	218	214	234	156	170	166
10163	144	150	132	138	130	142	146	146	136	152	126	126	146	150	228	234	130	138	150	150	232	232	113	113	108	112	214	220	146	146	193	193	141	141	137	149	139	139	132	132	110	114	210	215	202	216	170	172	164
10164	146	148	134	136	140	142	138	148	136	140	126	126	143	153	228	236	134	136	150	150	232	234	113	113	86	112	202	220	138	148	195	197	141	143	137	143	141	153	124	132	104	110	216	224	216	232	156	156	170
10165	144	148	136	138	140	142	144	150	142	150	120	126	145	151	228	230	138	140	148	150	232	232	113	113	86	86	208	214	144	148	193	195	141	143	151	151	151	157	120	132	114	114	215	222	234	234	156	156	164
10166	126	144	138	138	146	146	148	150	136	142	120	126	145	152	228	228	128	138	150	150	224	232	117	117	108	108	214	224	144	148	197	197	141	143	137	143	139	139	124	128	110	110	214	216	202	222	168	170	170
10167	144	144	134	136	142	142	148	148	136	136	126	126	143	153	226	226	134	140	140	148	224	230	119	119	100	108	208	218	144	148	175	193	141	143	-9	-9	143	153	130	132	108	110	214	216	196	198	156	156	170
10168	144	144	134	140	144	150	148	148	136	136	126	126	146	154	226	228	130	134	144	150	224	232	113	113	108	108	206	220	144	148	191	197	129	143	137	137	139	149	128	132	104	110	216	222	214	216	166	166	164
10169	140	148	138	142	140	156	138	154	136	136	122	128	145	145	228	230	134	136	142	146	224	234	113	113	98	98	214	220	144	144	193	195	143	145	-9	-9	151	157	124	134	110	110	216	220	216	222	156	156	170
10170	144	144	132	134	142	142	140	148	136	142	120	126	145	153	228	228	134	140	148	150	232	232	113	119	86	98	206	214	138	144	181	195	143	147	139	143	139	157	132	132	110	114	216	216	212	222	156	166	162
10171	146	148	134	136	140	142	138	148	136	140	126	126	143	153	228	236	134	136	150	150	232	234	113	113	86	112	202	220	138	148	195	197	141	143	137	143	141	153	124	132	104	110	216	224	216	232	156	156	170
10172	144	144	134	142	142	146	150	154	142	142	126	128	145	146	224	228	130	140	148	150	234	234	113	113	110	112	206	208	144	148	191	195	137	141	-9	-9	-9	-9	128	132	110	110	216	216	216	230	156	166	166
10173	144	148	128	134	130	130	148	150	136	136	126	126	139	150	232	232	128	134	142	148	230	234	113	113	108	108	214	220	144	144	191	197	143	143	-9	-9	-9	-9	124	130	110	110	216	216	216	222	168	170	168
10174	144	144	134	134	140	146	148	150	136	142	126	128	145	145	236	236	140	140	148	150	226	232	-9	-9	116	116	208	214	148	148	195	195	141	143	-9	-9	139	151	132	132	110	114	222	222	202	214	156	166	168
10175	126	144	132	134	130	142	138	148	136	142	116	120	145	151	228	228	136	140	150	150	230	234	119	119	86	110	208	208	140	144	193	193	137	143	143	147	139	141	124	134	106	110	216	216	214	216	156	170	170
10176	144	144	134	138	130	142	152	152	136	136	126	126	145	151	230	234	132	138	150	150	234	236	113	113	86	112	212	214	144	148	195	195	141	141	137	143	139	155	124	124	108	110	212	216	202	230	156	170	170
10177	138	140	126	126	150	150	148	148	136	136	120	126	143	146	208	228	140	140	148	150	230	232	113	115	112	112	214	216	140	148	191	195	141	145	137	137	139	139	132	132	110	114	216	216	216	216	156	156	170
10178	146	148	130	134	142	150	150	150	150	150	120	126	145	145	228	232	130	142	150	150	232	234	113	113	86	100	202	206	144	148	195	197	141	143	137	143	139	141	124	132	110	110	212	216	202	214	170	170	170
10179	140	146	132	134	130	130	148	148	142	152	126	126	146	154	226	230	140	144	150	150	234	234	113	119	112	114	208	208	144	144	193	195	143	143	143	147	139	141	134	134	110	114	215	216	216	230	156	170	168
10180	144	144	118	132	142	150	152	152	136	136	126	126	150	153	228	234	140	140	150	152	224	234	113	115	86	106	208	208	144	148	189	207	141	147	137	143	139	157	130	132	110	114	214	216	202	214	170	172	170
10181	144	144	138	140	-9	-9	148	148	136	136	122	126	-9	-9	228	228	130	142	144	150	226	234	113	113	108	112	206	210	140	144	169	197	143	143	145	145	139	157	124	124	104	114	212	215	202	230	170	170	166
10113	144	144	118	138	130	140	-9	-9	136	136	124	126	153	156	226	238	136	136	146	150	232	234	121	121	108	112	200	206	140	144	191	195	141	143	143	143	139	155	134	134	108	110	216	218	216	234	156	156	164
10114	140	144	138	138	146	146	138	138	136	136	126	126	146	146	228	228	134	136	144	148	232	232	113	121	108	108	202	202	142	150	195	195	141	143	137	137	157	157	134	134	108	110	212	218	220	220	148	148	166
10115	152	152	118	138	130	146	150	150	136	136	126	126	146	153	228	228	108	136	146	150	232	232	113	119	108	108	208	208	144	150	195	195	143	145	143	143	139	155	134	134	110	110	216	218	224	232	156	156	166
10116	-9	-9	132	138	-9	-9	138	138	136	136	-9	-9	146	146	228	228	136	138	144	148	232	232	113	119	108	108	200	202	142	150	195	197	141	143	137	137	157	157	134	134	102	108	212	218	220	234	148	156	166
10117	144	144	130	138	142	142	146	148	136	136	118	126	146	151	228	236	130	132	142	144	232	232	113	121	108	108	210	216	140	150	173	195	143	143	143	143	139	139	130	134	110	110	216	217	216	216	148	170	164
10118	140	146	134	134	130	146	-9	-9	142	142	120	128	-9	-9	228	228	128	138	148	150	222	222	111	113	98	112	208	212	-9	-9	191	191	137	141	137	143	-9	-9	124	128	102	112	215	216	210	232	148	172	166
10119	144	146	134	134	130	140	140	148	136	136	120	126	148	153	228	230	134	138	144	144	228	234	115	119	108	114	220	220	-9	-9	195	195	143	143	139	143	143	153	128	134	110	110	215	218	216	226	156	158	168
8780	144	146	134	138	130	140	148	150	156	156	122	126	139	150	230	230	130	136	148	150	224	232	113	123	104	110	202	208	148	148	183	201	145	145	143	143	139	155	128	134	110	110	216	216	202	228	166	170	166
8781	146	146	128	140	142	146	148	150	136	136	120	126	-9	-9	228	230	130	138	144	144	232	234	113	115	108	112	208	208	148	148	197	209	143	143	139	139	151	157	134	134	108	108	213	215	230	232	156	156	166
8782	126	146	118	130	130	140	138	138	136	150	-9	-9	-9	-9	236	236	136	140	146	152	224	234	115	127	86	100	-9	-9	148	148	195	195	137	143	-9	-9	141	151	132	134	114	114	213	215	202	202	156	168	168
8783	140	150	128	140	130	130	138	150	136	136	126	126	145	153	228	236	136	140	144	150	224	232	111	115	100	108	202	220	140	146	183	195	141	141	139	143	139	143	128	134	106	108	216	220	210	216	156	156	166
8784	138	146	118	140	146	146	148	150	136	150	126	128	-9	-9	228	230	130	134	142	144	232	234	113	117	108	112	208	218	140	146	197	209	141	141	-9	-9	139	151	134	134	108	108	215	215	228	230	156	170	168
8785	126	140	132	132	140	152	138	150	136	142	126	126	145	150	228	236	138	140	150	150	232	234	121	121	86	100	-9	-9	146	148	183	195	143	143	137	143	139	141	132	134	104	110	216	216	216	232	148	156	164
8786	144	146	132	134	140	142	138	154	136	150	126	126	145	150	226	228	140	140	148	150	232	234	115	127	98	100	208	214	140	144	195	201	143	147	139	143	141	147	128	134	104	108	215	216	226	230	156	170	162
8787	138	140	130	138	130	148	138	150	136	136	118	126	145	146	230	230	134	140	144	150	226	234	111	113	96	112	214	220	146	148	193	193	143	147	137	139	139	157	134	134	110	110	216	216	216	232	156	156	168
8788	138	140	128	134	140	142	138	148	136	136	120	126	137	146	228	228	132	134	144	144	234	234	113	113	108	110	-9	-9	-9	-9	191	201	143	147	139	141	151	153	134	134	108	110	216	220	232	232	156	156	166
8789	140	142	132	138	136	150	146	154	136	136	120	126	150	153	236	236	128	142	144	146	226	234	113	115	108	108	-9	-9	144	144	193	193	143	147	139	141	153	153	128	134	106	110	214	220	222	228	156	156	168
8790	146	146	134	140	140	148	138	148	136	142	122	126	139	145	230	230	128	134	148	150	232	232	123	123	112	112	208	214	140	146	193	201	143	143	139	141	141	141	124	128	110	110	216	222	202	234	166	166	162
8791	140	140	140	140	130	130	138	150	136	136	118	120	-9	-9	228	228	136	138	144	150	224	234	113	115	98	100	202	212	146	148	183	195	141	143	-9	-9	139	139	134	134	104	106	216	220	216	216	156	156	168
8792	148	148	130	132	130	140	138	150	136	152	120	126	146	151	228	228	140	140	144	146	234	234	115	123	104	112	206	208	146	148	195	195	143	143	137	139	139	157	124	134	110	110	213	215	228	230	-9	-9	166
8793	146	148	130	132	140	142	146	150	136	136	120	126	146	151	228	228	140	140	144	148	228	228	113	115	86	112	206	208	140	150	195	199	143	143	-9	-9	139	139	132	134	110	110	215	215	228	230	156	156	166
8794	140	146	134	136	140	142	150	150	136	152	126	126	144	146	228	228	140	140	144	146	228	234	113	115	86	86	208	220	140	146	195	199	143	143	-9	-9	139	141	124	134	108	110	213	215	228	230	-9	-9	166
8795	134	142	128	134	140	148	146	152	136	136	120	126	145	146	228	230	134	140	144	150	232	234	113	113	100	104	208	214	144	148	193	197	141	147	137	143	157	157	132	132	108	110	215	216	216	218	156	170	162
8796	140	142	134	140	140	140	146	148	136	138	126	126	150	153	230	236	136	138	150	150	224	232	-9	-9	108	110	208	208	138	144	191	193	143	145	137	139	143	153	132	134	102	114	215	216	232	234	156	166	166
8797	146	146	120	140	130	142	150	158	136	136	126	126	143	153	228	230	138	140	144	146	230	234	111	113	86	100	208	214	140	144	183	207	139	141	-9	-9	139	159	128	132	110	114	216	216	204	230	170	170	166
8798	138	146	118	128	140	148	150	158	136	136	124	128	139	153	228	228	132	140	146	150	230	234	115	115	86	108	214	214	144	148	195	197	143	143	137	143	141	141	120	134	102	104	216	216	214	230	156	156	168
8799	144	146	138	140	134	142	148	150	136	136	126	126	-9	-9	230	230	132	140	144	146	226	232	111	111	108	112	206	208	140	144	183	195	143	143	-9	-9	139	143	134	134	108	110	215	216	222	230	156	168	170
8800	-9	-9	118	130	130	130	148	148	136	142	126	126	-9	-9	230	236	138	140	144	144	230	232	111	121	104	110	208	214	140	144	195	195	137	147	135	139	139	141	124	134	102	110	214	216	218	232	170	170	164
8801	126	140	132	134	136	140	146	148	136	136	126	126	148	150	226	228	136	138	144	144	226	226	113	127	108	112	-9	-9	140	148	191	199	137	149	-9	-9	141	141	122	134	108	110	215	216	204	216	156	156	164
8802	144	146	134	138	134	152	138	146	136	136	126	126	149	150	226	228	138	140	144	144	226	226	113	127	86	112	208	208	140	150	195	199	137	149	-9	-9	139	141	122	134	106	110	216	220	204	216	156	156	168
8803	148	150	134	138	140	140	138	150	136	148	122	126	138	150	236	236	130	138	148	150	226	234	-9	-9	86	112	-9	-9	146	146	183	193	143	145	-9	-9	141	157	132	134	108	110	216	216	232	232	166	170	168
11688	146	146	138	138	140	140	148	150	136	136	126	126	146	146	226	228	134	134	146	146	232	232	109	115	86	112	-9	-9	144	144	195	195	143	143	137	141	139	139	124	130	110	110	216	216	218	230	156	176	168
11689	144	146	138	138	-9	-9	148	150	136	150	120	126	-9	-9	226	228	134	136	144	144	226	232	-9	-9	112	112	-9	-9	144	144	193	195	143	145	137	143	149	157	124	124	108	110	216	220	214	230	176	176	168
11691	-9	-9	-9	-9	-9	-9	148	148	136	136	-9	-9	-9	-9	228	228	136	140	146	150	232	232	-9	-9	-9	-9	-9	-9	-9	-9	195	195	-9	-9	-9	-9	-9	-9	124	124	110	110	214	216	232	232	-9	-9	164
11698	144	144	-9	-9	130	140	148	148	136	136	-9	-9	150	150	222	226	128	134	146	152	214	226	115	115	86	108	-9	-9	-9	-9	195	195	143	149	-9	-9	141	149	130	132	110	110	216	216	214	230	170	176	168
11702	144	148	140	144	130	140	138	150	136	142	126	128	146	150	226	228	134	136	148	152	232	232	115	115	106	108	-9	-9	140	140	195	195	143	143	137	145	139	153	130	130	110	110	216	220	222	228	156	170	166
11703	144	144	136	138	140	140	140	148	136	136	-9	-9	146	151	226	230	134	134	144	146	226	232	113	115	98	98	-9	-9	144	144	195	195	143	143	143	143	139	153	124	124	110	120	216	220	230	230	176	176	168
11705	146	146	-9	-9	140	146	148	150	136	150	-9	-9	-9	-9	226	226	130	140	146	148	234	234	113	113	86	98	-9	-9	-9	-9	195	195	143	143	137	137	139	139	130	134	110	112	216	216	230	230	-9	-9	168
11707	148	148	140	142	140	140	-9	-9	136	136	120	128	149	149	226	236	134	136	144	150	234	234	113	113	86	86	200	216	-9	-9	195	195	143	147	143	143	139	139	128	130	110	114	216	220	214	228	170	170	168
11708	148	148	138	138	130	130	150	150	136	136	120	120	144	144	228	228	134	134	146	146	232	232	113	113	86	86	-9	-9	148	148	195	197	145	147	141	143	153	157	130	130	110	110	216	216	204	230	170	176	166
11709	144	146	138	140	140	142	148	148	136	136	-9	-9	149	149	226	228	134	136	154	154	232	232	113	113	86	86	-9	-9	-9	-9	195	195	147	147	137	143	139	139	124	130	110	112	216	216	222	228	170	170	168
11710	144	146	134	136	130	140	148	152	136	136	-9	-9	146	150	228	228	134	134	148	148	232	232	113	113	86	112	-9	-9	-9	-9	193	199	143	143	137	143	139	153	130	130	110	112	216	216	202	214	176	176	164
11711	144	148	136	140	130	140	138	148	136	136	120	120	146	148	226	228	134	136	146	148	234	234	113	113	108	110	-9	-9	144	148	195	197	143	143	137	143	153	153	124	130	102	110	216	216	230	232	156	178	164
11714	148	148	-9	-9	130	150	138	138	136	136	-9	-9	146	150	226	232	136	136	144	148	226	232	109	115	86	86	-9	-9	148	148	195	195	141	143	141	143	139	153	130	134	110	110	216	216	214	218	172	176	168
11715	144	148	132	134	-9	-9	138	150	136	136	-9	-9	-9	-9	228	228	130	134	146	150	232	234	115	115	110	112	-9	-9	-9	-9	193	197	-9	-9	139	143	139	153	124	124	102	110	216	216	222	232	156	172	170
11717	144	146	140	142	140	140	148	150	136	136	-9	-9	146	146	228	232	134	134	144	146	230	232	115	121	98	108	-9	-9	142	144	195	195	143	143	143	149	139	153	130	130	114	116	214	216	214	230	156	170	170
11718	146	148	136	138	134	140	148	148	136	136	126	128	-9	-9	228	232	132	136	148	148	232	232	113	113	98	112	-9	-9	140	142	195	195	143	147	143	145	139	143	124	130	110	110	216	220	214	218	156	170	168
11720	146	146	124	136	140	146	140	152	136	136	120	128	148	148	232	232	134	136	146	152	232	232	115	115	86	86	-9	-9	144	144	195	195	143	143	143	143	139	153	124	134	110	112	216	216	230	232	158	176	168
8681	144	144	118	138	130	132	150	154	136	142	120	126	147	150	226	230	134	140	144	144	230	234	-9	-9	108	108	208	208	138	146	201	201	141	145	143	143	143	157	128	132	110	110	210	216	216	228	156	156	152
8682	140	144	132	136	130	140	138	148	136	150	126	126	143	147	228	230	128	134	148	150	232	232	113	113	86	112	220	224	138	138	195	197	143	145	143	143	139	153	128	132	110	114	216	218	214	214	170	178	168
8683	144	148	138	140	134	140	148	148	136	136	122	126	143	145	226	228	132	136	150	152	230	232	109	113	108	110	-9	-9	138	148	199	201	141	145	143	143	151	151	124	130	108	110	216	216	230	234	156	170	168
8684	144	146	130	130	140	140	138	146	136	136	118	126	144	150	228	228	134	140	148	150	230	232	123	123	108	112	208	210	146	148	197	199	139	147	139	143	143	153	122	124	110	110	216	216	204	210	156	176	168
8685	142	148	138	140	130	140	146	148	136	136	126	126	145	146	226	236	134	136	144	150	232	234	113	113	108	112	202	216	138	146	195	197	141	145	137	139	141	151	128	132	110	110	216	220	230	230	170	170	166
8686	144	148	130	138	130	146	146	148	136	136	126	128	147	149	228	230	136	140	144	148	232	232	113	113	108	110	214	218	146	150	197	197	143	145	143	143	153	153	128	130	110	110	210	216	198	222	170	170	164
8687	144	146	138	140	130	130	148	150	136	136	126	126	150	155	228	230	132	134	148	150	232	234	113	113	108	112	212	216	140	146	189	197	143	147	139	143	139	151	124	134	102	110	216	218	212	216	168	170	164
8688	146	148	136	140	144	146	150	150	136	142	126	126	150	156	-9	-9	-9	-9	-9	-9	232	234	-9	-9	-9	-9	-9	-9	144	144	195	197	141	143	-9	-9	-9	-9	130	134	-9	-9	-9	-9	-9	-9	168	170	-9
8689	148	148	136	136	144	144	148	150	136	150	120	126	138	151	226	226	140	144	144	144	232	234	113	113	86	108	210	218	144	144	195	197	141	145	137	141	-9	-9	132	134	110	110	216	216	212	216	170	170	160
8690	142	144	124	136	130	140	148	150	136	150	126	128	146	156	228	230	134	140	148	150	232	232	-9	-9	86	112	208	212	144	144	195	195	129	141	137	139	139	153	124	132	102	110	216	216	212	214	148	148	152
8691	140	148	-9	-9	130	146	150	154	136	142	126	126	146	150	226	228	138	142	146	148	230	234	113	113	-9	-9	-9	-9	-9	-9	195	195	143	143	-9	-9	141	155	124	128	104	108	216	216	212	214	170	170	168
8692	140	148	124	138	130	142	148	150	136	136	126	126	150	156	228	228	134	138	132	132	232	232	113	113	110	112	218	220	144	144	195	195	145	145	139	143	139	153	128	130	104	110	216	218	214	230	170	170	166
8693	148	148	128	136	144	150	148	156	136	142	122	128	143	151	228	228	134	134	144	144	232	234	113	113	108	108	216	218	144	148	195	197	141	151	137	143	151	153	128	132	104	110	216	216	228	230	156	170	168
8694	138	144	124	134	130	130	148	156	142	142	116	126	146	153	228	228	134	134	150	150	232	232	-9	-9	86	112	214	214	144	150	193	193	143	143	137	137	139	151	134	136	110	110	214	216	222	222	156	156	166
8695	142	144	128	138	140	140	146	148	136	142	122	130	143	150	228	228	134	136	148	148	230	234	113	113	98	100	202	218	146	146	195	197	137	137	139	143	141	157	132	136	104	114	216	217	216	216	170	170	164
8696	-9	-9	130	130	140	140	150	154	136	142	118	120	138	150	-9	-9	140	140	-9	-9	228	234	-9	-9	86	104	182	208	144	144	193	195	137	137	-9	-9	146	153	132	132	108	110	216	216	204	230	156	170	162
8697	142	144	130	134	140	140	154	158	136	142	120	124	146	155	230	230	140	140	144	144	232	236	123	123	100	108	208	208	140	146	195	201	143	143	-9	-9	139	141	130	132	104	110	214	216	204	230	156	156	168
8698	144	148	118	136	140	144	146	158	136	142	126	126	151	158	230	230	138	144	144	144	230	234	123	123	100	104	208	208	148	148	195	195	139	143	-9	-9	143	143	128	128	110	110	214	214	202	222	156	156	166
8699	144	148	134	138	130	144	138	148	136	142	126	126	143	147	228	230	132	136	144	150	230	230	113	113	108	108	216	218	144	144	189	203	143	145	137	139	139	157	124	134	106	110	212	216	216	218	158	172	166
8700	144	146	124	132	144	146	148	154	136	136	120	126	143	151	228	230	140	140	144	150	230	234	-9	-9	106	108	208	220	140	144	195	197	143	147	143	143	139	143	124	130	102	110	216	222	216	216	148	170	166
8701	140	142	132	136	130	140	148	148	136	142	116	116	143	143	228	236	128	140	150	154	230	232	113	117	86	86	202	208	148	152	191	191	137	149	143	143	141	153	130	132	104	110	216	217	214	230	156	170	166
8702	126	144	132	140	140	150	146	154	136	136	126	126	146	156	230	232	132	132	144	150	232	232	109	113	104	110	218	218	144	146	189	195	139	141	137	139	141	143	122	130	108	110	216	216	204	230	170	178	164
8703	142	148	130	136	140	140	130	154	142	142	126	132	147	150	228	230	140	140	144	146	230	232	113	123	86	100	208	208	140	146	195	201	139	139	-9	-9	141	157	122	128	108	110	214	214	222	222	156	156	166
8704	144	144	128	140	130	142	146	150	136	136	116	128	149	157	228	230	134	134	148	150	232	232	113	113	86	112	202	214	138	150	195	195	135	143	143	143	151	153	128	132	104	104	216	216	202	216	156	170	164
8705	144	144	136	142	150	150	150	150	136	142	126	126	146	151	228	232	130	140	144	144	226	232	113	119	108	110	214	228	138	144	195	197	145	147	143	143	139	151	134	134	106	110	216	218	214	216	170	178	168
8706	148	148	136	140	130	140	148	154	136	142	126	126	143	151	228	236	134	140	144	144	232	234	113	113	108	112	212	224	138	148	195	195	143	143	-9	-9	141	155	128	132	106	110	216	217	212	230	170	172	168
8707	144	144	138	138	140	154	-9	-9	136	142	126	126	146	146	226	230	132	136	148	150	232	232	113	113	110	112	204	224	146	146	193	195	141	145	143	143	139	139	124	128	104	114	216	216	222	228	150	150	168
8708	-9	-9	-9	-9	134	150	146	154	136	142	120	126	-9	-9	230	236	134	136	144	144	232	232	-9	-9	104	104	208	214	146	148	193	199	143	143	139	143	139	143	128	132	110	110	216	216	204	230	156	156	168
8709	-9	-9	140	140	140	140	138	144	136	142	122	126	145	153	228	228	134	136	146	148	232	232	-9	-9	86	108	218	220	142	144	195	197	141	141	137	143	151	155	130	130	110	110	214	216	204	212	148	148	166
8844	140	146	140	142	130	142	152	152	136	136	126	128	150	151	232	232	134	136	144	148	232	234	113	127	86	112	208	216	144	144	191	195	143	147	137	137	153	155	134	134	110	114	216	216	214	230	170	170	164
8845	144	144	126	134	130	140	138	150	136	136	120	126	146	146	226	228	134	134	146	148	226	232	113	119	98	98	-9	-9	144	144	191	203	141	143	-9	-9	139	139	134	134	110	110	218	224	222	230	170	176	166
8846	144	148	130	134	130	130	148	152	136	136	120	126	146	150	228	230	134	134	148	150	222	234	113	121	86	106	218	224	144	148	199	201	143	145	137	143	141	141	124	132	102	116	-9	-9	204	230	156	156	-9
8847	144	146	136	138	140	142	146	150	136	136	120	126	146	150	226	228	132	138	144	144	228	232	123	123	108	108	-9	-9	142	146	195	195	143	143	135	137	-9	-9	134	134	110	110	214	216	230	232	156	156	168
8848	146	148	128	136	130	140	146	150	136	136	120	126	146	149	226	228	134	138	144	152	228	232	113	123	86	108	-9	-9	144	146	195	195	143	143	135	137	153	157	124	134	110	110	216	216	202	232	156	176	168
8849	144	148	136	140	140	142	150	152	136	136	120	128	146	146	228	228	136	138	146	152	232	234	113	113	86	112	208	218	138	144	195	201	143	143	137	141	151	153	130	134	110	110	216	224	214	230	156	156	156
8850	144	148	132	138	132	140	152	154	136	136	120	120	146	150	226	228	134	136	144	144	226	234	121	121	108	110	208	218	140	144	195	201	135	141	-9	-9	139	141	128	134	110	114	216	216	228	234	176	176	168
8851	144	144	136	136	130	140	146	150	136	136	120	126	145	146	228	236	132	134	144	144	232	232	113	113	86	98	-9	-9	146	148	195	195	143	143	-9	-9	139	143	134	134	110	112	216	216	214	214	148	176	170
8852	144	148	132	138	-9	-9	148	152	136	136	126	126	-9	-9	228	230	134	138	144	148	224	232	121	121	86	108	208	224	138	144	195	195	135	139	-9	-9	139	153	130	134	110	110	216	216	208	214	170	170	168
8853	144	144	132	132	-9	-9	146	154	136	148	126	128	-9	-9	226	228	134	136	144	152	226	234	115	115	86	106	206	208	140	140	195	195	143	143	-9	-9	139	139	124	134	110	110	216	216	204	230	156	170	166
8854	144	146	136	140	-9	-9	156	156	136	136	126	128	-9	-9	226	228	140	140	148	150	234	234	113	121	100	108	208	208	144	148	193	193	143	147	137	143	139	139	124	124	110	110	216	216	216	230	156	156	166
8855	144	148	132	140	-9	-9	148	150	136	136	120	126	-9	-9	228	230	134	134	146	150	232	234	113	113	110	112	214	220	138	144	195	199	145	147	-9	-9	139	153	130	134	110	110	216	216	228	232	152	170	162
8856	144	144	136	140	-9	-9	148	156	136	136	120	126	-9	-9	228	232	134	136	144	150	224	232	115	115	86	102	200	220	148	148	195	195	143	149	-9	-9	141	141	134	134	112	114	216	216	214	214	156	176	170
8857	148	148	128	140	-9	-9	148	152	136	136	120	126	-9	-9	228	228	134	138	148	150	226	230	113	115	108	112	208	210	140	148	195	195	135	147	137	137	139	153	124	134	110	110	216	216	216	230	156	170	166
8858	144	144	118	132	-9	-9	146	156	136	136	126	128	-9	-9	226	228	134	134	144	150	-9	-9	113	113	98	112	214	220	138	144	191	195	143	145	137	143	139	151	130	134	110	110	216	224	-9	-9	152	170	162
8859	146	148	134	138	-9	-9	148	154	136	136	116	120	-9	-9	228	228	134	134	132	148	234	234	113	115	86	86	-9	-9	140	146	195	195	145	145	137	143	139	141	128	134	110	116	216	224	214	214	156	166	168
8860	148	148	132	138	-9	-9	152	154	142	142	120	126	-9	-9	228	228	134	136	144	144	226	234	121	121	108	108	208	218	140	144	195	195	135	147	139	141	139	141	130	134	104	110	216	216	228	228	176	176	168
8861	144	148	138	138	-9	-9	146	146	136	148	128	128	-9	-9	228	230	134	138	144	150	230	234	115	123	86	100	206	218	148	148	195	201	135	143	-9	-9	139	153	130	134	102	110	216	216	204	232	170	170	166
8862	144	148	132	138	-9	-9	148	148	136	136	120	128	-9	-9	226	228	132	134	144	148	232	234	113	123	104	112	218	220	140	146	195	195	143	149	137	137	139	139	130	134	110	110	216	222	230	234	156	156	152
8863	144	148	118	132	-9	-9	148	156	136	136	120	126	-9	-9	226	228	134	138	144	150	-9	-9	113	113	110	114	208	220	138	144	195	199	143	145	-9	-9	139	151	130	134	110	110	216	216	-9	-9	148	170	162
8869	144	146	136	138	140	140	154	154	136	136	116	122	150	156	218	228	134	134	144	144	232	234	121	121	108	110	202	218	142	146	193	205	145	145	143	143	143	151	132	132	102	114	216	218	210	228	170	170	164
8870	140	140	130	130	140	150	148	152	136	136	116	126	-9	-9	226	228	132	136	144	144	232	232	115	115	108	110	218	226	138	144	197	197	143	143	143	143	151	153	132	136	104	106	216	217	210	212	148	170	152
8871	140	144	128	138	140	140	154	154	136	136	116	122	153	153	218	228	130	136	132	144	228	236	113	113	100	110	202	208	138	138	193	199	141	145	143	143	147	151	124	132	104	110	216	216	210	216	156	168	168
8872	144	148	130	136	140	140	154	156	136	136	116	126	144	156	228	228	132	134	132	144	230	232	113	123	108	110	202	232	138	151	195	195	143	145	143	145	151	151	124	132	104	104	213	216	210	216	156	172	164
8873	144	146	136	140	140	146	138	148	136	136	116	116	-9	-9	228	228	134	136	148	148	232	232	113	113	108	110	218	218	138	144	195	197	141	147	143	143	139	151	132	132	104	110	216	216	212	216	170	172	164
8874	140	144	136	138	130	130	150	150	136	136	122	126	144	146	228	228	136	136	132	132	232	232	113	113	110	112	202	218	148	148	195	201	135	137	143	143	139	141	130	132	104	104	216	218	216	216	148	166	164
8875	-9	-9	130	136	140	140	148	154	136	142	122	126	150	151	226	228	130	134	132	146	232	232	113	113	108	110	202	224	144	146	195	197	141	145	143	143	151	153	132	136	104	110	216	216	216	216	170	172	154
8876	144	146	130	130	130	140	148	148	136	136	122	122	-9	-9	222	226	130	130	132	146	234	234	113	113	110	110	202	224	142	142	195	195	143	143	143	143	153	153	124	124	104	110	216	216	216	216	170	170	154
8877	-9	-9	136	142	140	142	144	158	136	142	116	122	143	151	230	230	130	130	144	150	232	232	113	113	108	110	202	206	138	144	195	195	141	143	143	143	141	155	124	128	102	104	216	217	216	234	148	170	164
8878	-9	-9	128	136	140	140	148	152	136	142	122	122	143	151	222	226	130	136	132	150	224	232	113	113	108	110	202	202	146	154	195	195	141	143	143	143	151	153	128	136	104	110	216	217	212	216	148	170	164
8879	144	144	130	142	140	142	150	152	136	136	122	122	143	146	222	226	134	136	146	152	228	232	113	113	110	110	210	216	146	148	195	195	143	145	137	143	141	153	124	136	104	104	216	216	214	216	150	170	154
8880	-9	-9	136	136	140	140	150	158	136	142	116	122	143	151	226	230	130	136	144	144	232	234	111	111	110	110	202	232	144	146	195	195	143	149	143	143	141	151	124	136	104	104	216	217	216	216	170	170	168
8881	144	144	128	134	140	140	152	152	136	136	122	122	150	150	226	228	134	136	146	150	224	236	115	115	108	110	202	202	138	153	195	195	141	143	143	143	141	151	124	128	104	104	216	217	210	212	148	170	164
8882	142	144	134	140	140	140	152	156	136	136	122	126	150	156	228	228	134	136	148	150	232	236	113	113	108	110	202	202	138	140	193	201	135	141	135	143	141	151	130	132	102	110	216	216	214	220	148	172	168
8883	140	146	136	140	130	140	148	156	136	136	116	116	151	156	228	228	134	138	144	146	232	232	113	113	86	108	218	220	138	144	195	195	141	147	143	143	139	155	124	132	104	110	216	216	212	216	170	172	164
8884	144	144	136	140	140	140	150	152	136	136	116	128	150	151	228	228	130	132	144	152	232	232	113	113	98	110	202	206	142	146	195	197	143	143	143	143	141	141	124	126	102	104	215	216	216	216	156	170	164
8885	140	148	136	136	130	140	144	146	136	136	116	126	156	156	228	228	130	134	142	144	232	232	113	121	104	110	202	230	138	148	195	195	141	143	143	147	151	155	132	132	102	104	216	217	212	216	170	172	168
8886	140	140	136	140	140	140	146	148	136	148	116	122	150	158	218	228	134	136	144	144	232	232	113	113	104	110	218	226	138	138	195	195	141	143	143	143	139	151	124	132	104	110	216	218	210	216	170	170	168
8887	144	144	118	132	140	140	150	154	136	136	122	126	143	156	218	230	132	132	144	150	214	232	111	113	108	110	220	222	138	148	195	201	141	145	143	143	147	151	130	132	102	102	217	217	210	212	148	156	166
8888	140	146	128	136	140	140	138	138	136	136	122	122	145	156	218	226	130	134	144	150	228	234	113	113	110	110	202	230	138	146	195	197	143	147	143	143	141	147	124	124	104	110	216	216	214	216	152	156	162
2769	140	148	132	140	130	140	146	148	136	136	122	122	148	150	228	228	130	136	144	144	230	232	113	113	110	112	-9	-9	140	146	193	199	141	145	137	143	141	151	132	132	102	104	216	216	216	228	170	170	152
2772	146	146	-9	-9	130	140	154	156	136	136	-9	-9	-9	-9	228	228	-9	-9	144	150	232	232	113	113	86	110	216	218	-9	-9	197	197	141	143	143	143	141	141	-9	-9	-9	-9	216	216	216	216	-9	-9	-9
2775	144	146	130	132	140	142	148	152	136	136	122	126	143	155	228	228	-9	-9	148	150	214	232	113	113	86	106	214	214	144	146	195	201	141	145	143	143	151	151	128	130	102	102	218	218	212	212	148	170	-9
2776	144	144	132	138	140	140	148	148	136	142	122	126	152	155	228	228	-9	-9	144	146	232	232	113	113	86	110	208	218	146	146	191	197	141	141	139	143	141	157	-9	-9	102	110	216	216	212	212	156	168	-9
2779	142	142	130	142	140	142	138	154	136	136	126	128	138	146	228	228	134	136	144	146	232	232	113	113	108	108	208	218	138	142	191	197	143	147	143	143	141	151	130	134	104	110	216	216	214	230	170	172	152
2784	144	144	136	140	130	134	138	154	136	136	126	128	138	146	228	230	134	136	144	144	232	234	113	113	108	110	202	208	138	144	195	197	141	143	137	143	151	151	132	134	102	110	216	216	210	216	156	170	168
2785	144	146	130	138	140	140	146	150	136	136	126	126	138	143	228	228	132	136	144	144	232	232	113	113	100	112	210	226	138	148	193	197	141	145	143	149	139	151	122	136	104	104	216	216	212	230	148	156	164
2786	144	144	118	140	140	140	146	154	136	136	122	128	146	151	228	232	132	136	144	146	230	232	113	115	110	110	202	218	144	146	191	197	141	145	143	143	151	151	124	132	102	102	216	216	222	230	152	172	152
7671	144	144	132	136	130	140	148	150	136	136	122	126	151	155	228	228	132	136	150	150	232	232	113	113	108	110	208	218	138	148	191	195	141	141	143	143	139	151	124	128	102	104	216	216	212	216	156	170	166
7672	144	144	128	136	130	140	148	148	136	142	122	122	150	153	228	228	136	140	144	144	232	232	113	123	108	110	208	214	138	138	195	197	141	145	143	143	155	155	124	132	102	104	216	216	212	216	148	156	164
7673	144	144	132	138	140	142	148	156	136	136	122	126	138	151	228	228	130	136	144	144	232	232	115	115	86	108	202	208	138	142	189	197	139	141	143	143	151	153	124	132	104	110	216	216	216	216	148	170	152
7674	144	144	136	138	130	140	148	148	136	136	122	126	138	143	228	228	132	136	144	146	232	232	113	113	110	112	208	214	138	146	193	195	135	141	143	143	139	141	124	128	110	110	216	216	198	216	170	170	162
7675	146	148	132	140	140	146	150	152	136	136	122	126	138	151	228	228	140	140	144	146	230	232	-9	-9	86	108	210	226	142	148	197	197	141	141	137	143	139	139	130	132	102	110	216	216	212	228	148	156	168
7676	144	144	132	138	130	140	152	156	136	136	122	126	151	151	228	228	128	132	144	144	232	232	113	113	86	110	202	208	138	146	191	195	141	141	143	143	141	151	124	130	104	110	214	216	216	216	148	170	168
7677	144	144	132	132	140	142	142	150	136	142	-9	-9	143	147	228	230	128	138	144	146	232	232	-9	-9	86	100	-9	-9	144	146	189	193	139	141	143	143	143	151	132	132	104	110	218	218	212	222	152	156	168
7678	144	148	130	132	130	140	148	154	136	136	122	122	143	151	228	236	136	136	144	144	214	230	113	113	86	98	202	208	138	150	193	197	137	141	137	143	151	153	132	134	104	110	216	218	212	216	156	170	168
7679	142	144	132	136	140	146	138	154	136	136	118	122	150	151	228	228	136	140	144	144	232	232	113	113	86	106	202	226	146	146	191	197	141	141	141	141	151	151	132	134	110	110	217	218	214	216	148	170	152
7680	144	144	128	132	140	140	154	156	136	136	122	122	-9	-9	228	236	136	136	144	144	234	234	117	121	110	112	214	218	138	142	197	197	141	141	143	143	141	151	124	128	102	104	216	218	216	230	170	170	152
7681	144	144	118	130	130	140	138	154	136	142	122	126	151	156	228	228	132	136	144	144	230	232	-9	-9	86	110	210	214	138	144	191	197	141	143	141	149	145	151	128	132	104	108	216	216	212	230	158	170	164
7682	142	146	128	132	140	140	154	154	136	136	122	122	151	151	228	228	130	134	144	150	232	232	113	113	110	110	214	214	140	140	197	199	141	145	143	143	151	151	132	134	104	108	216	216	202	210	148	168	168
7683	144	146	132	136	140	140	148	156	136	136	122	122	148	151	226	228	118	136	144	150	230	232	-9	-9	86	86	210	214	144	148	195	195	141	141	143	143	151	155	124	132	104	104	217	218	230	230	148	170	168
7684	144	146	132	136	140	150	150	152	136	136	124	126	149	153	228	230	136	138	144	150	230	232	-9	-9	108	110	208	218	144	146	195	197	143	143	143	143	139	143	132	134	102	110	216	216	230	232	152	156	168
7685	144	144	134	136	130	140	148	154	136	136	-9	-9	148	150	228	236	132	136	132	150	230	234	113	113	110	110	-9	-9	140	140	195	199	141	143	143	143	151	151	132	132	104	110	216	216	212	216	156	156	168
7686	144	144	130	132	130	140	152	156	136	136	122	126	146	151	228	228	132	140	144	146	232	232	113	113	110	112	208	208	146	148	197	197	141	141	143	147	153	153	132	132	104	108	216	216	214	216	168	170	168
7687	144	144	124	136	140	150	146	156	136	136	126	126	144	151	218	228	132	134	144	144	224	232	113	117	98	110	-9	-9	146	146	195	195	141	143	139	143	153	157	132	134	110	110	216	216	230	236	170	176	162
7688	144	148	118	124	142	150	146	152	136	136	126	126	144	151	228	228	134	138	144	144	224	232	113	117	100	110	208	208	138	140	195	195	143	145	139	139	139	143	124	130	110	110	216	216	230	236	170	176	162
7689	144	148	136	138	130	140	148	154	136	136	122	126	151	153	228	228	118	136	144	144	230	232	-9	-9	98	110	214	218	146	146	193	199	141	141	143	149	141	153	-9	-9	102	104	216	216	212	216	156	168	168
7690	144	144	132	132	140	140	148	148	136	136	126	126	143	151	228	236	132	136	146	148	230	232	-9	-9	86	108	202	206	138	144	195	197	141	141	-9	-9	139	151	124	130	108	108	212	216	214	218	156	170	168
7691	144	144	132	136	140	140	146	152	136	136	126	126	143	151	236	236	132	132	144	146	234	234	113	113	100	110	202	202	142	148	197	197	141	141	137	143	139	139	124	132	104	110	216	216	212	230	156	168	168
7692	144	144	130	132	140	140	138	148	136	136	116	126	151	151	226	228	134	136	144	144	230	234	113	113	110	110	210	220	138	144	197	201	141	147	143	143	141	153	132	132	104	104	216	216	202	212	148	170	166
7693	144	148	132	140	140	142	150	152	136	136	122	126	151	151	228	228	132	136	144	150	232	232	113	117	86	110	208	214	142	144	191	197	141	145	143	143	141	151	124	134	104	110	214	218	216	230	152	156	164
7694	144	146	132	138	140	140	138	148	136	136	122	128	151	151	228	232	136	136	144	152	232	232	113	113	86	112	202	214	138	138	191	195	141	141	143	143	151	151	132	136	102	110	216	216	212	230	168	170	164
7695	144	148	132	136	130	140	152	154	136	136	122	122	146	151	228	236	136	136	144	144	232	232	-9	-9	86	108	208	218	140	146	195	195	135	145	143	143	137	151	130	132	104	110	216	216	216	228	152	170	152
7696	144	144	130	132	130	140	152	154	136	150	122	122	151	151	228	228	136	136	144	150	232	232	113	113	86	110	210	226	144	148	195	197	141	141	143	143	153	153	124	134	102	104	216	217	216	228	168	170	166
7697	144	146	130	130	140	142	148	154	136	136	122	122	151	151	228	228	132	136	144	146	232	232	113	113	86	100	202	214	144	148	195	195	139	141	143	143	139	139	124	132	104	104	216	216	214	230	170	170	168
7698	144	148	132	140	130	130	148	154	136	142	-9	-9	146	151	228	238	134	136	144	144	232	236	-9	-9	86	108	-9	-9	148	151	197	197	141	143	139	141	141	153	124	134	102	110	216	218	212	214	168	176	152
7699	144	148	136	138	144	146	152	154	136	148	122	128	151	151	228	228	136	136	144	150	230	232	113	115	86	110	214	218	140	146	191	199	141	145	143	145	151	151	124	124	102	110	216	217	228	230	156	170	168
7700	140	144	134	136	140	146	152	154	136	136	126	126	151	151	228	228	136	136	144	150	230	232	113	115	86	86	214	218	144	146	197	199	141	141	143	143	151	151	124	124	102	110	216	216	216	230	156	170	166
11967	144	146	130	132	130	140	152	154	136	136	120	128	146	153	226	228	132	142	144	144	-9	-9	109	113	108	110	208	218	138	146	195	197	143	143	139	143	151	153	132	134	104	110	216	216	218	232	148	170	164
11968	138	146	132	138	130	130	146	148	136	136	118	128	147	151	228	228	134	136	144	150	-9	-9	113	113	108	112	214	220	140	144	195	197	145	145	137	137	157	157	130	130	110	110	216	216	214	216	148	156	166
11969	144	146	132	136	130	140	144	146	136	136	118	122	146	146	228	230	132	136	144	146	-9	-9	113	123	86	86	214	220	144	146	197	199	-9	-9	143	143	153	153	130	132	104	110	214	216	218	232	156	172	162
11970	144	148	130	130	130	140	148	150	136	142	120	124	143	158	230	230	134	138	144	150	-9	-9	113	113	86	108	208	216	140	146	195	195	-9	-9	137	143	153	153	124	132	102	110	216	216	218	232	148	156	164
11971	140	144	130	132	130	130	146	148	136	136	120	126	150	151	228	228	136	140	144	148	-9	-9	113	113	108	108	212	214	138	146	193	193	-9	-9	143	143	151	153	132	134	110	110	216	216	216	232	156	156	152
11972	140	146	138	140	134	140	148	156	136	142	122	122	143	143	228	230	134	136	150	150	-9	-9	113	113	86	110	214	214	144	148	195	195	141	141	143	143	139	151	130	130	104	110	217	217	212	216	156	156	168
11973	144	144	124	130	134	140	148	148	136	136	120	126	151	158	228	236	136	140	144	146	-9	-9	113	123	108	110	208	214	140	148	193	195	141	141	137	141	139	141	124	132	102	114	217	217	216	232	170	170	152
11974	144	144	136	140	130	130	138	150	136	136	128	128	145	150	232	232	130	136	144	150	-9	-9	113	121	86	108	218	232	144	148	193	195	-9	-9	137	143	141	151	-9	-9	102	110	216	216	212	218	148	148	168
11975	140	144	118	140	130	130	146	148	136	136	118	126	146	151	228	232	134	136	144	146	-9	-9	109	113	100	110	202	220	138	146	195	195	-9	-9	139	143	153	159	128	132	106	110	216	222	218	218	156	156	162
11976	144	146	132	138	140	142	140	156	136	136	122	122	143	156	230	230	134	140	144	144	-9	-9	113	113	100	108	-9	-9	140	140	195	195	-9	-9	139	139	139	155	130	134	110	110	216	216	212	218	156	156	168
11977	144	148	130	136	134	140	148	156	136	136	122	122	147	150	228	228	130	134	144	144	-9	-9	113	123	104	104	214	230	151	151	191	197	143	145	137	143	141	157	128	132	110	110	210	216	214	218	156	170	162
11979	144	144	132	144	140	142	154	154	136	136	126	126	151	153	228	228	118	134	146	148	-9	-9	113	113	108	108	202	218	138	146	195	201	-9	-9	141	143	139	150	124	130	102	104	210	216	212	218	156	170	162
11980	140	144	132	140	130	144	146	156	136	136	118	120	151	153	228	228	134	134	148	150	-9	-9	115	115	108	108	218	220	146	146	195	195	-9	-9	141	143	151	153	124	132	102	104	216	216	216	218	156	156	168
11981	140	144	136	144	130	142	148	154	136	136	116	122	146	156	226	226	132	132	148	150	-9	-9	113	113	108	108	214	214	144	144	195	195	-9	-9	137	143	141	141	130	132	110	110	210	216	216	232	170	170	168
11982	144	144	130	140	130	142	148	156	136	136	122	128	145	153	228	228	132	136	144	148	-9	-9	113	123	100	110	-9	-9	144	144	179	201	-9	-9	137	137	139	157	124	134	110	110	216	218	216	222	148	168	168
11985	144	148	126	126	130	140	138	156	136	136	122	126	156	156	230	230	136	136	144	144	-9	-9	123	123	108	108	208	210	144	148	195	197	-9	-9	137	143	151	153	134	134	104	110	216	218	214	214	156	170	168
11986	138	144	130	136	140	140	150	152	136	136	120	122	149	150	230	236	134	140	144	150	-9	-9	113	113	98	100	208	214	144	148	195	197	-9	-9	139	141	139	153	130	132	110	110	218	220	212	212	148	170	168
11929	142	146	130	136	150	150	146	148	142	142	118	132	139	153	230	236	126	136	144	144	-9	-9	121	129	108	108	210	212	146	146	199	201	-9	-9	139	141	141	143	128	132	110	110	214	218	202	232	156	156	168
11931	140	146	136	138	134	142	150	156	136	142	120	122	151	154	228	230	134	140	146	146	-9	-9	113	119	108	108	202	202	140	146	191	193	-9	-9	137	143	139	151	130	132	102	110	216	216	214	222	156	168	166
11932	140	146	130	140	140	142	150	154	142	142	126	126	146	154	230	230	132	140	146	150	-9	-9	113	129	100	108	202	224	146	148	191	195	141	145	139	143	139	151	130	132	102	110	216	216	214	218	148	156	170
11933	144	148	140	144	140	140	154	156	136	136	126	128	143	143	228	228	140	144	132	148	-9	-9	113	113	108	108	216	216	146	146	195	195	-9	-9	143	143	153	153	124	130	102	110	217	217	212	212	170	172	-9
11934	144	144	136	136	140	140	138	154	136	136	122	126	143	151	228	236	136	140	148	150	-9	-9	121	127	110	110	184	218	142	146	193	195	141	141	141	143	151	151	130	132	102	110	216	216	210	230	170	176	-9
11936	144	144	124	140	130	140	150	154	136	136	122	126	150	153	226	236	134	136	144	146	-9	-9	113	113	86	86	220	224	148	148	197	201	-9	-9	137	137	141	153	132	134	110	110	214	217	232	232	156	170	168
11937	140	146	132	136	146	150	156	156	136	142	122	122	151	156	230	230	130	134	150	150	-9	-9	113	113	108	108	214	214	148	148	195	197	-9	-9	143	143	139	153	124	124	106	110	217	217	212	216	170	170	168
11939	140	144	136	140	130	130	154	154	136	136	122	122	154	156	226	232	136	136	142	146	-9	-9	115	115	100	108	202	202	140	146	195	197	-9	-9	141	143	139	157	130	130	110	110	216	217	218	222	148	156	-9
11940	144	146	132	136	130	140	154	154	136	136	122	122	147	150	226	226	132	134	142	146	-9	-9	113	113	100	108	210	214	140	148	195	195	-9	-9	143	143	139	157	130	134	102	106	216	217	218	222	148	170	152
11941	140	146	132	140	130	130	154	154	136	136	122	122	147	156	226	232	132	136	142	144	-9	-9	113	113	100	108	212	214	140	148	195	199	-9	-9	139	143	139	141	128	130	102	110	216	217	216	222	148	172	152
11942	144	146	128	140	140	140	140	154	136	136	120	122	151	156	228	228	136	136	150	150	-9	-9	113	113	108	110	210	218	144	146	195	195	-9	-9	141	143	139	157	130	134	102	110	214	217	216	218	170	170	152
11943	146	146	130	144	130	140	-9	-9	-9	-9	126	126	150	151	228	228	136	140	144	150	-9	-9	115	115	108	108	208	210	144	144	195	195	-9	-9	141	143	-9	-9	124	134	102	104	216	216	202	232	156	166	168
11944	138	146	-9	-9	148	150	-9	-9	136	142	-9	-9	147	153	228	230	142	144	144	144	-9	-9	121	123	98	100	-9	-9	140	148	195	201	-9	-9	141	141	-9	-9	122	132	108	110	-9	-9	230	232	156	170	-9
11945	144	146	118	130	140	142	146	150	136	136	122	126	151	156	228	228	118	134	146	146	-9	-9	113	113	108	112	218	220	144	150	193	195	-9	-9	143	143	141	153	124	132	104	110	216	216	232	236	170	170	168
11946	146	148	132	138	140	140	146	148	136	136	122	126	143	143	228	230	130	138	144	146	-9	-9	113	113	98	108	210	218	-9	-9	195	195	141	141	139	143	151	153	132	132	102	104	217	219	212	216	170	170	152
11947	146	146	118	132	140	150	138	146	136	136	116	120	151	151	228	236	134	138	144	146	-9	-9	113	123	108	110	210	210	146	148	195	195	141	141	143	143	139	159	134	134	104	114	216	216	214	218	156	176	168
11948	142	144	140	140	130	140	138	156	142	142	120	126	143	143	226	228	136	136	144	146	-9	-9	111	111	100	108	208	208	144	144	197	201	-9	-9	139	139	141	141	130	130	108	108	216	216	230	230	170	170	168
11951	144	144	132	140	140	150	138	150	136	136	126	128	156	156	228	234	140	140	146	150	-9	-9	113	113	98	100	208	208	138	146	193	195	137	145	143	143	139	153	124	134	102	110	216	216	212	230	156	176	166
11953	148	148	128	128	130	140	154	158	136	136	122	128	151	156	228	228	136	136	144	150	-9	-9	113	113	110	112	214	220	148	148	197	197	141	143	139	143	139	153	130	134	102	110	216	216	212	216	-9	-9	168
11954	144	146	118	140	130	150	140	154	136	136	120	126	146	156	232	236	130	140	144	144	-9	-9	113	121	86	98	210	220	142	144	193	195	129	141	137	139	143	153	132	132	110	110	216	217	214	216	156	156	168
11955	146	146	130	130	140	150	152	152	136	136	122	122	146	150	236	236	138	138	144	144	-9	-9	113	113	104	104	208	208	146	146	195	195	-9	-9	141	141	139	153	134	134	108	108	216	216	218	218	156	176	164
11956	144	144	130	144	130	140	148	158	136	136	126	126	143	146	228	228	136	136	145	150	-9	-9	115	117	86	110	210	220	144	148	191	195	-9	-9	137	143	141	157	124	132	104	110	216	217	200	229	148	156	162
11957	146	146	132	140	140	140	138	138	136	136	126	128	143	143	228	236	140	140	150	150	-9	-9	111	113	108	110	208	208	144	146	199	201	141	141	135	137	151	151	124	128	110	110	216	216	212	212	170	170	152
11959	144	146	118	140	144	150	138	148	136	136	116	122	-9	-9	226	228	134	136	144	150	-9	-9	113	113	108	108	202	208	146	146	-9	-9	-9	-9	141	143	143	145	128	132	104	108	213	216	202	222	148	170	168
11960	144	144	128	136	132	140	148	154	136	136	120	122	143	150	228	228	134	136	146	150	-9	-9	113	113	104	112	214	224	142	146	193	199	141	143	143	143	151	157	130	134	102	110	216	216	230	232	148	156	168
11961	140	144	132	132	130	134	138	152	136	136	122	128	148	153	228	228	132	134	144	150	-9	-9	113	113	108	108	212	214	138	146	191	197	141	141	143	147	151	151	130	134	110	114	216	216	218	218	148	170	162
11962	146	148	124	130	130	146	148	150	136	136	122	122	145	151	-9	-9	134	134	146	150	-9	-9	113	113	108	108	214	216	140	146	195	197	129	137	143	143	151	153	122	134	104	110	213	216	202	212	170	170	168
11963	140	144	130	138	140	140	138	148	136	142	120	122	145	156	228	236	130	130	144	144	-9	-9	113	113	86	112	210	216	144	148	193	201	141	141	137	141	139	157	124	132	110	110	216	216	204	216	148	156	152
11964	144	146	118	140	130	140	140	154	136	136	122	122	145	145	228	228	136	140	146	150	-9	-9	115	115	108	112	208	232	144	148	195	195	129	141	141	143	146	151	130	132	104	110	216	216	202	232	156	170	162
11965	144	146	136	140	146	150	148	154	136	136	126	128	143	151	228	236	130	134	146	146	-9	-9	113	117	98	108	-9	-9	142	144	195	195	141	141	137	143	141	153	130	132	102	110	213	216	212	230	156	170	164
11966	146	146	130	132	134	140	150	156	142	142	120	126	143	156	230	230	132	134	148	150	-9	-9	113	113	86	108	218	224	144	148	191	195	141	141	141	143	139	141	130	130	106	110	216	216	212	218	168	170	152
11907	144	146	130	130	130	140	148	154	136	136	122	126	143	156	228	232	136	136	144	144	-9	-9	113	113	108	108	208	220	146	148	191	199	141	143	137	143	141	153	124	134	104	110	216	216	218	232	156	156	168
11909	138	148	134	138	130	134	146	152	142	142	122	126	145	146	230	236	138	140	146	146	-9	-9	115	127	86	106	208	216	138	140	197	197	137	147	139	139	147	147	124	128	110	112	214	216	222	230	156	156	162
11911	144	148	130	130	140	140	150	154	136	150	122	128	143	150	228	230	134	134	144	144	-9	-9	121	121	104	108	216	218	144	148	195	201	141	141	135	139	139	151	124	128	110	110	216	216	208	216	156	170	168
11913	144	148	130	130	140	150	148	152	136	136	128	132	143	150	230	230	126	134	144	144	-9	-9	113	127	104	108	208	210	140	146	195	195	141	141	135	139	141	151	124	132	108	110	216	216	216	228	156	170	168
11914	144	144	130	138	140	140	148	152	136	136	122	132	145	150	230	230	126	134	144	144	-9	-9	121	121	108	108	210	218	140	144	195	195	137	141	137	137	141	151	124	124	102	114	216	216	216	216	170	170	168
11915	140	146	136	136	130	140	146	146	136	136	120	128	143	149	228	228	134	136	148	148	-9	-9	113	113	110	112	216	224	140	148	191	199	135	141	137	147	153	153	130	134	102	110	216	216	228	228	156	170	166
11916	146	146	130	134	140	140	146	146	136	136	126	126	139	156	236	236	140	140	150	154	-9	-9	113	113	108	108	182	182	140	146	191	195	139	145	139	141	139	151	132	132	110	110	216	216	202	228	152	158	168
11917	144	146	128	130	140	140	150	150	136	142	120	122	139	151	228	230	140	140	144	148	-9	-9	121	121	100	108	208	208	138	148	193	197	137	139	135	135	143	155	130	132	108	114	214	214	222	232	156	168	168
11918	146	146	132	136	140	142	136	154	142	142	118	120	143	151	230	236	134	140	144	148	-9	-9	115	123	110	110	182	224	146	148	193	197	143	143	137	143	139	139	124	132	102	110	216	216	216	234	150	156	166
11921	144	144	124	140	130	140	138	138	136	136	122	128	143	143	228	232	136	136	144	150	-9	-9	113	127	108	110	182	216	144	146	195	197	-9	-9	137	143	141	151	130	134	104	110	216	216	214	218	148	176	168
11922	144	144	124	132	134	140	150	156	136	136	126	126	143	146	228	228	134	140	146	148	-9	-9	115	127	110	110	208	214	144	148	197	197	141	145	137	147	139	153	128	132	102	110	212	212	204	216	170	170	168
11923	144	144	132	138	140	142	148	150	136	136	122	126	145	154	228	232	134	138	144	144	-9	-9	113	113	100	104	214	214	138	146	195	195	135	141	137	147	141	143	132	134	102	110	216	217	198	218	156	158	170
11924	142	146	134	140	140	142	148	150	136	136	118	120	150	154	228	228	134	136	148	152	-9	-9	117	117	86	108	214	220	148	148	195	199	139	143	135	141	153	157	124	130	108	110	214	216	198	204	148	156	166
11925	144	144	130	136	142	144	150	156	136	136	122	126	146	153	228	228	136	136	150	152	-9	-9	113	113	86	108	216	224	140	146	193	195	141	143	137	143	139	141	124	132	110	110	216	216	216	218	168	170	170
11926	144	144	132	132	140	140	150	154	136	142	120	120	143	150	236	236	132	136	144	146	-9	-9	123	127	108	112	210	210	144	148	197	199	141	145	139	143	141	157	132	134	110	114	216	216	202	230	156	170	168
Fli-777	142	146	130	136	148	150	148	150	136	136	128	132	150	150	230	232	134	134	140	146	-9	-9	115	117	98	106	208	208	136	146	189	193	145	145	125	133	141	159	130	130	102	112	216	216	214	230	168	174	164
Fli-778	144	148	136	138	134	156	146	148	136	136	126	126	142	150	224	228	126	132	142	144	-9	-9	115	115	88	104	212	212	144	146	187	197	145	147	139	139	139	141	124	132	98	106	208	210	202	218	152	156	166
Fli-779	144	148	130	132	140	144	146	156	142	142	126	128	139	139	236	236	138	138	144	152	-9	-9	107	115	108	110	208	208	146	148	197	203	143	147	137	139	139	157	128	130	108	110	216	216	208	230	156	156	162
Fli-780	144	144	118	128	134	140	146	158	136	142	116	128	146	153	228	228	136	140	144	148	-9	-9	117	121	104	108	208	220	144	146	199	201	137	143	141	141	143	152	124	132	106	110	216	216	222	230	156	156	166
9326	138	148	118	130	140	142	146	158	148	148	120	128	144	153	228	236	128	136	144	144	224	232	121	121	108	112	-9	-9	146	148	193	195	143	145	143	143	143	153	132	132	108	114	216	216	198	232	156	156	164
9333	144	148	128	136	134	146	146	152	136	136	126	126	145	153	222	228	136	140	144	150	232	232	113	113	86	112	210	220	146	148	195	195	131	143	137	143	139	145	122	122	110	110	214	216	204	230	170	174	166
9324	144	144	118	136	140	144	146	150	136	142	126	126	-9	-9	236	236	128	140	144	154	230	234	119	119	86	108	208	224	140	140	179	195	143	147	143	163	141	143	130	130	104	110	214	216	214	232	-9	-9	168
9325	144	148	124	134	134	140	144	144	136	136	126	126	150	151	236	236	136	138	144	144	232	232	113	113	110	112	208	208	146	148	199	201	143	145	139	141	141	141	124	132	110	110	214	216	198	216	168	168	-9
9329	146	148	130	130	134	140	144	148	136	142	120	120	-9	-9	236	236	136	140	148	148	228	232	117	117	100	110	202	208	146	150	195	197	137	143	139	141	141	141	124	128	108	112	216	216	222	230	148	156	162
9328	144	144	118	134	130	150	148	150	136	142	118	126	151	153	228	228	134	136	146	150	232	234	121	121	86	100	-9	-9	138	150	-9	-9	139	143	139	143	143	157	132	132	102	108	216	216	216	230	156	156	166
9323	-9	-9	118	128	140	140	150	152	136	136	116	120	-9	-9	230	236	134	140	144	144	224	232	127	127	-9	-9	208	208	148	151	191	203	143	143	-9	-9	143	155	132	132	110	110	214	216	216	230	-9	-9	164
9330	146	148	128	140	130	130	150	150	142	142	120	120	148	150	228	236	134	136	144	148	214	234	113	113	112	112	-9	-9	140	151	-9	-9	137	139	139	141	141	143	132	134	110	110	216	216	202	222	148	156	166
11156	144	146	130	136	136	140	146	156	136	136	126	126	139	152	228	236	136	138	144	144	224	234	113	117	108	108	208	208	152	153	197	197	145	145	135	139	151	157	124	134	108	110	216	216	220	232	156	156	166
11159	144	148	118	132	130	148	146	152	136	136	122	130	149	153	228	236	136	142	148	152	228	230	113	113	100	106	208	220	140	151	173	191	135	141	139	143	146	146	130	132	108	110	210	216	204	234	156	156	168
11162	144	148	130	142	140	144	154	156	142	142	126	126	151	151	236	236	136	144	148	150	214	234	113	121	100	108	208	208	140	148	201	201	141	145	135	139	139	157	132	132	108	110	206	216	204	208	156	156	166
11163	144	148	132	142	144	148	152	152	142	142	126	126	152	154	228	228	138	140	144	144	214	228	121	121	86	108	200	208	150	150	197	203	145	145	139	141	151	153	124	130	110	110	216	218	198	222	156	170	166
11167	146	148	118	138	150	150	138	138	136	142	126	126	146	150	228	230	134	140	150	154	222	230	123	123	108	108	208	208	148	148	193	193	143	143	139	139	146	157	128	130	108	108	210	216	198	230	156	176	168
11158	144	148	130	134	144	154	150	156	136	136	120	126	154	158	230	230	136	140	144	144	232	232	119	123	108	108	208	220	142	151	189	195	135	145	139	141	153	157	124	128	108	110	210	214	228	230	152	156	168
11160	144	148	130	132	150	150	156	156	136	136	120	126	151	151	234	236	140	142	144	150	232	232	113	121	86	102	208	208	140	146	199	201	141	141	139	147	157	159	130	132	108	110	214	214	220	234	156	156	166
11152	148	148	118	130	-9	-9	146	156	142	142	116	126	145	145	228	236	134	140	144	148	214	232	125	125	86	100	-9	-9	140	144	189	201	141	145	-9	-9	141	153	124	128	108	108	216	216	230	230	156	156	168
11157	140	148	134	138	130	140	154	156	142	148	126	126	153	153	226	236	140	140	144	144	216	226	121	121	100	108	-9	-9	148	150	197	199	-9	-9	141	141	153	159	128	130	110	110	216	216	198	230	156	156	168
11164	-9	-9	130	130	134	154	150	154	136	142	116	120	151	151	228	228	128	142	144	154	222	232	121	121	86	108	208	208	138	144	193	203	135	145	139	145	143	151	128	130	110	110	216	216	204	234	156	156	168
11154	148	148	130	134	-9	-9	146	156	142	150	-9	-9	139	151	228	236	138	138	144	144	214	216	113	121	86	110	-9	-9	144	144	191	201	145	145	139	139	139	143	124	128	108	110	210	216	198	230	156	156	160
11155	138	146	118	130	-9	-9	156	158	136	138	-9	-9	145	145	232	236	140	142	144	144	230	234	123	123	102	106	-9	-9	-9	-9	201	201	139	145	139	141	139	139	128	128	110	110	216	216	228	230	156	156	168
12985	144	146	118	118	134	134	150	156	136	136	116	120	147	154	236	236	142	142	144	150	224	236	123	123	108	108	-9	-9	146	150	197	201	135	141	139	139	139	139	128	134	110	110	216	216	222	222	156	156	168
13005	144	148	118	118	140	140	156	156	136	136	126	126	147	153	228	234	140	140	144	144	232	234	121	121	106	108	-9	-9	146	150	197	197	141	143	141	151	144	153	128	128	108	110	216	216	222	234	156	156	166
13011	144	144	130	134	132	150	146	150	136	142	120	122	147	149	228	236	136	138	144	146	224	234	117	121	86	108	-9	-9	146	150	199	199	137	143	139	139	139	139	124	128	110	110	214	216	204	222	156	156	152
12988	144	146	118	130	140	140	148	156	142	152	120	126	140	147	228	230	140	140	148	150	232	234	117	121	88	108	-9	-9	148	150	201	201	135	137	141	147	143	155	128	128	110	112	216	216	222	232	156	156	152
12989	144	146	118	118	140	146	148	150	136	152	126	126	140	154	228	228	140	140	144	148	232	236	121	123	108	108	-9	-9	146	150	191	201	135	137	139	147	144	155	128	128	110	112	216	216	222	232	156	156	152
12990	146	148	132	134	140	140	146	150	142	152	126	126	146	156	228	230	140	140	144	148	224	232	117	117	108	108	-9	-9	148	150	201	201	135	135	141	147	143	155	128	128	110	112	214	216	202	222	156	156	166
13008	144	144	130	140	134	146	150	156	142	142	126	126	149	153	228	236	136	138	144	144	224	236	121	121	88	106	-9	-9	146	146	201	201	141	149	139	139	139	146	128	128	110	110	214	216	230	232	156	156	168
13012	144	146	130	134	132	150	156	156	142	142	126	126	149	153	228	228	140	142	144	144	224	234	121	121	108	110	-9	-9	146	150	199	201	135	137	139	147	139	146	128	128	108	110	216	218	204	234	148	156	166
13017	148	148	118	134	144	146	150	150	136	142	120	126	145	149	228	236	128	140	144	144	230	236	121	121	88	112	-9	-9	146	150	193	201	141	145	-9	-9	139	155	128	128	110	112	214	216	222	232	156	156	166
12992	138	144	118	130	140	146	148	150	136	136	126	126	140	147	228	228	140	140	148	150	232	234	121	121	108	110	-9	-9	146	148	191	201	135	135	-9	-9	139	144	128	128	110	110	214	216	222	232	156	156	168
13006	138	146	118	118	140	154	156	156	136	136	116	126	140	153	228	236	140	140	144	152	224	232	101	101	106	110	-9	-9	140	146	189	201	145	149	139	147	139	143	128	128	110	112	216	216	222	222	156	156	168
13013	144	144	118	136	146	146	156	156	136	150	128	132	139	153	228	236	136	140	144	152	224	232	121	121	108	110	-9	-9	140	146	199	201	137	143	139	141	139	143	128	128	110	112	216	216	222	222	156	156	168
13016	144	148	132	134	140	144	150	150	136	136	126	132	146	146	230	236	140	140	144	144	232	232	117	121	108	110	-9	-9	150	150	201	201	143	147	-9	-9	143	144	128	128	110	110	216	218	204	230	156	156	160
12986	144	146	118	118	146	146	-9	-9	136	136	116	120	139	154	228	236	140	140	150	152	224	234	117	121	104	108	-9	-9	146	146	197	201	135	137	139	141	-9	-9	128	132	110	110	214	216	230	234	156	156	168
12996	138	144	130	132	134	154	146	146	142	142	116	126	151	153	228	234	136	140	144	144	216	232	-9	-9	86	106	-9	-9	146	146	197	197	143	145	139	139	139	153	128	128	108	110	214	216	206	222	150	156	168
13003	146	146	132	142	140	140	148	148	136	142	126	126	-9	-9	228	236	136	140	144	144	224	232	117	121	86	108	-9	-9	146	146	201	203	135	147	139	139	139	144	128	128	110	110	216	216	204	234	156	156	166
12994	148	148	118	138	134	144	148	150	142	152	120	120	149	149	226	228	134	136	144	144	224	232	113	117	86	110	-9	-9	116	148	195	199	143	143	139	141	139	155	124	124	110	110	214	216	222	222	-9	-9	168
12999	144	144	134	134	142	150	146	156	142	142	126	126	151	153	234	236	136	138	152	152	224	232	121	121	108	108	-9	-9	146	146	191	197	143	145	139	147	139	146	124	124	110	110	216	216	232	232	156	156	-9
13009	146	146	118	134	150	154	156	156	134	134	116	126	139	153	228	236	136	140	144	152	224	236	117	117	108	108	-9	-9	140	150	193	201	143	149	139	141	143	144	128	128	110	110	214	214	222	222	156	156	-9
13018	138	148	118	130	134	140	150	150	136	142	116	132	153	153	234	236	136	140	144	144	232	232	-9	-9	108	108	-9	-9	146	146	199	201	135	137	139	141	143	153	122	128	110	110	214	214	230	232	156	156	162
13000	144	148	130	130	132	150	146	156	142	142	116	126	151	153	234	236	136	138	144	144	232	236	-9	-9	108	108	-9	-9	146	146	197	201	143	149	-9	-9	139	146	128	128	110	110	214	216	232	234	156	156	168
13010	144	148	118	118	140	154	156	156	142	142	126	126	139	149	228	234	136	140	144	150	224	234	121	121	106	108	-9	-9	146	150	197	197	143	145	141	151	143	145	128	128	108	110	-9	-9	234	234	156	156	152
18355	148	148	138	138	140	142	152	154	136	136	122	126	151	151	228	230	130	132	144	146	224	234	111	111	98	108	208	218	146	148	195	195	143	147	143	143	141	157	130	134	108	110	216	218	222	232	170	170	152
18358	126	140	138	140	130	150	138	144	136	136	120	126	147	147	228	230	136	138	146	148	226	234	115	115	108	108	186	210	138	144	179	193	135	145	139	143	141	141	132	132	108	110	206	216	198	214	148	170	154
18318	126	144	132	138	140	142	154	154	136	148	126	126	145	151	228	228	138	-9	146	148	232	234	115	115	86	102	208	208	144	144	195	201	141	143	143	143	139	139	128	134	110	114	216	218	202	216	156	174	154
18348	140	142	132	138	146	150	154	154	136	136	126	128	147	151	228	228	132	138	144	148	224	234	117	117	86	102	208	218	138	144	183	195	135	147	139	141	151	151	132	134	110	114	216	218	230	232	148	156	156
18349	146	148	116	138	134	140	136	152	136	136	126	128	151	153	228	230	132	140	144	146	226	236	111	121	86	108	208	220	146	148	195	201	139	143	143	143	139	141	128	134	104	110	214	216	202	208	156	170	154
18351	140	148	132	132	142	142	136	148	136	136	126	126	147	147	228	236	132	-9	134	144	234	234	111	111	100	108	208	218	144	144	195	195	129	141	143	143	139	141	134	134	110	112	216	218	216	232	170	170	164
18352	140	144	130	132	142	142	148	148	136	136	126	128	147	151	228	230	132	-9	144	144	228	232	113	113	86	100	210	210	138	142	195	195	129	145	143	143	141	151	132	132	102	110	216	218	202	216	156	170	156
18360	140	148	138	140	130	142	148	154	136	136	122	126	149	153	228	228	132	140	146	148	232	234	113	113	102	110	208	214	144	146	195	195	143	143	141	141	139	144	124	130	110	110	216	218	204	222	156	156	170
18319	142	146	132	140	140	142	136	148	136	136	118	122	147	151	228	228	132	138	144	148	224	234	121	121	86	112	208	218	140	144	179	197	135	135	139	143	139	151	132	134	110	110	216	218	216	234	156	156	154
18323	146	152	132	132	130	140	148	148	136	136	126	126	147	147	228	228	132	136	146	150	226	232	121	121	108	108	208	214	138	152	177	191	137	139	137	137	139	141	130	134	108	114	216	218	216	216	170	170	166
18328	140	148	138	140	140	150	136	148	136	136	126	132	147	147	228	228	128	132	144	146	232	234	115	115	86	108	208	210	146	146	177	195	141	147	143	143	139	139	132	134	110	114	216	218	232	232	148	158	166
18334	146	148	132	138	130	146	136	152	136	136	124	126	147	147	228	228	130	138	146	146	226	234	115	115	98	104	208	208	140	148	177	189	137	145	145	145	149	151	134	134	102	114	216	218	232	232	170	170	150
18343	126	144	132	134	146	150	140	154	136	136	124	126	143	147	228	228	134	136	144	146	228	234	115	115	100	104	220	220	146	148	177	193	143	145	143	143	139	141	130	132	108	110	218	220	202	216	156	170	164
18345	148	148	128	140	140	146	136	148	136	136	126	126	151	151	228	228	132	-9	146	150	224	232	115	115	102	108	202	208	144	144	197	199	141	147	139	143	139	147	134	134	110	110	216	218	216	232	148	170	168
18350	140	148	132	138	140	150	148	148	136	136	126	126	147	155	230	236	134	138	144	146	232	232	115	115	86	104	206	208	140	148	197	197	143	147	143	143	141	151	132	134	110	112	216	218	202	216	156	166	164
18322	146	148	138	140	140	142	148	148	136	136	122	126	147	153	228	228	132	-9	146	148	232	234	121	121	86	108	216	218	140	148	177	195	135	145	143	145	139	151	130	132	104	110	216	218	202	234	156	170	154
18329	140	146	130	132	130	142	148	154	136	142	116	126	147	151	228	230	136	140	148	150	232	234	115	115	102	108	208	210	144	148	177	195	129	147	143	143	141	141	130	134	102	110	216	218	202	230	170	170	156
18336	130	144	132	138	146	150	136	148	136	148	126	126	149	149	228	228	130	134	148	150	232	234	115	115	86	108	206	214	144	150	195	197	143	145	143	143	139	139	124	134	110	114	208	218	232	234	156	156	162
18340	126	140	128	132	142	146	138	160	136	136	126	126	143	149	228	234	132	138	144	150	232	236	113	115	108	108	210	218	144	146	195	195	137	147	143	143	139	143	134	134	102	112	216	-9	232	232	158	170	156
18342	140	146	132	138	142	142	148	148	136	136	126	126	151	151	228	230	130	132	144	146	224	232	115	117	104	108	208	218	140	146	197	197	143	145	143	143	139	139	134	134	110	114	216	-9	228	234	156	170	154
18361	126	144	132	138	140	142	154	154	136	148	126	126	145	151	228	228	138	-9	146	148	232	234	115	115	86	102	206	208	144	144	195	201	141	143	143	143	139	139	128	134	110	114	216	218	202	216	156	174	154
18341	140	146	140	140	142	146	148	148	136	136	126	126	143	147	228	230	136	138	146	146	226	234	113	115	86	86	208	218	138	150	195	195	143	147	137	147	149	153	124	134	108	110	216	-9	202	232	170	170	166
18344	148	148	132	140	140	142	136	148	140	140	126	126	149	151	224	230	132	136	150	150	224	232	115	117	86	102	202	208	144	148	193	195	141	147	139	143	141	141	134	134	104	110	216	-9	232	232	170	170	168
18354	140	150	132	132	142	146	136	136	148	148	120	126	149	151	226	228	132	-9	148	154	232	234	121	121	100	108	208	212	148	148	-9	-9	141	145	143	143	139	151	134	134	110	110	216	-9	216	216	158	166	162
18312	148	148	132	140	142	142	148	148	136	150	126	126	143	147	224	228	134	136	146	148	226	234	113	113	102	112	200	220	144	144	-9	-9	145	147	143	145	141	143	132	134	106	114	216	218	216	216	156	170	154
18315	126	140	132	132	142	146	148	148	136	136	126	126	151	151	226	228	136	138	144	148	226	232	115	115	86	108	212	220	144	144	175	195	145	145	-9	-9	143	151	124	132	102	106	208	216	202	216	148	170	164
18317	126	150	132	140	142	142	144	148	136	150	126	126	147	151	228	230	132	-9	146	148	226	230	-9	-9	104	108	208	208	146	146	195	195	135	143	157	157	139	149	132	134	106	110	214	216	202	232	170	170	160
18326	138	150	136	136	142	148	148	156	136	136	126	126	147	147	228	230	132	-9	144	144	234	234	121	121	108	112	206	208	138	148	193	195	141	145	127	127	139	139	134	134	110	110	218	-9	202	232	156	170	156
18332	144	148	132	140	140	150	148	150	136	136	120	126	151	151	228	236	132	-9	140	150	232	234	115	115	100	108	214	218	144	144	177	197	129	145	145	149	151	157	130	134	110	110	216	-9	216	232	170	170	168
18353	140	144	130	132	142	142	148	148	136	136	126	128	147	151	228	230	132	-9	144	144	228	232	113	113	86	100	210	210	138	142	195	195	129	145	-9	-9	141	151	132	132	102	110	216	218	202	216	156	170	156
18362	130	148	132	140	140	142	148	156	136	136	122	126	151	151	228	228	132	138	144	146	230	234	113	113	98	112	214	218	146	148	195	195	141	141	-9	-9	139	141	128	134	110	114	216	218	216	232	156	176	164
18363	130	150	132	132	130	144	136	136	136	142	122	126	147	147	228	234	132	-9	144	146	224	232	111	117	100	108	208	218	140	148	195	197	129	145	-9	-9	139	151	128	130	108	110	208	214	202	232	166	166	154
18320	140	142	128	132	142	150	136	148	136	136	126	126	147	153	228	228	132	138	144	146	212	234	111	111	108	108	208	212	144	152	195	201	-9	-9	-9	-9	141	141	132	134	110	110	216	218	218	230	156	170	166
18335	148	148	132	140	140	142	138	148	136	136	120	126	143	151	224	228	136	-9	144	144	234	234	111	111	108	108	214	218	144	148	195	195	145	145	-9	-9	139	141	132	134	102	110	216	-9	216	216	174	174	164
18314	140	146	138	140	142	146	-9	-9	136	136	120	126	147	147	228	230	132	136	146	150	224	226	115	117	108	108	208	214	146	148	175	193	135	135	143	143	141	141	132	134	110	110	216	218	230	232	166	170	172
18316	150	150	132	140	130	142	-9	-9	136	136	116	126	139	153	232	234	132	136	150	150	224	234	-9	-9	108	108	218	220	148	148	175	195	141	147	-9	-9	141	141	134	134	104	106	214	216	216	228	170	170	156
18359	-9	-9	126	140	142	146	148	148	136	142	126	126	141	147	228	228	130	138	148	150	226	236	113	113	-9	-9	208	216	148	148	177	197	141	147	137	141	139	139	132	134	110	110	216	218	214	230	-9	-9	158
18313	150	150	130	132	142	150	136	136	136	136	-9	-9	147	151	228	234	132	-9	148	150	232	234	111	111	100	108	-9	-9	140	148	175	195	129	135	143	143	139	141	134	134	104	114	216	218	216	232	148	166	172
18338	126	150	140	140	142	142	136	150	136	136	126	126	147	151	230	234	126	142	146	150	224	232	115	115	86	108	208	208	146	148	-9	-9	-9	-9	139	141	141	151	124	132	-9	-9	216	218	214	218	176	176	154
18346	148	150	126	140	130	142	146	148	142	148	122	126	147	149	228	230	130	134	146	148	226	236	121	121	108	108	206	208	138	148	-9	-9	-9	-9	137	139	139	141	132	132	-9	-9	216	218	230	232	156	174	158
18364	140	150	116	132	130	142	-9	-9	136	136	120	126	147	147	228	234	132	-9	146	150	224	230	117	117	100	108	220	220	148	148	195	199	129	135	143	143	141	151	130	134	110	114	216	-9	216	232	166	170	166
18330	140	146	130	130	130	142	138	154	136	142	116	116	147	151	228	230	138	142	148	150	226	234	115	115	86	102	210	226	148	148	-9	-9	-9	-9	143	143	139	141	122	130	-9	-9	216	-9	230	232	170	170	156
18331	140	148	-9	-9	140	144	144	148	136	136	-9	-9	151	151	228	228	134	136	146	148	228	234	111	111	104	108	-9	-9	144	148	195	195	141	145	143	143	139	141	134	134	110	114	216	218	216	230	170	170	152
9338	144	148	120	142	140	140	148	150	136	136	128	128	144	157	226	236	136	140	144	150	230	234	115	121	108	108	208	214	140	144	189	195	137	143	139	141	151	157	128	130	108	110	214	216	228	228	150	176	162
9351	146	148	130	138	140	140	150	156	136	136	120	120	146	153	236	236	134	140	144	148	230	232	117	123	106	108	208	220	146	150	199	201	145	147	143	151	151	155	128	130	108	108	216	220	202	230	156	156	168
9336	144	146	130	130	134	140	150	152	142	142	120	128	145	151	236	236	128	134	144	146	234	234	121	121	108	108	208	208	146	148	189	189	145	145	-9	-9	141	146	128	128	108	110	216	220	202	202	156	156	168
9337	144	146	130	138	130	140	148	148	142	142	120	126	150	151	228	236	140	140	150	150	220	232	121	121	108	108	-9	-9	144	148	189	201	145	145	137	147	139	143	124	132	108	114	214	214	222	222	148	156	168
9348	146	148	118	138	134	142	146	152	136	136	128	128	146	151	228	236	138	138	144	150	232	234	111	115	108	112	208	210	140	146	195	197	139	145	-9	-9	151	151	128	132	108	108	212	220	202	202	156	156	154
9334	144	146	136	136	140	140	148	148	136	142	126	126	151	151	236	236	134	140	144	150	232	232	115	115	108	112	206	208	144	146	-9	-9	145	147	-9	-9	153	153	128	128	102	112	216	220	228	228	156	156	168
16836	144	148	118	138	140	154	150	152	136	142	120	128	147	154	236	236	138	142	144	150	224	232	113	121	104	108	208	210	148	148	199	201	-9	-9	141	147	139	143	128	130	110	114	212	214	228	230	150	156	160
16842	142	146	132	136	140	140	150	150	136	142	116	120	139	146	236	236	134	140	150	150	226	232	107	123	102	108	208	220	144	150	199	199	-9	-9	-9	-9	139	153	124	128	108	112	214	216	204	230	156	156	150
16847	144	146	118	136	140	140	142	148	136	142	120	128	147	151	228	236	134	140	150	152	-9	-9	115	115	98	100	210	216	140	150	191	197	-9	-9	137	139	141	151	124	128	110	110	218	218	200	224	156	156	166
9335	130	148	132	138	134	150	146	146	136	142	124	126	138	150	236	240	134	136	148	150	232	232	115	115	108	112	-9	-9	144	148	191	193	147	147	-9	-9	151	157	124	130	108	112	216	220	228	230	156	176	166
16843	144	146	142	144	140	142	148	150	136	136	126	126	151	153	230	236	140	144	144	150	226	234	113	113	108	112	182	208	138	144	197	201	-9	-9	-9	-9	139	143	122	134	104	114	214	214	202	228	156	156	166
16846	144	144	118	130	140	144	148	150	136	142	122	126	147	150	228	236	134	140	144	150	-9	-9	-9	-9	98	100	208	216	144	148	191	195	-9	-9	137	145	141	151	128	130	110	110	214	222	200	224	156	156	166
16849	148	148	136	136	132	140	150	152	142	142	120	120	151	151	230	236	134	138	146	146	232	232	121	121	86	86	216	220	144	151	197	197	-9	-9	139	139	139	151	128	128	110	110	216	216	202	230	156	156	-9
16850	144	146	130	132	140	140	146	152	142	142	120	126	147	151	228	234	140	140	144	152	-9	-9	113	113	104	112	182	208	144	144	199	201	-9	-9	139	141	139	146	128	128	110	110	214	216	200	228	156	156	162
16852	146	148	118	140	134	140	148	148	136	136	120	126	150	155	230	236	138	140	144	150	228	230	-9	-9	108	108	208	210	144	150	195	199	-9	-9	-9	-9	141	153	130	134	108	114	216	216	226	230	170	176	168
16853	138	144	130	134	134	140	150	150	136	142	116	126	147	151	236	236	140	140	144	152	232	232	113	121	108	112	182	210	144	150	193	201	-9	-9	-9	-9	146	151	128	130	114	114	214	214	228	230	156	156	166
16855	146	148	118	134	140	142	150	150	136	142	118	126	147	151	236	236	140	142	146	152	226	232	107	117	102	108	182	216	144	144	175	189	-9	-9	-9	-9	139	143	128	128	110	114	210	216	216	228	156	170	162
16856	148	148	132	138	140	142	150	150	136	142	120	126	149	153	228	230	128	144	144	150	-9	-9	113	113	86	100	208	208	144	146	193	197	-9	-9	-9	-9	139	139	124	124	108	108	216	220	200	200	156	156	162
16857	144	148	132	132	150	150	150	156	142	142	126	128	146	151	236	236	138	140	144	154	226	232	123	123	86	108	208	208	140	148	193	193	-9	-9	-9	-9	146	153	124	132	106	110	214	216	228	234	156	156	162
16859	144	148	130	138	132	140	150	150	136	142	120	126	154	155	236	236	138	140	144	144	228	232	113	113	86	86	210	210	146	148	175	197	-9	-9	-9	-9	139	155	128	132	108	114	214	216	230	232	156	156	168
16862	146	146	118	132	150	150	146	150	136	142	120	122	139	146	228	236	138	140	144	154	232	234	107	107	86	108	208	210	140	146	199	201	-9	-9	-9	-9	139	146	124	128	106	110	210	216	216	228	156	156	152
16864	146	148	138	140	150	150	146	150	136	142	122	126	149	151	228	236	138	140	152	154	232	234	107	107	86	108	208	210	140	146	189	199	-9	-9	139	147	139	146	124	128	106	110	216	216	204	228	156	156	152
9340	-9	-9	118	132	134	146	146	148	136	148	120	126	151	151	226	228	136	140	144	150	220	232	123	123	-9	-9	208	220	148	148	201	205	141	145	139	147	143	153	128	128	108	110	212	218	202	228	-9	-9	162
9342	148	148	132	132	134	140	148	150	136	142	120	126	146	151	228	236	136	140	144	150	232	234	107	113	98	108	-9	-9	144	148	-9	-9	-9	-9	141	149	139	141	128	130	108	110	212	216	214	230	156	156	162
9347	-9	-9	140	142	134	150	148	148	136	142	124	126	-9	-9	236	236	134	140	144	148	232	232	119	121	-9	-9	208	216	148	150	193	197	141	141	141	143	141	151	124	128	110	110	216	216	204	230	-9	-9	162
16844	144	144	118	130	140	144	142	148	136	136	122	126	150	151	228	236	138	140	144	150	232	232	-9	-9	100	108	208	210	148	150	191	195	-9	-9	139	145	141	151	128	130	110	110	214	218	230	230	156	156	162
16858	144	152	130	144	130	144	150	152	142	142	116	126	153	153	236	236	136	140	144	146	-9	-9	113	113	108	108	208	208	151	151	193	201	-9	-9	-9	-9	139	143	128	128	110	112	216	224	196	200	156	176	168
16861	140	148	118	118	140	142	146	150	136	142	126	126	139	147	236	236	138	138	144	148	230	232	-9	-9	100	108	208	210	150	150	201	201	-9	-9	-9	-9	139	157	128	130	106	112	216	216	228	230	156	156	162
16866	144	146	132	132	134	140	130	152	142	142	116	120	151	153	230	236	128	134	144	150	-9	-9	113	113	86	108	208	216	144	151	197	203	-9	-9	-9	-9	141	143	128	130	106	110	216	216	200	200	156	156	166
9339	144	144	118	138	140	140	150	150	136	152	126	126	-9	-9	236	236	134	140	144	148	220	232	113	121	108	112	-9	-9	144	148	197	197	143	145	139	147	141	153	128	130	108	110	-9	-9	216	230	156	170	162
9343	-9	-9	118	118	140	140	152	154	136	142	126	126	151	151	230	236	134	138	144	150	226	232	121	123	-9	-9	216	220	146	150	-9	-9	137	143	139	139	151	151	128	130	110	110	216	218	202	216	-9	-9	150
9344	-9	-9	138	138	140	142	150	150	136	142	120	120	150	150	230	236	134	140	144	148	232	234	115	121	-9	-9	208	222	144	150	-9	-9	141	143	139	147	139	141	124	128	108	108	214	216	202	232	-9	-9	166
9346	-9	-9	130	132	140	140	146	150	136	136	126	126	150	150	236	236	140	142	144	148	222	232	121	121	-9	-9	208	210	146	148	-9	-9	145	145	141	147	139	139	124	128	108	110	216	216	230	230	-9	-9	168
9354	144	146	130	138	140	140	148	150	136	136	-9	-9	146	150	228	236	134	140	144	144	228	232	113	113	86	108	-9	-9	138	148	-9	-9	133	135	-9	-9	143	143	130	130	104	110	220	220	228	230	156	156	168
16860	144	144	118	130	140	150	150	154	142	142	126	126	139	147	228	236	140	140	146	150	232	234	117	117	98	104	208	208	146	148	189	193	-9	-9	-9	-9	139	141	128	132	108	108	213	216	232	232	156	156	164
9345	-9	-9	118	130	140	142	154	154	142	142	120	120	146	151	228	236	136	138	144	150	228	232	121	121	-9	-9	208	208	146	148	-9	-9	143	147	139	141	151	153	128	128	110	112	214	216	228	228	-9	-9	162
9350	-9	-9	132	132	140	142	152	154	142	142	128	128	-9	-9	228	236	128	134	148	150	232	234	109	123	-9	-9	172	172	144	148	-9	-9	143	145	-9	-9	143	157	128	132	108	110	212	218	230	230	-9	-9	160
9353	-9	-9	118	136	140	154	148	150	136	142	116	126	146	148	236	236	140	140	144	144	228	232	123	123	-9	-9	208	208	140	146	-9	-9	137	145	139	141	143	151	128	132	110	112	210	216	204	232	-9	-9	162
16837	146	148	130	140	140	140	150	150	136	136	116	120	145	147	-9	-9	134	140	-9	-9	230	232	-9	-9	86	108	208	208	144	148	191	195	-9	-9	-9	-9	139	151	128	132	106	110	210	214	202	208	156	156	168
16845	144	146	118	136	140	140	142	150	136	142	120	128	147	147	-9	-9	138	140	-9	-9	232	232	-9	-9	98	100	208	210	140	144	191	195	-9	-9	-9	-9	143	151	124	128	110	110	214	218	202	230	156	156	166
16865	146	148	118	132	140	150	150	150	136	142	122	126	146	149	228	236	140	140	144	152	226	232	107	107	108	108	208	208	140	150	199	201	-9	-9	-9	-9	139	146	124	132	106	110	210	216	216	228	156	156	152
16757	146	146	132	136	140	146	148	150	136	136	120	126	146	149	228	228	126	136	144	148	232	232	113	113	112	112	216	224	144	144	195	199	-9	-9	143	143	153	153	124	130	110	110	210	218	214	218	170	170	166
16760	144	148	138	140	140	142	148	148	136	136	116	126	149	149	228	232	136	140	142	146	232	232	113	113	108	108	206	208	140	146	195	195	-9	-9	139	149	139	139	130	132	104	108	216	222	202	204	170	176	168
16774	142	144	130	130	140	150	156	156	136	142	120	126	147	154	230	230	126	138	144	144	230	230	117	117	112	112	208	210	146	148	197	201	-9	-9	143	143	141	143	130	132	104	104	214	220	216	232	156	156	166
16753	146	146	132	140	140	146	148	150	136	152	126	126	146	149	228	228	134	134	144	146	232	234	113	113	100	112	208	224	144	144	195	199	-9	-9	143	143	153	155	124	130	110	110	210	216	214	218	156	170	166
16756	144	146	130	140	130	140	148	148	136	152	120	128	146	149	226	228	134	134	144	148	232	232	113	113	86	100	208	216	144	144	193	203	-9	-9	-9	-9	151	155	124	130	110	110	206	216	214	234	156	156	166
16763	140	148	136	140	130	134	148	148	136	136	126	126	150	154	228	230	134	136	142	146	232	232	113	123	86	104	220	220	138	148	195	195	-9	-9	-9	-9	141	155	124	130	110	110	206	216	222	230	170	170	166
16764	144	144	138	142	142	146	138	152	136	136	120	126	146	151	228	228	134	134	148	148	226	226	113	113	108	108	214	220	138	146	195	195	-9	-9	137	141	139	153	130	130	110	110	206	218	202	214	156	170	168
16775	-9	-9	132	140	134	140	138	148	136	136	126	128	149	150	228	232	134	136	142	150	232	232	109	115	86	112	214	218	140	140	195	199	-9	-9	139	149	139	141	124	130	110	110	213	216	216	234	166	170	166
16786	-9	-9	134	140	140	142	148	150	136	136	126	126	150	158	226	228	132	142	148	150	232	232	113	113	112	112	208	214	144	148	195	195	-9	-9	137	141	141	151	124	130	110	110	216	218	214	218	156	170	168
16788	140	144	118	130	134	150	146	152	136	136	126	126	149	153	228	230	134	140	148	150	226	230	115	115	108	112	208	220	144	148	195	201	-9	-9	139	143	139	141	124	130	110	110	214	216	214	220	156	170	168
16793	138	138	118	138	130	146	148	152	136	136	122	128	146	149	228	236	136	136	150	150	230	232	109	121	86	86	216	220	144	144	197	197	-9	-9	-9	-9	143	153	128	130	104	110	216	216	214	218	156	170	170
16751	140	144	118	140	130	150	148	148	136	142	120	126	147	149	226	228	134	134	144	150	224	230	113	121	86	86	218	220	140	144	191	197	-9	-9	135	137	139	155	124	124	104	114	206	218	222	234	156	156	168
16755	-9	-9	132	136	130	140	148	148	136	152	120	126	146	149	228	228	126	134	144	146	232	234	113	121	112	112	208	216	144	144	195	203	-9	-9	-9	-9	151	153	130	134	110	110	210	216	216	234	156	170	168
16777	-9	-9	130	140	150	150	154	154	136	136	118	126	146	147	228	236	136	138	144	146	232	234	125	129	100	108	208	220	144	148	195	195	-9	-9	141	141	143	157	132	134	110	114	210	216	222	222	156	156	168
16782	144	148	140	144	130	140	148	152	136	152	120	126	145	149	228	232	134	136	146	148	232	234	113	113	86	112	216	218	140	144	195	197	-9	-9	-9	-9	143	157	130	132	110	110	216	216	214	228	170	170	170
16784	146	146	130	132	142	146	138	148	136	136	126	128	146	149	232	232	134	138	146	148	226	232	113	113	86	112	220	224	146	148	195	199	-9	-9	-9	-9	139	157	124	134	110	110	216	218	222	230	170	170	168
16787	144	148	138	140	130	140	148	150	136	152	126	126	145	146	228	232	134	134	144	144	232	232	113	113	104	112	220	220	140	144	195	199	-9	-9	143	143	153	157	124	130	110	112	216	216	232	232	168	176	168
16754	-9	-9	132	138	134	140	138	138	136	136	120	126	146	150	226	232	132	134	146	150	232	232	113	113	86	108	214	220	148	150	195	195	-9	-9	137	137	139	139	130	130	112	114	213	222	218	230	156	170	168
16758	144	144	130	140	140	150	150	152	136	142	116	118	144	147	228	236	134	140	144	144	230	232	-9	-9	108	112	208	210	140	148	199	201	-9	-9	143	143	143	157	-9	-9	104	110	216	222	214	230	156	156	164
16761	142	148	136	136	142	150	148	150	136	142	120	128	146	150	232	238	136	140	146	148	232	234	113	117	108	112	208	216	144	148	195	201	-9	-9	-9	-9	139	157	130	134	-9	-9	214	218	214	222	170	170	168
16792	-9	-9	118	140	140	146	138	152	136	136	126	126	147	154	226	232	134	136	150	150	232	232	113	115	86	108	214	220	144	148	195	197	-9	-9	143	143	141	143	130	130	110	110	216	216	214	222	148	156	168
16794	-9	-9	130	134	140	140	138	152	136	136	126	126	147	150	232	232	132	140	146	148	232	232	113	113	86	112	208	220	144	146	195	197	-9	-9	-9	-9	153	153	130	134	110	110	216	216	214	230	170	170	168
16772	-9	-9	124	138	140	140	138	152	136	142	120	126	146	152	226	232	124	140	148	154	228	232	113	113	86	100	208	218	144	146	195	197	-9	-9	-9	-9	139	153	130	134	108	110	214	216	202	228	156	176	168
16773	-9	-9	130	138	130	130	148	148	136	136	126	126	149	151	228	228	130	140	148	148	232	232	113	113	-9	-9	208	208	144	144	195	199	-9	-9	137	143	141	141	130	132	110	110	217	217	214	214	-9	-9	168
16781	140	140	132	136	134	140	-9	-9	136	136	120	126	149	154	230	236	136	136	144	146	226	234	113	113	108	112	216	220	146	146	195	197	-9	-9	141	141	153	153	130	132	110	110	216	216	202	222	156	170	168
16785	-9	-9	130	134	134	140	148	150	136	136	126	128	146	149	228	232	134	134	146	148	230	232	113	113	112	112	220	224	146	146	195	197	-9	-9	-9	-9	139	157	130	134	110	110	216	218	222	230	166	170	168
16759	-9	-9	130	140	140	146	148	150	136	136	126	126	146	149	228	228	134	136	144	144	232	232	-9	-9	108	112	220	224	144	148	193	199	-9	-9	-9	-9	153	155	124	134	110	110	206	218	214	218	156	170	166
17734	144	144	118	118	134	140	148	152	136	136	126	126	145	146	236	236	136	140	144	144	230	234	121	121	108	108	208	210	148	148	193	195	137	147	139	139	141	153	132	132	108	110	210	214	202	222	156	156	168
17737	144	146	130	132	140	150	146	148	136	142	126	126	153	153	228	228	136	140	144	152	232	234	119	119	108	108	208	210	148	148	189	191	137	139	139	143	139	153	128	128	110	110	216	216	228	228	156	156	168
17741	144	144	128	130	140	150	146	150	136	142	118	118	150	153	236	240	140	140	148	152	224	232	123	123	108	112	206	208	140	150	189	191	137	137	139	143	139	151	124	128	108	110	210	216	214	228	156	156	168
17504	144	148	130	138	144	146	150	150	136	142	118	118	139	146	230	236	140	140	144	148	228	232	-9	-9	86	86	208	208	144	144	193	201	137	143	139	141	153	153	124	132	110	110	216	217	222	228	156	156	162
17505	144	144	130	138	148	150	142	146	136	136	120	120	150	156	236	236	134	138	144	144	232	234	-9	-9	108	108	208	208	140	144	193	199	143	147	139	141	153	153	132	134	108	110	216	216	198	204	148	156	168
17506	130	144	116	118	146	148	138	138	136	142	118	120	145	147	228	236	132	138	148	148	232	232	-9	-9	108	112	182	182	146	150	195	201	143	143	141	141	139	139	128	128	110	110	216	216	230	232	156	156	166
17510	144	144	126	130	140	144	146	148	136	136	126	126	139	156	228	240	140	140	144	156	226	234	-9	-9	108	110	182	182	140	144	193	201	137	141	141	141	139	141	124	124	110	110	216	216	222	222	156	156	168
17511	138	144	118	118	140	150	156	156	136	136	122	122	145	145	228	236	140	140	144	144	222	224	-9	-9	108	108	208	208	146	146	193	193	143	143	139	139	139	153	128	132	110	110	216	217	230	230	156	156	162
17512	144	144	134	134	134	144	146	150	136	142	120	120	147	151	228	236	140	140	150	152	230	232	-9	-9	102	112	198	198	140	140	195	195	135	147	139	141	139	139	128	128	108	108	216	216	204	230	156	156	166
17513	146	146	118	118	140	140	146	150	136	136	124	126	147	151	236	236	136	138	150	150	224	232	-9	-9	86	108	206	208	140	148	193	201	137	137	141	141	143	147	128	128	110	110	214	214	202	202	156	156	166
17514	142	146	130	130	130	134	138	146	136	136	124	126	146	150	230	230	134	142	144	146	230	234	-9	-9	86	108	206	208	146	148	193	195	141	145	137	141	141	157	128	132	108	110	214	222	222	222	156	170	166
17518	146	148	138	138	144	150	146	154	136	136	120	120	140	153	236	240	140	140	144	150	226	234	-9	-9	86	108	182	208	146	146	195	199	141	141	139	143	143	143	132	132	104	110	214	220	222	234	156	156	164
17582	144	146	130	132	134	140	148	156	142	142	118	118	150	151	230	236	134	140	150	152	232	234	-9	-9	108	108	208	214	140	148	191	199	137	143	143	143	143	145	128	128	104	110	216	216	230	232	156	170	166
17585	144	146	116	118	140	146	138	150	142	142	118	120	145	146	230	236	140	140	144	150	224	232	-9	-9	86	108	206	208	146	148	191	197	139	143	139	141	141	153	128	132	110	110	218	220	202	204	156	156	166
17587	142	144	128	130	134	142	148	152	142	148	126	126	147	151	228	236	136	140	144	152	232	234	-9	-9	86	108	182	182	148	148	201	201	137	137	139	141	141	143	128	132	110	110	216	216	214	230	156	170	168
17589	142	144	132	132	140	144	154	154	136	142	118	118	146	151	228	230	136	136	144	150	232	234	-9	-9	86	86	206	208	142	148	199	203	143	145	139	139	143	159	128	134	110	114	216	216	228	230	156	156	162
17591	148	148	128	128	140	140	150	156	136	136	120	120	150	153	228	236	136	140	144	150	232	232	-9	-9	86	86	206	208	144	148	195	195	143	143	137	137	153	153	124	134	110	110	216	216	230	230	170	170	170
17592	144	146	118	118	132	140	150	150	142	142	126	126	139	145	226	228	136	140	130	148	226	232	-9	-9	86	108	186	186	144	148	197	203	137	143	139	147	139	157	130	130	110	112	216	220	214	230	156	170	168
17733	144	146	130	134	134	134	146	156	136	142	120	120	146	151	236	236	134	136	144	154	232	234	115	123	-9	-9	208	208	138	150	189	197	137	141	137	139	139	139	128	128	108	110	216	216	230	234	156	156	168
17736	144	144	118	118	134	150	146	148	142	150	126	128	146	150	228	236	140	142	144	152	230	232	123	123	86	108	208	210	146	146	193	203	137	143	-9	-9	139	139	128	132	106	106	210	216	220	228	152	156	166
17738	144	146	132	134	142	144	146	148	136	136	126	126	151	151	228	230	136	142	144	144	232	234	113	113	108	108	208	210	148	150	187	201	129	137	-9	-9	139	155	128	134	104	112	210	214	202	228	156	156	168
17740	144	146	120	130	130	140	146	146	136	142	120	120	139	151	230	234	126	140	148	150	230	232	121	121	86	112	208	210	144	148	191	195	135	137	-9	-9	143	143	122	130	108	110	214	216	214	230	156	156	168
17743	142	146	116	118	140	142	144	144	136	136	126	128	146	154	238	238	140	140	144	144	232	234	-9	-9	86	108	206	208	140	140	191	199	143	143	141	141	139	139	132	132	110	110	216	216	202	216	156	156	162
17507	144	148	118	118	140	144	146	146	136	142	128	128	153	153	236	236	138	140	144	144	230	232	-9	-9	108	108	206	208	140	150	199	201	137	147	139	139	141	163	124	128	110	110	216	216	202	230	156	176	162
17508	144	144	134	134	142	150	146	156	136	136	126	126	145	153	236	236	140	140	144	150	234	234	-9	-9	108	108	208	208	150	150	191	193	143	143	139	149	155	155	128	132	108	110	210	216	204	222	156	156	172
17517	144	150	118	118	140	150	138	154	142	142	126	126	143	154	236	236	134	140	144	150	232	232	-9	-9	112	112	208	208	140	150	195	195	139	139	-9	-9	139	139	128	132	108	110	216	218	214	230	156	166	170
17732	144	144	118	118	134	140	148	158	136	142	128	128	145	153	228	228	136	136	144	152	232	232	-9	-9	108	108	208	208	146	146	189	193	137	143	139	149	139	153	130	132	108	110	216	216	228	230	156	156	168
17581	144	144	134	134	140	150	154	154	142	142	122	122	150	153	226	236	134	142	144	144	230	232	-9	-9	86	108	208	210	146	152	191	195	143	145	139	139	143	153	130	132	110	110	216	216	198	230	156	156	168
17586	144	148	128	130	140	140	148	152	136	142	126	126	139	151	226	230	138	138	144	148	232	232	-9	-9	86	86	182	182	146	150	191	195	141	143	137	137	141	157	128	132	-9	-9	214	222	228	232	148	148	166
17588	144	144	132	132	140	148	146	152	142	142	120	120	151	153	230	236	134	140	144	154	232	234	-9	-9	86	102	198	200	140	148	193	201	137	137	139	139	153	155	128	132	110	110	214	217	198	230	156	156	162
17515	144	144	130	136	-9	-9	146	146	136	136	120	120	139	151	230	236	138	140	144	150	226	232	-9	-9	86	86	208	208	-9	-9	199	201	141	141	-9	-9	139	141	124	128	108	110	216	216	202	228	156	156	162
17516	-9	-9	118	132	140	150	148	148	136	136	118	120	145	151	236	236	140	140	144	152	232	234	-9	-9	-9	-9	192	208	144	146	197	199	141	147	141	141	139	143	132	134	108	110	214	214	206	228	-9	-9	166
17590	-9	-9	118	118	130	150	146	148	142	142	126	126	151	158	228	236	140	140	146	150	232	234	-9	-9	-9	-9	206	208	148	148	193	195	137	141	139	145	139	155	128	132	110	112	216	216	204	228	156	156	168
17580	-9	-9	118	118	140	150	148	150	142	142	126	126	139	153	228	230	140	142	144	146	214	232	-9	-9	-9	-9	208	216	146	148	173	191	137	143	139	139	141	141	128	128	110	110	214	214	228	232	-9	-9	162
17583	144	144	136	136	140	140	-9	-9	136	136	126	126	145	151	226	236	134	140	146	150	232	232	-9	-9	108	108	206	208	142	144	193	201	141	143	137	139	-9	-9	124	128	110	110	214	216	232	232	156	156	168
17735	-9	-9	130	130	140	140	146	146	136	142	126	126	146	151	228	228	140	140	144	150	232	234	-9	-9	-9	-9	204	206	140	146	193	197	137	143	139	143	139	153	128	128	110	110	214	216	226	228	-9	-9	168
17744	-9	-9	132	144	134	150	144	154	142	142	120	120	145	151	228	236	138	140	144	152	226	232	113	121	-9	-9	208	210	148	148	193	195	141	145	139	141	139	139	128	128	110	110	-9	-9	230	230	-9	-9	168
17730	144	148	132	132	140	140	148	148	136	142	118	118	151	151	236	236	136	140	144	150	230	232	-9	-9	86	108	206	208	140	146	-9	-9	-9	-9	139	139	139	163	128	132	-9	-9	216	216	230	230	156	158	168
19468	140	146	136	138	140	140	154	154	136	136	116	126	147	157	226	228	126	140	150	150	214	232	113	113	110	110	212	230	138	146	193	197	139	143	143	143	139	151	124	128	102	104	218	218	216	216	170	170	168
19474	144	146	136	136	142	144	146	152	142	142	126	126	141	151	226	228	136	142	132	150	232	232	113	123	98	110	200	208	144	146	195	199	139	141	143	145	141	151	124	124	104	114	212	216	198	202	156	170	166
19476	134	146	130	130	136	146	140	150	142	142	120	120	141	141	228	236	134	140	144	150	226	234	123	123	88	112	208	208	150	150	201	201	141	145	139	139	137	141	128	132	110	110	216	218	212	216	166	166	162
19475	134	138	130	142	140	144	150	152	136	150	120	126	151	153	228	236	140	140	150	150	232	234	123	123	108	112	208	208	138	148	195	201	-9	-9	137	139	139	143	122	132	110	110	216	216	198	230	156	166	168
19480	140	148	118	136	130	140	152	154	136	136	126	126	151	151	228	228	132	136	148	150	232	232	113	113	98	110	200	218	138	148	195	195	-9	-9	139	143	149	151	128	130	104	104	212	218	216	216	156	170	166
19469	140	148	130	138	140	140	144	148	136	142	126	126	145	151	218	228	134	136	144	148	232	234	113	113	108	108	-9	-9	142	148	195	201	-9	-9	139	143	139	141	132	132	102	112	218	218	212	216	148	172	168
19477	140	144	136	138	140	140	152	152	136	142	116	122	151	151	232	236	130	134	132	144	226	234	113	113	106	108	200	226	146	148	197	199	133	145	-9	-9	141	141	124	124	104	110	218	218	204	212	148	170	152
19479	144	148	128	134	130	142	-9	-9	136	136	116	126	145	147	228	228	134	138	144	150	232	232	119	119	88	106	200	218	138	138	191	195	135	139	143	145	151	151	130	134	102	102	216	216	216	228	170	172	164
19478	142	144	118	130	140	140	150	150	136	136	118	126	147	151	230	236	140	140	144	150	228	232	123	123	88	102	208	208	140	146	195	201	135	137	-9	-9	139	145	122	132	110	110	210	216	210	216	150	156	166
19471	144	146	136	136	-9	-9	152	154	136	136	122	126	147	153	226	236	136	142	144	150	230	236	113	123	88	108	200	208	-9	-9	197	203	133	135	-9	-9	151	153	124	132	102	104	214	218	202	212	156	170	168
19472	144	148	130	138	140	140	146	150	136	136	-9	-9	147	151	226	228	130	140	144	150	232	232	115	115	100	100	-9	-9	146	148	197	197	-9	-9	-9	-9	153	155	128	134	104	110	218	218	214	216	156	172	166
19466	144	144	134	136	140	140	154	154	136	142	122	122	151	153	228	228	134	136	144	150	232	232	-9	-9	104	110	-9	-9	144	148	195	195	-9	-9	-9	-9	151	151	130	132	104	110	216	216	216	216	170	170	168
9578	144	146	132	134	142	150	148	150	136	142	126	126	147	151	228	228	138	140	144	144	230	232	113	123	96	108	208	208	140	148	199	201	-9	-9	139	143	151	153	124	134	110	112	206	206	204	216	148	156	162
9583	130	144	118	130	146	150	138	138	136	150	120	126	139	145	234	236	132	134	144	148	228	234	113	117	88	112	-9	-9	150	150	195	195	141	143	141	141	139	149	128	130	110	110	216	216	202	230	176	176	170
9582	138	144	132	132	140	144	148	148	136	142	120	126	151	151	236	236	138	138	144	150	228	230	119	123	108	108	-9	-9	144	148	199	201	-9	-9	-9	-9	141	143	132	132	110	110	216	216	230	230	156	156	166
9575	140	146	132	136	142	142	138	156	136	150	126	130	147	153	228	228	140	140	144	152	232	232	113	113	86	86	-9	-9	140	144	-9	-9	-9	-9	143	143	141	151	124	124	108	108	216	216	214	216	148	156	162
9581	144	146	118	138	140	142	144	150	136	142	-9	-9	145	149	226	228	128	138	152	152	228	230	-9	-9	98	112	-9	-9	148	148	191	195	-9	-9	137	139	141	151	128	130	104	110	216	222	202	204	156	156	168
9577	130	144	118	128	140	140	146	146	136	136	-9	-9	151	151	228	234	138	138	144	148	228	234	121	123	88	108	-9	-9	-9	-9	195	199	-9	-9	135	135	141	141	130	134	110	110	214	216	210	222	148	148	164
9585	148	148	118	138	134	134	150	154	136	150	-9	-9	147	155	230	236	134	140	146	150	224	232	-9	-9	100	108	-9	-9	146	148	197	199	-9	-9	143	143	141	151	122	132	104	104	214	216	202	232	156	156	168
18534	146	148	118	136	142	142	146	146	142	146	126	128	147	147	228	228	140	140	146	150	222	226	123	123	108	108	208	208	146	146	193	197	133	143	139	139	151	155	132	132	108	110	216	216	202	230	156	156	168
18537	142	148	130	140	140	150	146	154	136	136	126	126	151	151	226	228	136	142	140	148	226	234	121	121	88	110	208	208	144	146	193	201	135	141	139	143	139	141	124	132	102	110	216	216	222	230	156	156	164
18541	146	148	118	130	150	150	152	156	136	148	126	132	151	151	230	230	138	138	134	144	224	232	121	121	110	110	208	208	140	148	201	203	141	143	141	147	155	159	128	134	110	112	214	218	216	222	150	156	168
18543	140	144	132	136	144	150	148	152	136	150	126	126	139	153	228	236	136	138	148	150	216	224	113	115	88	88	204	216	146	152	199	201	141	141	135	139	139	149	130	134	110	114	206	216	202	210	148	156	166
18546	144	146	126	132	142	150	150	156	136	148	120	130	151	153	228	228	136	136	144	144	226	232	115	115	88	112	208	208	146	146	199	201	143	145	137	149	153	157	128	130	110	110	216	218	216	232	156	156	162
18559	144	144	118	132	140	140	148	152	136	136	126	132	141	155	228	228	134	140	148	150	222	232	119	123	88	108	208	214	146	146	195	199	133	143	141	147	143	145	130	130	108	110	208	208	230	232	152	156	164
18526	142	144	130	136	150	150	150	150	136	142	126	126	139	151	228	236	138	140	144	144	232	234	121	121	104	104	208	208	-9	-9	203	203	143	145	139	139	155	159	134	134	108	110	216	-9	202	208	150	156	168
18536	144	148	118	136	140	150	154	158	142	146	120	126	143	153	228	236	138	140	144	150	222	234	121	121	88	108	208	208	-9	-9	195	199	135	143	135	143	155	159	124	124	108	110	214	218	230	234	156	156	166
18540	142	144	118	130	140	144	146	150	136	136	116	120	151	153	228	236	136	138	144	150	232	234	113	113	102	102	208	210	-9	-9	187	201	133	133	139	139	139	151	134	134	108	110	216	222	216	232	156	156	164
18545	144	148	118	134	140	152	146	156	136	154	120	126	151	151	228	234	138	142	144	148	230	234	-9	-9	108	110	202	216	144	146	195	199	141	143	139	143	139	141	128	132	108	114	216	216	216	232	150	156	164
18548	146	148	130	132	142	142	150	152	136	136	120	126	151	153	228	232	130	134	144	144	224	226	121	121	88	88	208	212	146	146	193	201	143	145	-9	-9	145	153	130	136	108	110	216	216	216	230	156	156	164
18556	148	148	130	132	134	150	150	156	142	142	126	126	151	151	224	236	136	136	144	150	224	224	119	121	88	108	208	208	140	140	197	197	141	141	135	141	143	143	128	134	108	108	214	220	198	222	156	156	150
18558	148	148	130	132	140	144	150	154	136	146	124	124	147	151	228	228	134	136	144	144	230	232	119	121	88	108	182	208	146	146	191	201	-9	-9	133	147	139	155	128	132	110	110	216	216	204	216	156	156	162
18529	144	146	130	130	140	140	144	152	136	136	120	126	151	153	230	236	140	144	144	148	232	234	113	123	-9	-9	208	210	-9	-9	195	201	133	133	139	141	143	147	132	134	110	112	216	216	222	230	156	156	168
18535	142	146	132	132	140	140	148	150	142	142	126	126	145	147	228	236	138	138	144	144	222	234	121	121	88	106	208	216	-9	-9	201	203	-9	-9	141	147	143	159	132	132	108	110	214	216	204	216	152	156	168
18538	-9	-9	130	130	140	148	154	156	136	148	120	126	139	151	228	236	140	140	144	144	232	232	117	123	102	110	208	208	144	146	193	201	-9	-9	141	141	141	143	130	132	108	110	210	214	204	240	154	156	166
18542	146	148	128	130	134	144	148	154	136	142	118	126	139	153	228	234	136	140	150	150	224	232	115	115	102	108	208	210	146	152	195	201	-9	-9	143	147	145	155	130	132	108	110	218	218	202	232	154	156	162
18544	-9	-9	118	130	144	154	138	158	136	148	126	132	139	153	228	230	134	138	144	146	224	232	121	121	88	110	208	208	144	146	201	203	137	143	-9	-9	143	149	130	134	108	110	216	218	202	214	156	156	164
18547	144	148	128	132	142	150	150	158	136	136	120	126	151	153	228	230	136	138	144	144	224	230	113	115	88	88	208	208	-9	-9	201	201	-9	-9	139	139	141	157	128	132	108	110	216	216	202	218	156	156	166
18525	144	148	130	130	-9	-9	154	158	136	142	126	132	-9	-9	228	228	138	140	144	150	226	230	119	123	88	102	208	216	-9	-9	199	201	143	143	139	139	139	157	132	134	110	112	214	216	204	222	156	156	166
18528	142	146	130	138	-9	-9	150	150	136	142	126	126	141	153	228	228	138	142	144	144	232	232	121	121	108	108	208	210	-9	-9	199	201	-9	-9	139	141	151	155	132	134	110	110	216	216	204	218	156	156	162
18539	146	148	130	136	144	150	144	154	136	142	120	126	145	147	230	230	134	140	144	148	222	226	117	123	88	102	208	216	148	150	-9	-9	-9	-9	-9	-9	143	153	124	134	108	110	214	216	198	230	156	156	168
18532	146	148	118	130	-9	-9	146	148	136	142	120	126	148	151	228	236	138	140	144	150	220	228	117	123	88	108	216	216	-9	-9	-9	-9	-9	-9	139	139	139	141	124	124	106	106	216	216	230	230	156	156	168
18527	-9	-9	132	132	-9	-9	150	150	136	136	126	126	-9	-9	228	228	140	140	144	144	224	234	123	123	-9	-9	208	216	-9	-9	201	201	143	147	139	143	143	143	132	132	108	110	214	216	220	230	-9	-9	168
18531	-9	-9	118	130	-9	-9	150	158	136	142	120	128	151	153	228	234	134	144	150	150	226	232	123	123	86	108	208	216	-9	-9	-9	-9	-9	-9	139	139	139	161	132	132	108	110	216	218	208	228	156	156	168
10082	144	148	132	132	140	146	150	154	136	136	126	126	146	156	218	236	134	140	146	148	224	228	-9	-9	100	110	-9	-9	146	148	201	203	135	137	143	147	143	155	130	134	102	110	210	216	214	230	148	168	164
10075	146	148	-9	-9	140	140	146	146	136	136	-9	-9	151	156	228	236	140	140	146	148	212	224	113	121	108	110	-9	-9	148	148	175	175	145	147	-9	-9	151	157	130	134	110	110	214	216	214	230	-9	-9	154
10097	144	146	134	136	140	148	-9	-9	136	136	120	126	144	150	218	226	136	136	144	152	232	234	121	121	88	108	208	208	148	150	175	191	143	143	143	143	141	141	128	132	108	108	210	216	214	220	148	170	164
10103	144	152	128	132	140	148	-9	-9	136	142	120	126	145	148	230	236	136	136	144	144	224	232	-9	-9	88	98	208	212	148	148	175	203	135	141	141	141	139	163	128	128	104	112	216	218	202	204	168	170	168
10088	146	146	136	140	140	140	152	154	136	136	122	126	146	151	218	236	134	140	146	150	224	224	121	121	104	110	-9	-9	148	148	189	197	-9	-9	147	147	143	149	134	134	110	110	214	216	214	216	148	156	164
10086	146	148	136	140	140	140	146	146	136	136	-9	-9	151	153	228	236	140	140	146	148	212	224	113	121	108	110	-9	-9	148	148	175	175	-9	-9	-9	-9	151	157	130	134	110	110	214	216	214	230	148	148	154
8105	144	148	118	132	140	140	146	156	136	136	120	126	145	151	228	236	140	140	144	150	224	228	121	123	86	104	-9	-9	144	146	183	201	143	143	139	141	141	159	128	132	110	110	214	216	204	230	156	156	168
8112	140	148	118	132	150	150	150	150	-9	-9	120	126	139	151	228	236	138	144	144	150	-9	-9	121	123	104	108	182	216	-9	-9	201	203	145	147	143	147	141	161	122	128	110	110	208	218	-9	-9	156	156	162
8118	146	148	132	140	134	134	-9	-9	-9	-9	126	126	141	145	228	228	140	140	150	150	-9	-9	121	121	108	108	182	182	-9	-9	197	201	145	147	139	139	141	141	132	132	110	110	216	216	-9	-9	156	156	168
10702	144	146	120	138	140	140	148	150	136	142	126	126	145	147	226	234	134	144	148	150	228	234	117	121	112	112	206	214	146	150	193	195	139	139	145	145	149	157	130	132	108	108	216	216	230	230	156	156	164
10707	140	142	130	136	140	140	154	156	136	142	126	128	148	153	228	236	136	144	144	148	220	232	121	121	86	100	184	206	148	150	201	205	145	145	139	141	141	143	130	134	110	110	216	218	202	232	156	156	166
10746	148	148	144	144	130	150	148	148	136	142	128	130	150	150	230	236	140	142	144	144	226	232	113	121	86	108	206	206	140	148	193	201	143	143	139	141	153	155	132	132	110	110	216	216	222	230	148	156	166
10753	142	144	120	144	134	140	148	150	136	142	126	128	145	147	226	236	140	140	148	154	232	234	121	121	108	112	206	206	140	148	201	203	143	147	141	141	139	153	128	128	108	108	214	216	232	232	156	156	166
10754	142	146	120	138	140	148	148	150	136	142	120	128	147	154	226	236	140	140	148	150	232	234	117	121	100	112	182	182	146	148	197	203	147	147	139	141	139	151	124	128	108	110	214	216	216	232	148	156	166
10755	142	146	130	130	134	134	150	150	136	142	126	126	150	150	230	236	134	140	150	150	230	232	115	121	108	108	206	206	150	150	195	195	139	143	139	145	147	151	122	132	110	110	216	216	230	234	156	156	166
10766	144	148	124	132	140	140	148	150	136	154	116	128	151	151	228	232	140	140	144	144	232	232	121	121	100	100	184	206	146	150	199	201	143	145	139	141	139	141	128	128	110	110	216	216	198	228	156	156	168
10767	144	146	120	132	140	140	150	150	136	142	116	120	147	150	228	236	134	140	144	144	232	232	121	121	100	112	206	206	144	148	193	201	135	143	139	141	141	155	132	132	110	110	214	216	230	232	156	156	168
10768	144	148	120	144	140	142	150	150	136	142	116	128	147	151	232	236	140	140	144	144	232	234	113	123	100	108	184	206	146	150	185	199	143	145	141	143	139	141	128	128	110	110	214	216	230	232	156	170	168
10774	144	146	120	120	140	150	148	150	136	142	126	126	151	153	228	240	136	140	144	150	226	232	121	121	108	108	204	206	140	148	199	201	143	147	137	137	139	139	124	132	108	114	210	216	204	230	156	156	166
10703	140	142	130	138	132	140	148	156	136	136	126	126	148	153	228	236	136	144	144	146	232	234	117	117	100	108	184	206	148	148	191	201	137	143	139	139	143	159	130	132	108	110	216	216	196	230	156	156	168
10730	146	148	120	132	142	144	152	152	136	136	126	128	141	150	236	240	140	140	148	150	224	224	115	115	86	108	204	206	-9	-9	191	201	147	151	147	147	139	139	124	132	108	108	214	216	230	232	156	156	162
10750	138	150	120	138	140	142	146	150	136	142	120	128	154	154	228	230	140	140	144	150	224	226	115	127	100	108	206	206	148	152	187	201	147	147	137	139	139	139	124	128	110	112	214	216	232	234	156	156	168
10752	144	150	130	132	140	152	150	154	136	136	116	128	139	145	228	228	140	140	144	144	224	234	113	125	100	108	206	206	140	144	193	205	137	143	139	139	153	153	122	130	110	110	214	216	212	232	156	156	168
10756	144	144	120	136	130	144	148	150	136	142	126	128	145	153	230	236	138	140	144	148	214	226	111	117	108	108	206	206	140	148	193	201	137	139	137	141	139	155	128	128	110	110	214	216	228	230	172	174	166
10758	-9	-9	134	140	140	142	148	150	142	142	120	124	145	149	236	238	136	140	148	150	230	230	119	119	100	108	204	206	144	146	193	207	143	143	137	137	151	153	124	126	110	110	216	220	228	232	170	170	166
10761	146	146	120	132	140	150	146	156	136	136	118	126	-9	-9	236	240	140	140	144	150	232	234	113	121	86	108	204	206	140	150	187	193	137	143	139	139	146	157	124	128	108	110	214	216	222	234	156	156	168
10770	144	148	132	134	132	150	146	150	142	142	120	120	140	146	230	238	136	140	144	150	224	232	113	113	108	108	206	212	-9	-9	173	197	137	143	135	139	155	161	132	132	108	110	216	216	228	228	150	156	160
10726	144	148	120	136	140	150	154	156	136	136	126	130	-9	-9	236	236	140	140	144	144	228	234	113	115	86	100	206	206	148	150	199	201	143	145	137	139	143	155	132	132	110	112	-9	-9	214	230	156	156	166
10729	146	148	140	144	132	134	150	156	136	136	126	128	147	153	230	236	138	140	144	148	214	226	123	127	86	102	-9	-9	140	144	195	199	135	143	139	139	157	157	122	128	110	110	212	216	198	232	156	156	166
10757	142	146	128	140	130	132	150	150	142	142	120	126	145	153	224	236	140	140	144	144	224	224	123	129	86	108	206	206	146	146	201	201	143	145	-9	-9	139	139	130	132	110	110	210	216	204	230	156	156	162
10760	144	146	120	128	130	138	138	146	136	142	126	126	-9	-9	236	236	140	140	144	144	226	234	117	117	86	108	206	208	144	150	187	201	141	145	-9	-9	139	153	122	132	110	110	214	216	204	230	156	156	168
10732	148	148	120	144	144	150	138	152	136	136	122	128	148	153	236	240	140	140	148	150	224	232	121	121	86	108	206	206	140	144	191	205	145	151	-9	-9	139	143	-9	-9	108	108	214	216	230	232	156	156	162
10742	146	148	120	130	144	148	146	150	136	142	120	120	-9	-9	230	236	130	140	144	150	226	232	121	121	86	108	206	214	-9	-9	195	199	141	143	-9	-9	139	155	122	128	108	110	216	216	202	230	148	148	168
10769	-9	-9	130	132	-9	-9	142	148	136	136	118	126	-9	-9	226	236	136	138	148	150	228	228	117	121	100	108	206	206	146	148	197	201	135	137	139	139	139	139	124	128	108	108	216	216	204	204	144	170	162
10728	144	148	128	140	140	150	152	154	136	142	126	126	148	151	236	236	-9	-9	148	148	-9	-9	121	121	100	108	204	206	140	150	193	205	-9	-9	139	145	139	139	122	132	108	110	214	216	-9	-9	156	170	-9
10733	-9	-9	122	132	144	144	150	154	136	142	122	126	141	146	-9	-9	140	140	-9	-9	228	234	-9	-9	86	108	206	206	148	148	191	201	129	143	-9	-9	153	155	128	132	108	110	214	216	198	230	170	170	166
17875	140	146	132	140	134	154	148	154	136	142	120	120	149	153	228	228	140	140	144	144	230	232	121	125	100	110	206	208	148	150	189	195	135	147	131	141	139	159	128	128	110	110	216	220	222	230	156	156	148
17882	144	144	124	128	138	140	150	150	136	142	124	126	153	154	228	232	138	140	144	144	232	232	111	123	86	86	206	208	138	150	185	193	135	143	139	147	141	151	128	128	110	110	216	216	230	230	156	156	162
17897	146	146	130	136	140	154	148	150	136	142	126	126	145	156	228	228	134	140	148	150	228	234	113	123	108	108	182	208	148	150	195	195	139	149	141	143	153	153	122	128	108	110	216	218	204	204	156	176	162
17911	138	146	132	132	140	140	152	158	142	152	120	120	147	155	228	236	134	136	150	152	234	234	119	119	86	106	204	206	144	148	189	195	145	145	139	141	151	151	128	128	108	110	216	216	202	232	156	156	162
17859	142	144	130	130	134	140	146	150	136	142	126	126	150	151	230	236	134	138	144	148	224	232	115	123	108	112	182	208	118	144	195	203	147	149	-9	-9	139	144	128	130	108	110	214	216	204	224	156	170	162
17860	144	144	136	138	144	146	146	150	136	142	126	126	151	152	234	238	134	136	144	148	212	232	121	121	86	86	206	220	148	150	201	203	141	143	-9	-9	151	157	128	128	110	112	216	216	208	230	156	156	154
17861	140	148	130	138	134	140	148	150	136	142	116	116	140	140	228	236	134	142	144	148	232	232	121	121	108	108	208	208	140	144	195	203	141	145	-9	-9	151	153	122	128	106	108	214	216	204	208	156	156	162
17865	144	148	134	138	140	144	146	154	136	136	126	126	145	152	234	236	136	140	144	148	232	232	-9	-9	86	100	218	220	148	150	195	197	135	143	139	141	151	157	128	128	110	110	216	216	208	230	156	156	154
17869	134	146	130	132	140	140	148	148	136	136	126	126	150	151	228	236	138	140	144	150	214	230	117	117	102	108	208	208	140	144	189	201	143	147	143	147	139	146	130	130	106	108	210	217	204	230	148	156	162
17880	144	144	136	138	140	140	150	150	136	136	118	118	150	151	228	240	138	140	144	144	226	234	117	117	108	108	182	182	140	148	187	193	137	143	139	139	153	157	128	130	108	110	-9	-9	204	204	148	156	152
17881	140	148	130	130	140	140	138	154	136	142	118	118	150	153	228	232	124	134	144	148	228	232	113	113	86	108	206	208	148	151	173	199	147	147	139	139	155	159	124	128	110	110	-9	-9	198	222	148	148	148
17893	146	146	130	130	140	140	150	150	136	142	120	120	145	153	230	232	130	142	146	146	230	232	117	117	86	86	206	208	140	150	195	195	143	143	-9	-9	139	146	128	128	106	110	216	216	198	198	156	156	168
17909	144	146	140	140	140	140	138	150	136	136	120	124	151	151	236	236	134	140	144	148	232	232	-9	-9	86	102	208	208	144	148	197	197	139	143	143	147	151	153	124	130	108	114	210	216	230	232	156	156	162
17910	144	146	130	132	140	152	148	150	136	142	120	120	145	151	232	234	138	140	144	148	228	232	113	121	86	110	208	208	140	142	195	197	141	147	-9	-9	139	157	134	136	108	114	216	218	202	204	156	156	166
17866	144	146	132	132	136	150	146	156	-9	-9	118	118	151	151	234	236	136	146	148	148	230	232	113	121	86	108	206	208	144	144	193	193	145	145	-9	-9	139	141	128	130	110	110	216	216	216	222	156	156	160
17868	148	148	130	132	134	150	152	152	136	142	118	118	151	153	228	238	140	140	144	152	232	232	-9	-9	86	108	206	208	146	148	201	203	135	145	-9	-9	155	163	124	128	110	110	216	216	214	222	156	156	168
17870	142	148	132	132	140	150	150	156	136	142	120	120	145	145	228	230	136	138	144	146	228	232	121	121	108	112	206	208	146	148	195	201	145	149	-9	-9	139	153	130	132	108	110	216	220	204	230	156	178	162
17872	146	148	134	138	134	140	146	148	136	146	126	126	151	153	228	230	138	140	144	144	234	236	-9	-9	98	106	208	208	144	150	193	197	141	141	143	143	146	151	124	134	108	112	216	216	230	234	156	156	162
17873	144	148	132	132	140	144	144	146	136	142	116	116	145	149	230	240	134	142	144	144	226	234	-9	-9	102	108	216	230	148	148	185	201	135	143	-9	-9	149	153	128	130	110	110	214	216	222	228	156	156	162
17894	144	148	134	138	140	142	146	158	136	148	120	120	151	157	228	236	134	136	144	144	226	230	117	117	100	108	206	208	144	150	195	195	143	143	-9	-9	155	157	130	136	106	108	-9	-9	212	232	156	156	168
17858	144	150	130	130	140	140	146	152	136	142	126	126	151	151	236	236	134	144	144	148	232	234	-9	-9	98	112	206	208	148	151	201	201	135	135	139	141	146	146	122	134	110	110	218	224	204	232	156	156	162
17863	138	144	128	130	130	140	144	158	136	142	118	118	145	151	228	236	130	138	144	146	232	234	-9	-9	108	108	208	210	148	152	193	201	135	147	139	139	151	151	128	132	110	110	216	216	208	230	-9	-9	164
17864	-9	-9	128	134	130	144	146	156	136	142	124	126	151	151	228	236	136	138	144	148	232	232	-9	-9	86	86	206	208	144	144	197	201	145	149	137	139	151	159	128	128	110	110	214	218	204	210	156	178	160
17867	144	144	128	130	144	144	146	148	136	142	120	120	139	150	232	236	134	140	144	150	224	228	121	121	86	112	206	208	150	152	195	203	137	147	143	143	139	141	124	130	110	110	210	214	222	230	156	170	168
17876	144	146	128	134	140	142	142	142	136	142	118	118	140	140	234	236	134	140	144	148	224	236	-9	-9	102	108	212	220	148	151	193	201	135	147	-9	-9	151	153	128	132	110	110	214	220	216	222	156	170	162
17877	134	140	130	130	134	140	144	146	142	150	126	126	151	151	228	228	140	142	144	144	232	232	-9	-9	112	112	206	208	140	146	195	201	135	143	-9	-9	139	141	132	134	108	108	218	218	208	230	148	170	164
17883	144	150	116	118	140	150	138	150	136	142	118	120	147	149	228	230	128	140	144	144	224	232	-9	-9	100	108	208	220	144	150	175	195	145	145	141	141	157	157	128	134	110	110	210	214	202	228	148	156	162
17898	-9	-9	132	132	130	154	146	152	136	142	126	126	151	154	224	236	138	140	144	148	224	232	115	115	-9	-9	198	198	140	140	197	199	143	153	143	147	153	159	128	128	104	108	210	216	202	230	-9	-9	168
17862	-9	-9	134	136	140	140	148	154	136	142	126	126	153	153	228	228	136	138	144	144	232	234	-9	-9	86	96	206	208	148	150	199	205	143	145	137	137	159	161	128	130	114	114	216	224	222	232	-9	-9	152
17879	144	144	118	118	140	140	146	150	136	142	126	126	139	145	226	240	134	140	144	148	230	232	-9	-9	108	108	206	208	140	148	195	195	139	149	-9	-9	139	159	128	132	108	110	210	216	204	222	156	176	164
17884	144	146	136	136	-9	-9	150	160	136	142	120	120	-9	-9	234	236	136	138	144	146	232	238	-9	-9	108	112	206	208	-9	-9	197	201	141	143	-9	-9	151	157	128	134	102	110	214	216	230	234	148	156	168
8722	144	148	118	138	148	150	146	156	136	142	116	120	141	141	228	228	140	142	144	144	232	234	121	127	108	108	208	208	144	150	201	201	137	147	139	141	151	153	122	130	110	110	214	216	198	204	156	156	168
8723	146	146	130	134	140	150	144	152	136	142	120	120	-9	-9	228	228	140	140	144	150	214	226	123	123	86	86	208	208	-9	-9	195	201	135	143	135	135	143	159	132	132	110	110	216	216	204	204	154	156	162
8726	142	144	130	138	140	148	146	156	136	136	118	126	151	151	226	236	138	140	148	152	232	232	115	117	86	108	-9	-9	142	146	-9	-9	141	145	145	147	139	155	124	132	108	110	216	216	212	234	152	170	162
8748	146	146	130	134	134	140	150	150	136	142	126	130	153	154	230	236	138	140	146	148	224	232	123	123	108	108	-9	-9	140	144	193	197	143	143	141	141	139	157	132	134	110	110	214	214	222	230	156	156	168
8752	140	144	132	138	148	150	152	156	136	142	116	120	145	151	228	228	136	142	144	150	224	232	121	127	86	112	-9	-9	140	144	197	203	143	145	139	147	146	146	128	132	108	110	216	216	204	230	156	156	166
8753	-9	-9	118	138	152	156	146	158	142	150	120	126	152	153	236	238	140	142	144	144	226	234	123	127	108	108	208	208	138	150	197	207	135	143	139	147	141	159	128	132	110	110	216	216	204	204	152	156	168
8754	146	148	118	128	150	150	138	156	136	142	118	118	148	150	226	228	140	142	144	152	234	234	117	117	108	112	-9	-9	140	150	197	197	141	147	135	135	141	161	132	132	110	110	216	216	216	228	156	172	162
8724	142	144	118	130	140	150	146	156	136	136	118	120	151	151	228	228	142	142	150	150	234	238	121	123	86	86	-9	-9	144	148	193	201	135	141	135	141	143	151	124	128	108	108	216	216	196	204	156	156	166
8751	-9	-9	142	142	150	150	146	146	136	142	126	126	-9	-9	228	236	132	136	144	144	224	232	117	127	106	108	208	216	142	148	195	201	143	143	-9	-9	141	155	128	134	110	110	214	216	204	208	156	156	166
8725	-9	-9	118	130	140	144	156	156	136	136	-9	-9	151	151	230	236	140	142	144	144	226	232	121	121	86	106	-9	-9	140	150	197	197	141	143	139	141	143	146	128	132	108	112	214	216	230	230	148	156	166
18874	140	146	116	132	140	146	138	150	136	142	126	130	153	155	228	236	138	138	144	150	224	232	121	121	98	110	208	208	148	150	201	201	135	141	139	139	141	155	130	132	110	112	216	218	204	230	148	176	162
18875	144	144	116	134	140	140	154	154	136	142	118	120	145	153	224	238	134	142	146	150	224	228	115	123	104	110	208	216	148	148	193	201	139	145	139	143	141	155	130	132	106	114	214	216	204	230	156	170	162
18876	142	148	134	134	142	150	146	156	136	136	126	126	150	156	228	236	138	138	144	144	232	232	121	121	86	112	208	208	140	146	201	203	145	145	139	139	139	141	134	134	108	110	214	216	222	230	156	156	168
18877	144	148	134	140	150	150	150	150	136	136	126	128	155	155	228	236	136	140	144	152	232	232	115	123	98	108	208	220	144	148	201	207	139	139	139	141	153	157	130	130	110	110	216	216	208	212	164	164	164
18878	146	150	116	138	140	140	142	150	136	142	120	128	146	153	230	236	136	140	144	144	228	234	113	123	108	112	208	208	146	148	197	201	145	147	139	139	141	151	122	130	110	110	216	218	202	230	156	156	162
18880	144	148	130	132	132	148	150	158	136	136	126	126	150	150	228	236	134	140	148	150	228	232	111	111	108	112	200	208	150	150	189	201	145	147	139	145	141	151	132	136	110	110	208	218	208	234	148	156	164
18881	142	146	114	130	138	146	146	148	136	148	120	126	140	145	228	232	140	142	148	150	224	232	111	121	98	98	208	210	144	148	201	201	145	147	139	149	145	153	130	132	108	112	214	216	222	230	152	152	168
18883	142	144	132	132	140	140	140	158	136	150	126	126	153	153	228	236	128	140	144	144	230	234	127	127	86	108	208	208	140	146	193	197	143	145	139	141	155	161	124	132	110	110	216	216	204	208	156	170	168
18886	130	150	116	136	146	146	152	154	136	136	122	126	150	152	228	236	134	134	144	150	214	224	111	121	86	86	208	210	140	146	199	201	135	145	139	139	139	141	128	130	104	110	216	216	222	228	152	156	162
18887	144	148	128	138	140	140	152	154	136	146	126	126	141	153	226	236	132	140	144	144	234	234	121	121	110	110	208	208	140	148	199	205	135	141	139	139	139	143	128	132	110	114	216	218	204	220	156	156	166
18888	144	144	132	134	142	150	146	146	142	142	122	126	151	153	228	236	126	134	142	150	222	232	121	121	102	112	208	208	144	150	187	195	141	145	139	145	139	141	128	134	108	110	214	216	216	230	156	176	154
18890	144	148	134	140	138	142	146	146	136	150	126	126	145	151	228	230	136	142	148	150	222	234	113	123	86	108	208	210	144	148	199	201	137	143	135	139	141	155	128	132	102	112	216	218	210	230	156	156	162
18891	140	140	116	138	134	140	146	150	136	136	124	126	153	155	236	236	136	136	144	152	224	224	115	123	108	108	208	208	144	150	193	193	135	145	139	143	143	157	124	132	110	110	216	216	208	212	164	164	162
18892	144	146	134	138	142	144	150	152	136	146	116	126	150	150	228	236	136	138	144	144	224	234	117	119	86	112	208	216	146	148	199	201	143	143	135	135	139	153	124	128	104	110	216	216	222	222	156	156	162
18893	144	148	134	136	134	140	150	154	136	136	126	126	148	148	228	238	136	140	148	152	224	232	115	123	98	108	208	210	148	150	195	201	145	145	139	139	141	153	130	132	110	110	216	224	212	212	164	164	162
18894	140	140	130	130	132	150	150	154	136	136	118	126	139	150	228	236	136	136	152	152	222	234	115	121	86	108	208	210	146	150	193	207	139	147	143	143	143	153	124	130	108	110	214	216	208	230	152	152	164
18895	144	144	130	136	140	142	154	156	136	142	116	124	145	151	218	228	132	136	146	150	228	234	115	115	108	110	182	206	146	148	195	197	143	147	139	141	155	161	124	128	110	116	210	216	202	222	148	156	162
18896	144	148	116	134	144	148	144	150	142	142	120	126	147	147	236	236	134	136	144	144	232	234	123	123	86	108	208	214	144	148	197	201	141	143	139	139	151	161	128	128	110	114	214	216	204	214	168	168	162
18879	130	146	132	142	142	144	152	154	136	148	126	126	148	150	234	236	132	138	144	144	224	232	123	123	86	86	208	216	138	150	197	205	135	145	-9	-9	151	151	124	128	110	112	216	216	202	232	148	178	168
18889	144	144	134	136	134	150	146	156	142	142	126	126	139	147	228	228	138	142	144	152	232	232	121	121	112	112	208	208	144	148	195	197	141	145	-9	-9	148	151	124	128	104	108	216	216	218	230	148	156	162
18897	-9	-9	116	140	140	146	144	146	142	142	126	126	139	145	236	236	134	140	144	152	224	232	121	121	110	110	208	208	138	150	201	201	147	147	135	141	141	141	124	134	108	110	216	216	196	222	148	172	168
18884	140	148	132	142	148	150	150	150	-9	-9	124	126	-9	-9	228	236	140	142	144	146	222	234	121	123	86	108	208	216	148	148	195	197	145	145	139	141	157	157	130	132	110	110	214	216	212	216	152	172	154
18882	144	146	116	130	144	150	-9	-9	136	136	120	126	148	150	224	226	132	136	144	152	228	234	121	121	102	108	182	206	148	148	199	199	143	145	139	147	143	155	124	124	108	110	210	216	222	222	150	174	164
18885	144	144	128	134	134	146	-9	-9	140	150	120	128	147	150	236	236	134	134	148	150	224	228	113	113	86	104	208	220	140	144	195	197	135	139	139	141	-9	-9	128	134	110	110	214	216	232	234	156	156	152
5369	144	144	130	136	140	148	144	150	150	150	126	126	145	146	228	236	140	142	150	150	226	230	113	123	100	112	208	208	140	146	191	195	145	145	141	147	143	153	128	130	106	108	216	216	198	232	156	156	162
5370	146	146	138	144	140	144	144	150	138	142	120	120	145	156	228	236	126	134	144	152	232	234	119	121	86	108	210	220	146	146	193	201	143	145	137	143	139	157	128	128	110	110	210	216	222	230	176	176	162
5374	144	146	118	134	130	140	156	156	136	142	122	126	153	153	236	236	138	142	144	150	232	232	117	127	86	100	208	208	144	148	197	201	145	145	147	147	139	143	128	128	108	108	216	216	198	230	148	148	168
5397	144	144	118	130	140	140	146	150	136	142	116	126	146	153	236	236	128	134	144	154	232	234	117	121	108	108	214	224	144	144	193	201	143	145	141	143	155	161	124	132	110	110	216	216	230	234	156	156	166
5398	146	146	118	136	130	132	156	156	136	136	118	126	147	149	228	236	138	140	144	148	230	232	103	123	108	108	208	208	148	148	191	201	143	143	139	141	157	157	124	124	104	110	216	216	198	230	170	170	170
5409	144	146	130	140	140	140	150	154	136	142	120	126	149	156	236	236	128	140	144	144	232	232	113	117	100	102	182	208	148	150	191	195	145	145	137	139	143	151	124	124	110	110	210	216	222	222	156	156	162
5410	144	146	138	144	140	144	150	150	136	142	120	120	138	151	228	236	142	142	144	150	226	228	113	113	86	110	182	224	148	148	191	191	145	145	139	143	143	143	124	128	110	112	214	216	202	230	148	156	162
5361	138	146	118	134	140	140	150	154	136	150	116	126	147	151	234	236	136	140	146	152	232	236	113	123	86	112	208	210	146	146	197	201	143	145	135	141	139	139	122	122	108	108	214	216	198	222	148	176	168
5363	148	148	132	138	140	144	148	150	136	136	120	120	153	156	230	232	134	142	148	150	224	232	115	123	86	100	208	220	144	146	191	191	143	145	143	147	143	151	122	122	106	108	216	216	202	204	156	156	166
5368	140	144	118	130	132	140	150	156	136	142	120	130	149	151	228	236	138	140	144	154	230	232	113	127	86	108	208	210	148	148	191	201	143	145	139	141	143	143	124	128	110	110	214	222	230	230	156	156	168
5378	146	148	132	134	140	154	148	158	136	138	126	128	145	151	228	236	140	142	144	150	228	230	-9	-9	100	108	208	208	144	148	191	201	143	143	139	139	143	157	128	132	108	110	216	216	214	230	156	156	164
5391	138	146	136	136	130	132	156	156	136	142	118	126	-9	-9	228	236	140	140	148	148	230	232	123	127	108	108	208	208	148	148	201	201	143	143	141	141	143	157	124	124	104	110	214	216	198	230	156	156	168
5396	138	138	118	130	140	154	130	156	136	150	120	126	-9	-9	228	236	112	140	144	154	228	232	117	117	100	108	212	224	138	148	193	199	145	145	141	147	143	157	122	132	104	108	212	216	198	222	148	156	162
5407	146	148	118	130	130	140	150	156	136	150	118	126	147	149	236	236	138	140	144	150	232	232	117	123	108	108	208	208	148	148	197	201	143	145	-9	-9	139	143	124	128	110	110	212	216	198	230	170	170	168
5373	144	144	130	134	132	154	148	150	136	138	116	126	151	153	228	236	140	142	150	154	226	232	113	123	86	108	208	210	-9	-9	193	201	143	143	141	147	141	143	128	130	108	110	210	216	198	230	148	176	162
5390	142	144	132	134	144	148	150	158	138	150	120	126	151	153	228	236	138	138	148	150	230	234	111	113	108	108	208	208	-9	-9	193	197	137	143	143	147	143	143	124	128	108	110	216	216	216	222	156	156	168
5400	138	148	118	118	132	140	150	158	138	150	120	126	150	156	236	236	136	138	144	154	228	232	113	117	86	108	212	214	138	146	187	199	141	145	139	141	153	153	128	132	104	110	212	216	202	230	148	156	168
5411	144	144	138	140	140	140	150	150	142	142	126	126	145	149	228	234	138	140	144	152	232	232	113	123	100	108	208	224	-9	-9	199	203	135	145	141	147	139	143	128	128	110	110	216	216	198	202	156	176	162
5413	144	144	118	140	140	140	150	158	138	142	118	126	149	151	234	234	138	142	144	144	232	232	113	127	100	108	216	224	-9	-9	191	203	135	143	-9	-9	143	143	128	128	110	110	216	216	198	222	156	176	166
5415	144	144	118	138	140	144	158	158	138	138	118	118	150	151	234	236	142	142	144	152	228	232	127	127	100	108	208	216	-9	-9	191	197	137	143	139	141	143	143	128	128	110	110	216	216	202	222	156	156	162
5416	144	144	138	138	140	144	150	158	138	142	118	126	-9	-9	234	234	140	142	152	152	232	232	123	127	100	108	208	208	-9	-9	191	203	135	143	141	147	139	143	128	128	110	110	216	216	202	222	156	156	162
5417	144	144	118	134	140	140	150	150	136	138	118	126	150	153	234	236	138	138	150	152	224	232	123	123	100	108	208	208	-9	-9	197	201	135	145	139	141	139	143	128	128	110	110	216	216	202	222	156	156	162
5418	144	146	118	130	134	144	150	150	136	142	120	126	150	151	234	236	136	140	150	152	228	232	113	123	86	108	182	206	140	148	201	201	135	145	139	143	139	139	124	128	110	110	216	216	222	228	156	156	-9
5419	144	148	134	140	150	154	144	156	136	136	120	126	-9	-9	226	234	138	142	152	154	214	232	113	123	108	108	208	208	146	150	195	199	141	145	141	143	143	143	128	128	102	108	214	216	198	232	148	156	166
5420	144	144	118	140	140	144	150	158	138	142	118	126	145	150	234	234	140	142	152	152	228	232	123	127	100	108	208	208	140	140	191	203	143	145	141	147	143	143	128	128	110	110	216	216	202	222	156	156	-9
5376	146	146	118	132	140	140	148	150	150	152	126	126	150	154	228	228	128	138	144	150	224	228	-9	-9	86	86	212	216	-9	-9	191	197	143	145	139	147	139	139	126	128	108	110	216	216	214	230	156	156	-9
5385	140	142	134	134	130	150	144	156	136	136	120	120	-9	-9	234	236	140	144	148	148	230	232	121	127	86	86	208	210	148	148	191	201	145	145	145	147	139	157	128	128	108	108	216	216	204	214	156	156	168
5393	138	146	132	138	140	140	148	148	150	150	120	126	147	150	228	236	128	140	150	152	228	232	-9	-9	86	108	208	216	-9	-9	195	197	143	145	139	147	139	151	128	128	108	110	214	216	214	230	156	156	164
5394	146	148	118	138	132	140	148	148	136	142	120	126	147	154	-9	-9	136	140	150	152	232	236	117	123	100	108	182	182	148	148	185	195	143	145	-9	-9	139	143	128	128	108	110	216	216	202	228	176	176	162
5395	144	144	132	132	140	150	146	148	136	136	120	126	145	147	230	230	138	138	-9	-9	228	232	113	121	100	100	208	228	140	148	193	201	137	143	139	139	139	151	128	132	108	110	210	216	216	234	156	156	-9
5404	144	144	134	134	144	148	150	158	142	150	122	126	143	151	228	236	138	138	150	150	230	234	113	119	108	108	208	208	144	148	193	197	143	143	139	147	143	143	128	128	108	108	216	216	222	230	156	156	-9
5408	144	148	134	134	134	144	150	150	136	136	120	126	-9	-9	230	232	136	140	144	148	232	234	123	123	100	108	210	214	146	146	193	193	143	143	139	147	143	143	120	126	108	110	214	216	198	198	150	176	-9
5423	144	146	130	138	144	144	146	150	136	136	120	120	153	156	236	236	138	140	144	144	232	232	111	117	108	108	-9	-9	140	140	201	201	135	137	-9	-9	143	143	128	128	102	108	216	216	202	208	156	156	162
5412	144	144	118	118	140	150	150	150	138	138	118	118	-9	-9	234	236	138	142	144	150	230	232	123	127	108	108	208	208	-9	-9	191	197	137	145	139	141	143	143	128	128	110	110	216	216	222	234	156	156	162
5422	144	144	132	140	134	140	146	150	136	136	120	120	150	153	226	234	138	140	144	144	228	232	113	123	108	108	208	208	146	146	201	203	137	137	141	147	139	139	124	124	108	110	216	216	208	222	156	156	166
5362	138	146	130	136	140	140	150	156	136	136	126	130	149	153	228	236	-9	-9	148	148	230	232	113	123	86	108	208	210	144	148	191	199	143	143	139	141	139	157	124	128	104	110	-9	-9	198	202	156	156	-9
5381	144	146	118	136	140	140	150	156	136	142	126	130	147	153	-9	-9	140	142	-9	-9	230	232	-9	-9	86	108	208	210	144	148	199	201	143	145	-9	-9	143	157	128	128	104	108	216	216	198	230	156	156	168
5399	142	146	118	138	132	154	150	150	136	142	118	126	145	147	-9	-9	126	140	-9	-9	224	232	-9	-9	102	110	208	210	140	146	191	195	143	143	-9	-9	139	157	122	128	110	110	216	216	202	216	156	156	166
5414	144	144	118	140	140	144	150	158	138	138	118	126	149	150	228	234	-9	-9	152	152	232	232	113	127	100	108	216	224	140	140	191	203	135	143	141	147	143	143	128	128	110	110	-9	-9	198	222	156	176	-9
5421	144	144	118	138	140	140	150	150	142	142	126	126	153	156	228	236	-9	-9	150	150	224	230	123	123	104	108	208	208	-9	-9	193	197	137	143	141	143	143	151	128	132	110	110	-9	-9	198	230	156	156	-9
11806	144	146	128	136	140	140	138	146	136	136	126	126	146	149	230	236	134	136	150	150	230	232	113	121	108	108	218	220	146	148	197	201	143	145	141	145	141	153	124	130	104	110	216	217	204	232	166	166	168
9417	126	144	128	134	142	142	140	156	138	152	126	126	149	149	228	234	132	134	144	146	232	232	115	115	100	112	212	228	146	146	183	195	143	143	143	143	141	143	132	132	104	110	206	222	218	218	154	170	164
9418	144	144	130	132	142	154	140	140	136	138	120	126	151	151	228	228	128	138	144	144	228	234	113	113	98	98	208	218	144	148	183	193	141	141	143	143	141	143	132	134	112	112	206	217	216	232	148	148	164
9423	146	148	128	132	142	146	144	156	136	150	116	126	-9	-9	226	230	134	136	144	146	230	234	115	115	86	108	208	208	148	148	195	199	143	145	137	141	139	141	124	134	112	114	216	217	216	216	154	170	168
9496	144	146	134	140	142	144	138	154	136	148	120	126	145	145	224	234	132	132	134	144	228	236	-9	-9	98	108	212	214	-9	-9	193	199	141	141	141	145	139	151	130	134	104	114	216	216	216	216	156	170	166
11867	130	144	130	132	130	142	154	156	128	136	126	126	147	151	228	230	134	138	144	146	224	230	113	113	100	108	198	208	144	148	193	193	141	143	141	145	145	157	124	132	110	116	206	218	216	216	148	148	166
11866	144	146	140	142	130	142	150	150	150	150	120	126	151	156	228	228	134	138	144	150	224	234	-9	-9	86	96	208	208	146	148	189	195	141	141	137	143	139	139	122	130	106	106	216	218	216	218	148	184	164
11851	130	142	132	138	138	142	138	138	128	148	124	126	143	150	234	236	134	138	132	144	224	234	115	115	96	108	208	208	148	148	193	193	143	145	141	143	147	151	130	130	104	114	-9	-9	216	218	148	154	-9
4991	144	148	134	134	130	140	154	154	136	136	124	128	150	151	230	236	138	138	144	148	226	234	117	117	102	112	208	208	140	148	185	195	141	143	137	137	151	151	122	132	110	110	216	220	228	230	148	158	-9
8049	144	148	130	136	140	140	148	164	136	136	124	126	145	147	232	236	134	144	150	150	232	232	117	117	86	108	208	208	138	146	195	197	147	149	139	139	155	157	130	130	110	110	214	216	230	230	156	156	166
8052	138	144	118	128	144	146	146	148	136	136	120	126	145	153	224	228	130	140	144	150	232	238	113	115	108	108	208	208	146	150	195	201	143	145	137	139	139	153	128	128	110	116	210	216	204	230	148	156	168
8053	144	146	130	142	140	150	146	150	136	148	126	126	151	151	228	236	134	140	144	148	232	232	113	117	86	86	200	208	144	144	195	199	145	145	139	139	139	143	124	132	104	110	216	216	216	222	156	156	162
8056	148	152	136	138	140	140	138	158	136	136	126	126	146	153	228	236	136	138	148	152	232	234	115	121	86	98	182	208	138	144	195	201	141	145	139	139	139	151	128	132	110	114	216	216	204	232	156	170	168
8058	144	146	136	138	140	144	146	150	136	136	120	120	138	145	232	236	140	140	146	148	228	228	121	121	86	112	208	208	144	152	193	197	145	145	143	143	139	139	130	132	110	110	216	218	230	234	156	156	168
8063	144	144	128	136	140	146	148	150	136	136	118	120	145	153	228	236	124	138	142	150	232	234	-9	-9	98	108	208	210	142	144	195	205	145	149	131	139	141	149	124	128	110	110	216	218	216	220	148	156	162
8606	140	146	130	134	140	140	146	150	136	152	118	126	146	151	228	236	134	138	146	150	230	232	113	123	102	110	-9	-9	146	151	197	197	143	143	139	143	141	155	130	132	110	110	216	216	220	222	156	156	162
8046	126	142	-9	-9	140	146	148	152	136	136	126	130	-9	-9	230	236	136	140	144	144	232	234	121	121	86	108	208	208	146	150	201	203	147	149	131	143	141	163	128	128	110	110	216	216	202	230	148	156	166
8047	144	148	132	140	144	148	148	158	136	136	122	126	-9	-9	226	236	134	148	144	148	228	232	115	127	86	96	208	208	140	144	201	201	145	145	147	147	139	146	124	130	104	110	216	216	230	234	150	156	162
8055	144	144	130	134	140	140	138	148	136	136	120	126	-9	-9	228	236	136	140	144	146	220	228	115	127	108	108	208	212	148	150	197	199	143	143	139	139	146	153	128	130	108	110	216	216	204	230	156	156	162
8075	142	146	134	138	140	146	148	156	136	136	118	126	138	153	228	236	140	140	144	144	228	232	123	123	106	108	208	208	140	154	197	197	135	139	-9	-9	143	157	128	132	104	110	216	218	214	222	156	156	168
8587	142	148	134	134	140	140	146	152	136	136	122	128	-9	-9	236	236	140	142	150	152	232	234	-9	-9	86	108	208	208	148	151	195	199	143	145	139	139	143	161	134	136	110	110	214	216	204	230	150	156	162
9135	144	150	130	132	146	150	146	156	136	136	-9	-9	151	151	228	236	140	146	144	150	230	234	115	115	108	108	208	216	144	144	175	207	143	143	143	143	139	151	128	130	110	110	214	216	204	238	156	156	168
9142	146	152	118	140	140	150	144	158	136	136	-9	-9	147	151	228	228	124	138	144	152	234	236	117	119	108	108	208	208	140	140	197	205	143	145	141	147	151	157	128	128	108	108	214	224	218	228	156	170	154
9155	144	148	136	140	144	144	154	156	136	142	-9	-9	139	145	228	232	132	140	144	144	232	232	121	121	86	98	208	208	148	150	175	175	141	145	141	141	139	147	124	134	110	112	214	216	204	222	156	156	164
9173	146	148	132	132	144	144	146	156	136	136	-9	-9	149	151	226	228	140	142	144	144	228	232	117	123	86	86	208	208	150	152	193	195	143	147	139	139	139	146	128	128	110	110	216	216	196	230	152	156	152
9177	144	148	130	136	146	150	146	150	136	136	-9	-9	149	153	228	236	128	136	144	144	230	234	121	121	86	86	208	208	140	148	195	197	137	143	139	141	135	159	122	128	108	112	214	220	204	204	152	152	168
8048	140	144	136	140	140	140	148	148	136	136	122	122	-9	-9	228	236	134	140	146	152	230	232	113	115	86	112	206	208	-9	-9	197	199	143	145	139	139	143	153	130	134	110	110	216	218	204	232	156	176	168
8051	144	146	128	132	140	144	144	144	136	136	126	126	145	153	228	236	134	140	144	150	232	232	103	107	86	108	208	216	138	146	195	195	143	145	141	147	139	139	-9	-9	102	108	216	216	198	214	148	156	162
8054	140	146	136	140	140	140	146	148	136	136	126	132	-9	-9	236	236	134	138	144	148	232	234	113	113	86	108	208	214	144	148	195	201	141	145	131	139	139	153	130	136	108	110	216	216	228	232	156	176	162
8064	144	148	-9	-9	140	148	148	156	136	152	126	126	145	151	230	236	140	140	150	150	232	232	-9	-9	86	108	208	208	144	150	201	201	139	147	143	147	139	155	124	128	108	110	216	216	202	230	156	156	154
9133	144	144	132	138	142	150	146	156	136	136	-9	-9	-9	-9	228	236	134	138	146	152	230	234	117	117	86	98	208	216	140	142	175	205	145	149	139	139	153	157	122	130	110	110	216	216	202	230	156	156	158
9137	144	148	128	142	140	148	144	152	142	142	-9	-9	139	153	228	230	140	144	144	152	232	234	-9	-9	98	110	208	216	144	150	201	201	143	145	135	143	139	139	128	132	110	114	216	216	222	228	156	156	162
9145	144	144	132	134	140	140	146	152	136	136	-9	-9	145	151	236	236	140	142	144	148	230	232	117	117	108	110	208	208	148	152	199	201	145	149	143	147	151	155	128	132	110	112	212	212	230	230	156	156	166
9146	142	144	132	136	140	140	150	150	142	142	-9	-9	147	151	236	236	138	140	144	150	230	232	121	121	108	108	208	208	146	150	197	199	135	145	147	147	141	141	128	132	110	112	216	216	202	230	156	156	154
9151	146	146	132	136	140	150	150	158	142	146	-9	-9	139	145	228	236	140	140	150	150	230	234	123	123	100	112	208	208	144	144	189	193	145	145	139	139	141	143	124	124	108	110	214	214	204	228	156	176	166
9152	144	148	122	140	140	154	146	150	136	142	-9	-9	-9	-9	236	236	134	140	144	152	232	232	117	117	106	108	182	208	140	148	175	175	145	145	135	147	139	153	124	128	112	112	210	216	204	228	156	156	150
9159	138	144	136	136	132	136	146	146	150	150	-9	-9	151	153	226	226	126	136	150	150	214	214	119	121	106	114	222	224	138	140	175	187	147	149	135	135	155	159	128	128	108	114	216	216	202	204	150	150	150
9160	140	142	136	136	132	142	148	156	136	142	-9	-9	141	149	228	236	140	142	150	150	226	238	113	119	86	86	184	208	142	151	175	175	143	145	135	143	139	157	122	128	106	108	214	218	230	230	156	156	162
9165	138	144	132	134	132	132	148	152	142	148	-9	-9	145	155	226	228	124	128	150	154	228	232	121	123	106	108	218	218	138	138	193	197	135	141	135	137	147	157	128	130	108	110	214	224	198	204	152	152	150
9169	144	148	116	136	130	154	148	158	142	146	-9	-9	149	153	230	236	134	140	140	148	226	232	119	121	86	86	214	216	144	146	191	203	143	143	139	139	139	139	132	132	110	110	216	216	204	230	152	152	166
9171	146	146	132	140	132	136	150	150	146	146	-9	-9	153	155	226	226	132	140	146	148	212	230	115	117	108	108	220	230	142	146	199	201	143	145	139	139	157	163	130	130	110	110	218	218	204	204	152	152	152
9172	144	148	138	138	132	132	146	148	154	154	-9	-9	145	155	226	232	124	124	150	154	214	226	123	123	108	112	216	218	138	138	193	195	143	145	137	137	159	159	132	132	108	114	216	218	198	198	152	152	150
9174	144	144	134	136	132	134	150	152	140	148	-9	-9	147	155	226	226	128	128	150	154	226	228	117	121	104	112	220	228	140	140	195	197	139	143	135	139	157	159	128	130	102	108	216	224	204	204	152	152	150
9176	144	144	136	138	132	134	148	158	138	142	-9	-9	151	153	226	226	126	130	150	154	226	230	117	123	110	110	218	228	140	146	193	195	141	143	137	137	151	157	128	132	110	110	210	222	198	204	150	152	150
9179	142	148	130	136	134	140	156	156	136	136	-9	-9	-9	-9	228	236	134	136	148	152	224	230	117	123	108	112	216	220	140	140	195	195	131	143	135	143	146	155	124	130	110	110	216	218	214	222	156	170	166
9144	144	144	130	130	140	140	146	150	136	148	-9	-9	-9	-9	228	236	138	138	144	150	230	232	113	121	100	112	210	210	144	150	195	199	135	145	139	139	-9	-9	132	132	110	110	216	216	214	228	156	176	162
9147	144	144	130	140	140	154	146	148	136	142	-9	-9	-9	-9	236	236	134	138	152	152	228	232	117	123	104	106	208	208	148	148	189	193	137	145	135	135	139	139	128	128	110	110	216	218	204	228	156	156	150
9148	148	148	132	134	140	150	146	150	142	142	-9	-9	-9	-9	236	236	140	140	144	144	232	232	117	117	108	108	208	212	150	152	191	195	141	143	141	147	139	155	132	132	104	110	214	216	204	228	156	156	168
9153	144	148	118	130	140	146	146	150	136	136	-9	-9	-9	-9	236	236	138	138	148	152	230	232	113	121	-9	-9	208	208	146	150	193	201	135	145	139	145	139	141	128	128	108	110	214	214	204	204	156	156	162
9163	144	144	134	136	132	132	146	152	138	148	-9	-9	141	145	226	226	124	124	150	150	214	214	117	121	110	112	218	218	138	138	205	205	143	145	135	139	157	159	130	132	110	110	216	216	204	204	152	152	150
9164	142	146	132	134	132	134	148	150	138	154	-9	-9	149	155	226	236	132	136	146	146	214	226	117	121	108	116	208	222	140	140	175	175	143	143	131	135	157	157	128	130	108	112	214	214	204	204	152	152	150
9166	144	144	134	134	132	134	144	146	150	152	-9	-9	153	159	226	226	122	126	152	152	216	226	119	119	104	112	220	224	138	142	195	205	143	145	135	135	155	155	128	128	108	112	216	216	198	204	152	152	146
9167	148	148	136	140	134	136	138	152	150	154	-9	-9	151	153	226	232	130	136	142	156	214	226	115	119	106	110	208	222	140	140	189	197	141	145	135	135	149	149	132	132	104	116	216	220	204	204	156	170	152
9170	144	144	134	136	132	134	144	150	162	162	-9	-9	-9	-9	226	226	122	128	142	154	228	228	121	123	108	112	222	224	138	140	179	195	143	147	135	137	155	155	128	130	104	110	217	218	204	204	152	152	150
8059	144	146	130	138	140	140	146	148	136	142	126	126	-9	-9	228	228	134	136	144	150	232	234	-9	-9	108	110	-9	-9	144	150	185	193	143	145	141	147	155	165	132	132	110	114	216	216	218	230	156	156	166
9134	142	148	130	130	140	144	146	146	136	136	-9	-9	-9	-9	228	236	138	144	144	144	230	232	121	121	86	108	182	216	138	144	175	195	145	149	-9	-9	141	155	130	130	110	110	214	216	202	230	156	156	166
9136	126	140	124	134	130	150	148	154	136	142	-9	-9	143	145	234	236	136	136	144	144	230	232	-9	-9	98	108	208	208	146	151	175	195	143	145	-9	-9	-9	-9	130	130	110	110	216	224	204	204	156	170	162
9143	144	144	132	136	140	148	148	154	136	142	-9	-9	-9	-9	228	236	134	138	144	148	230	232	111	113	108	112	208	220	-9	-9	199	201	143	149	139	143	149	155	124	128	108	110	216	216	222	234	156	156	168
9149	144	148	118	136	146	146	152	152	136	136	-9	-9	-9	-9	228	236	136	138	148	148	232	232	113	121	-9	-9	208	208	144	146	195	199	145	145	139	145	139	141	128	128	112	114	214	214	202	204	156	156	166
9150	146	148	132	134	140	140	150	150	136	142	-9	-9	145	157	228	238	140	140	144	150	224	232	-9	-9	108	108	208	212	140	148	197	199	135	143	137	147	139	153	-9	-9	104	104	214	216	204	228	156	156	168
9157	146	148	132	132	134	136	148	150	146	146	-9	-9	155	155	226	226	126	140	150	150	214	230	115	117	108	108	220	222	142	150	175	205	143	145	137	139	157	157	132	132	110	110	218	218	198	204	152	152	150
9158	146	148	132	140	134	136	144	148	148	148	-9	-9	153	155	226	226	126	126	150	150	214	214	115	117	108	112	222	222	142	146	195	205	-9	-9	137	137	151	157	130	134	110	110	210	216	198	204	152	152	152
9161	142	148	138	144	132	132	146	146	-9	-9	-9	-9	143	145	226	232	124	128	148	148	214	232	117	119	112	112	220	224	140	140	201	201	145	147	135	137	153	157	128	132	106	110	220	220	198	198	150	152	150
9162	138	142	136	136	132	134	146	148	150	150	-9	-9	-9	-9	226	228	122	130	152	156	214	214	115	119	114	114	222	232	142	142	175	175	143	145	135	135	147	157	128	132	110	110	216	220	204	204	152	156	150
9175	146	148	132	138	140	144	158	158	136	142	-9	-9	-9	-9	228	236	140	140	144	150	232	234	111	119	86	108	208	208	140	150	191	199	137	139	139	143	143	153	132	136	110	110	214	218	208	230	152	156	168
9178	144	146	132	132	136	136	148	150	146	146	-9	-9	-9	-9	226	236	140	140	146	146	212	230	115	115	-9	-9	220	220	140	142	181	187	121	121	139	139	153	157	130	132	108	108	218	218	198	204	152	152	158
8070	146	148	-9	-9	140	150	150	150	136	136	-9	-9	138	150	230	236	134	136	144	148	226	232	113	121	108	108	-9	-9	142	148	201	201	139	141	139	141	139	143	130	130	110	110	210	218	204	230	158	176	164
9154	148	148	124	132	132	136	150	150	146	146	-9	-9	-9	-9	236	236	134	140	146	146	212	230	115	117	104	108	220	220	140	146	189	205	141	143	139	139	163	163	132	132	108	110	216	218	198	204	152	152	158
9168	144	146	134	134	132	134	146	150	138	138	-9	-9	141	147	226	232	130	132	150	154	214	214	123	123	-9	-9	222	230	138	140	195	197	143	147	135	141	159	159	130	130	108	108	214	216	198	204	152	156	150
9181	144	146	130	136	140	150	150	150	136	146	-9	-9	145	153	226	236	134	138	144	150	224	230	121	123	108	108	208	208	140	151	-9	-9	-9	-9	137	139	153	157	128	134	108	112	216	216	230	232	156	156	162
18959	142	144	130	132	140	140	150	156	136	136	120	122	139	147	228	228	134	140	144	144	230	234	121	121	102	108	208	208	138	144	195	201	139	143	139	139	139	149	122	128	110	110	214	216	214	230	166	166	150
18980	146	148	134	136	142	144	144	152	136	136	122	126	145	153	226	234	136	140	144	144	230	230	111	111	96	112	208	208	138	148	199	201	141	141	139	141	139	139	128	128	110	114	216	216	202	214	148	170	166
18973	140	148	130	130	146	152	150	156	154	154	126	132	151	153	228	230	136	136	144	144	224	234	121	123	98	102	208	214	144	144	195	201	139	141	-9	-9	139	151	130	134	108	110	216	216	210	216	156	170	166
18982	140	144	134	138	140	146	152	154	136	152	124	128	141	143	230	236	136	136	144	144	216	224	123	123	108	110	208	212	144	150	189	201	-9	-9	135	139	141	151	130	134	110	110	214	214	204	218	148	150	164
18983	144	148	128	132	144	146	146	154	142	142	120	124	149	149	228	236	136	140	146	150	232	234	113	117	102	102	208	214	148	148	195	195	-9	-9	137	143	139	141	130	134	110	110	216	218	198	232	148	170	164
18955	138	148	134	134	146	146	148	154	136	142	124	126	139	151	228	228	138	140	144	150	232	232	-9	-9	102	110	212	216	-9	-9	173	201	139	141	139	147	141	151	128	132	104	110	214	218	204	222	148	170	166
18968	144	144	132	138	140	144	148	154	136	136	120	124	151	151	226	236	136	138	144	144	224	232	109	121	88	98	208	212	138	148	197	203	-9	-9	-9	-9	139	141	128	130	108	114	216	216	202	216	150	150	168
18971	126	144	134	138	140	140	148	158	142	150	116	124	139	147	228	236	134	138	144	148	232	234	-9	-9	88	108	208	214	144	148	193	201	-9	-9	135	135	151	157	122	132	110	114	214	218	222	230	148	166	162
18981	146	148	128	128	142	144	-9	-9	136	136	120	126	149	151	228	236	136	140	150	152	230	232	121	121	102	108	208	208	148	148	193	201	-9	-9	143	147	141	151	128	130	104	110	216	216	228	230	148	174	162
18956	144	148	128	132	-9	-9	144	146	136	142	122	126	141	141	228	230	136	140	140	146	234	234	119	119	108	110	208	208	148	148	195	199	-9	-9	-9	-9	141	141	132	132	106	108	216	216	222	222	148	148	168
18957	130	142	128	132	140	142	152	154	136	142	126	126	139	147	228	232	140	140	140	140	220	224	119	119	104	110	-9	-9	148	150	195	195	-9	-9	-9	-9	151	151	124	124	104	110	216	216	230	230	156	156	168
18967	144	144	132	138	140	144	146	152	136	136	126	126	151	151	228	232	136	136	144	144	232	234	121	121	88	108	-9	-9	146	148	189	195	-9	-9	137	143	141	141	130	130	104	110	216	216	216	232	148	170	162
18969	140	146	132	132	140	140	138	156	136	136	126	126	139	151	228	236	132	134	142	152	226	236	113	113	88	102	208	212	-9	-9	183	201	-9	-9	-9	-9	151	159	124	132	108	114	216	218	216	222	156	156	166
18965	140	148	132	134	142	142	138	154	136	136	124	126	149	153	228	228	132	138	148	150	230	234	113	113	88	88	208	214	148	148	195	201	-9	-9	-9	-9	149	155	132	132	108	108	216	216	210	216	148	156	166
18970	130	144	130	132	144	146	148	150	142	142	-9	-9	141	151	228	236	126	136	144	144	232	232	-9	-9	88	102	-9	-9	150	150	193	201	139	139	139	141	151	159	130	130	108	110	214	216	216	222	154	166	162
18977	144	146	132	132	150	150	150	156	136	150	122	124	143	149	234	236	134	140	144	152	232	232	113	113	88	108	216	216	138	148	197	201	-9	-9	147	147	139	139	130	134	110	114	216	218	202	226	148	150	162
18984	140	144	132	134	140	140	152	154	136	136	122	124	151	155	230	230	134	140	144	144	224	234	113	113	102	110	208	208	148	148	-9	-9	-9	-9	135	139	151	151	130	132	110	114	214	216	226	232	148	170	164
18962	142	148	130	136	140	146	140	140	136	152	126	126	139	151	228	230	132	138	144	144	224	234	113	113	98	108	-9	-9	144	148	191	197	-9	-9	-9	-9	139	141	124	132	104	110	216	216	202	216	150	170	164
18964	130	140	128	134	-9	-9	138	148	136	136	124	126	-9	-9	228	228	134	136	144	150	228	232	-9	-9	98	104	208	216	-9	-9	173	199	139	139	143	143	141	141	124	132	104	110	206	214	216	232	156	170	160
18966	146	148	128	132	140	146	150	152	-9	-9	120	122	145	153	228	234	136	136	144	148	-9	-9	115	123	88	98	208	208	148	148	195	201	-9	-9	-9	-9	149	155	128	132	108	114	216	216	-9	-9	148	148	166
18974	144	144	130	138	140	140	148	150	136	136	120	126	145	145	228	230	136	136	150	150	224	226	-9	-9	108	108	208	212	144	148	-9	-9	-9	-9	139	147	141	141	124	128	104	114	216	216	226	232	148	178	166
18975	144	148	130	130	148	150	138	154	148	154	120	124	145	151	228	236	-9	-9	144	150	222	224	121	121	100	108	180	208	144	148	199	201	-9	-9	137	137	139	153	130	140	108	108	-9	-9	202	210	148	156	-9
18976	148	148	130	130	140	146	138	138	136	136	-9	-9	139	149	228	228	136	138	144	144	224	232	117	121	98	108	-9	-9	148	148	189	189	-9	-9	143	143	141	155	130	134	104	110	216	216	202	216	148	180	162
18978	146	148	132	132	140	146	138	148	142	150	-9	-9	149	151	222	236	130	140	144	152	222	232	113	113	108	108	-9	-9	144	148	197	201	-9	-9	139	139	157	157	122	128	104	108	216	218	202	232	170	170	168
18979	126	144	130	130	140	140	150	150	136	142	120	126	139	149	230	236	-9	-9	144	150	232	232	113	113	88	102	208	208	144	148	197	197	-9	-9	139	147	141	144	132	134	104	110	-9	-9	202	208	148	182	-9
18954	144	148	132	140	-9	-9	158	158	142	142	120	120	-9	-9	226	228	134	140	144	150	232	232	119	119	108	110	208	214	-9	-9	197	199	-9	-9	139	141	137	137	128	130	112	114	210	214	204	222	148	148	168
18972	148	148	132	136	140	146	-9	-9	136	150	120	122	151	151	228	236	138	140	144	144	224	234	-9	-9	108	110	-9	-9	144	144	197	203	-9	-9	139	143	137	141	122	130	104	114	214	216	214	232	148	170	154
9398	140	144	138	142	140	140	138	152	136	136	122	126	151	151	228	236	136	140	144	144	232	234	113	115	86	86	202	208	140	148	197	197	141	141	137	149	141	151	132	132	102	104	216	216	216	216	156	156	168
9404	146	146	130	138	140	140	152	154	136	136	116	126	151	151	228	236	128	130	144	144	232	232	113	113	108	110	214	224	138	144	193	197	143	145	137	145	139	151	124	134	102	104	216	216	230	232	156	170	152
9384	144	144	128	134	142	142	150	154	136	136	122	126	151	151	228	228	134	136	144	150	234	234	113	123	86	110	202	202	138	148	197	207	141	145	-9	-9	141	152	124	126	102	102	216	216	220	232	170	170	152
9385	144	146	130	132	140	142	148	150	136	136	116	126	151	151	228	228	130	132	144	144	232	232	113	125	104	106	210	214	138	144	193	195	141	141	-9	-9	151	157	130	132	102	108	216	216	210	212	156	168	152
9389	144	148	136	140	140	146	154	156	136	136	126	128	-9	-9	228	228	130	130	132	150	232	232	113	113	86	100	202	218	138	146	197	197	141	141	139	143	151	153	124	132	102	108	216	216	212	216	156	170	166
9390	144	148	136	140	130	142	150	156	136	136	122	128	146	151	228	228	134	136	144	144	230	232	109	109	110	110	208	224	144	146	195	201	141	141	-9	-9	151	151	130	130	102	104	216	216	212	212	156	170	170
9391	146	148	128	140	130	140	150	156	136	136	128	128	-9	-9	228	228	132	136	132	150	232	232	113	113	86	110	202	218	144	148	197	197	137	141	143	143	143	153	124	124	102	102	216	216	216	230	156	170	164
9399	144	144	130	136	140	142	146	152	136	136	122	126	151	151	228	228	132	134	144	152	226	232	113	113	112	112	208	214	138	144	195	195	139	145	139	143	139	153	128	132	-9	-9	216	216	216	228	170	172	164
9400	146	146	138	140	140	142	148	156	136	136	118	126	146	151	228	236	136	136	132	150	232	232	117	117	86	86	202	218	144	144	189	189	135	135	143	143	141	141	124	132	102	104	216	216	212	230	148	156	152
9401	144	146	140	142	130	140	148	154	136	136	122	126	151	153	228	228	136	136	144	144	232	232	113	113	100	110	208	214	140	144	197	201	141	145	-9	-9	137	141	122	124	102	102	216	216	210	232	168	170	166
9386	144	144	130	140	140	142	148	152	136	136	122	126	146	151	228	228	136	136	142	150	232	234	113	115	86	98	202	220	138	142	197	197	141	141	-9	-9	137	141	124	132	-9	-9	216	216	212	230	148	156	164
9392	144	148	130	136	140	142	150	152	136	136	126	126	-9	-9	228	228	130	134	132	144	232	232	113	113	110	110	214	214	138	146	193	193	145	145	137	143	-9	-9	132	132	104	110	216	216	212	218	156	156	152
9395	144	144	140	140	130	130	156	156	136	136	126	126	-9	-9	228	236	132	132	144	144	230	232	113	117	86	86	214	214	144	144	191	193	141	145	137	137	157	157	132	134	110	110	218	218	212	212	-9	-9	164
9396	-9	-9	130	138	140	140	138	152	136	136	122	126	146	146	228	228	132	138	146	150	226	232	113	113	-9	-9	214	218	142	144	197	203	141	141	143	143	139	151	130	132	104	110	216	216	212	212	-9	-9	152
9397	144	146	132	138	140	140	146	152	136	136	122	126	-9	-9	226	228	136	140	144	144	232	232	113	115	110	110	200	200	146	148	195	197	141	143	-9	-9	139	157	130	134	104	104	216	217	210	228	156	170	152
9403	-9	-9	138	138	130	140	146	154	136	136	122	124	151	151	228	228	136	136	144	144	232	234	113	113	86	86	202	208	146	148	195	195	141	141	-9	-9	139	151	128	128	102	104	216	216	212	228	-9	-9	152
9388	-9	-9	136	138	140	140	150	154	136	148	116	122	151	151	228	228	136	136	144	146	230	232	113	113	-9	-9	214	214	138	148	197	197	141	141	-9	-9	151	157	132	134	102	110	216	216	218	228	-9	-9	152
9387	148	148	132	140	130	140	148	150	136	142	-9	-9	-9	-9	228	228	134	134	150	150	224	232	113	113	86	110	-9	-9	138	140	187	197	141	141	-9	-9	153	153	128	128	108	110	216	218	212	216	156	170	166
9402	-9	-9	132	142	140	146	156	156	136	136	122	122	-9	-9	228	228	128	136	144	150	232	232	113	113	86	86	210	220	-9	-9	195	199	141	145	137	147	151	151	124	130	108	110	216	216	210	212	-9	-9	168
9393	-9	-9	136	140	140	140	150	154	136	136	122	126	-9	-9	228	228	136	136	144	148	230	232	113	113	-9	-9	210	218	140	148	197	203	141	143	-9	-9	143	151	132	134	104	104	216	216	212	214	-9	-9	168
9394	-9	-9	130	132	140	140	148	154	136	136	122	126	-9	-9	228	236	136	136	144	144	232	234	113	113	-9	-9	208	214	138	146	197	197	141	141	-9	-9	139	143	130	134	104	104	216	216	216	230	-9	-9	164
18644	146	150	140	142	140	142	146	148	136	142	122	130	139	151	228	236	134	134	148	150	232	232	121	121	108	108	208	208	138	148	189	195	-9	-9	139	139	139	151	128	132	108	114	216	216	208	216	170	180	168
18642	144	148	124	124	134	134	148	156	136	136	132	140	149	151	228	236	136	140	148	148	232	232	119	121	98	98	-9	-9	144	146	195	199	-9	-9	139	139	139	139	132	134	104	108	212	216	232	232	148	172	162
18643	146	148	-9	-9	130	134	138	138	136	136	-9	-9	145	147	236	236	136	140	146	150	222	234	117	121	98	98	-9	-9	148	148	193	195	139	139	139	139	139	139	128	134	106	110	216	216	204	208	156	158	166
2013	146	148	140	140	142	142	146	146	136	136	118	126	150	151	236	236	138	140	148	150	226	234	113	117	100	108	202	214	146	148	183	195	141	147	-9	-9	139	139	130	130	110	114	215	215	216	234	156	170	154
10272	134	148	128	130	146	146	154	154	136	136	126	126	143	155	230	234	132	138	142	148	232	234	-9	-9	86	108	-9	-9	148	148	193	193	141	141	141	143	141	151	128	136	104	104	216	216	230	232	156	158	164
10296	140	148	128	130	142	142	150	152	150	152	-9	-9	145	151	226	228	134	136	144	144	222	232	121	121	86	102	-9	-9	-9	-9	191	203	141	141	139	157	139	139	124	130	110	112	216	218	214	236	-9	-9	164
19814	142	148	126	136	142	142	138	138	136	152	120	126	146	146	228	234	136	144	148	148	224	232	113	115	112	114	214	216	138	138	197	197	141	147	139	143	139	157	134	134	104	108	214	218	216	216	170	170	164
19816	144	146	130	134	140	142	142	148	136	136	116	126	150	150	228	228	132	132	144	150	232	232	115	115	108	112	230	232	136	144	197	197	143	145	137	139	139	139	132	134	110	110	216	216	222	228	156	156	164
19821	144	144	114	138	140	140	138	150	136	136	116	126	145	150	226	228	132	132	144	144	216	228	111	113	108	108	228	230	144	144	193	195	139	143	135	143	139	151	132	134	104	114	216	216	230	230	156	156	162
19822	144	146	138	140	140	146	146	150	136	136	126	126	146	146	226	236	130	132	144	144	216	228	113	121	108	112	208	230	142	144	193	195	139	143	135	141	151	151	132	134	110	114	215	217	216	230	156	170	168
19827	142	142	126	126	142	150	156	158	136	136	126	126	146	146	224	228	136	138	144	144	222	232	115	117	86	108	206	218	148	150	173	181	145	145	135	141	151	153	124	132	108	110	214	214	204	216	156	156	166
19832	144	144	140	140	142	142	148	148	136	136	120	120	145	151	226	228	132	136	148	152	224	228	121	121	108	112	206	214	138	148	173	199	129	141	135	141	139	151	128	132	108	110	216	216	218	232	170	170	164
19834	142	142	136	136	142	142	138	138	136	136	122	126	146	150	224	228	136	136	148	148	226	234	111	113	112	114	208	216	138	148	195	197	129	129	135	143	139	143	130	134	104	110	216	218	216	216	170	172	154
19835	142	146	136	138	136	142	148	148	136	136	126	126	146	146	224	228	130	132	148	150	224	234	111	115	86	86	226	228	138	148	195	195	141	147	143	145	139	139	130	134	114	114	216	216	196	218	170	170	164
19837	126	146	138	138	142	142	138	148	136	136	126	126	146	146	228	232	130	134	144	148	224	224	115	115	86	108	214	228	148	148	195	195	129	149	135	143	149	151	130	130	108	114	216	218	216	216	156	170	156
19817	-9	-9	130	134	140	148	138	142	136	136	116	126	145	153	228	230	132	132	144	144	228	232	115	115	108	112	208	230	138	144	197	201	143	145	139	141	151	153	132	134	110	110	216	216	228	230	156	156	164
19826	126	148	128	138	142	142	138	148	136	136	124	126	146	152	226	232	138	138	148	150	224	224	111	111	108	108	214	222	146	148	195	197	141	147	135	143	151	159	124	134	104	114	-9	-9	216	216	170	170	162
19830	144	144	136	140	142	150	148	152	136	138	120	126	140	150	228	228	136	138	142	150	230	232	111	111	108	112	206	208	146	148	173	181	141	141	-9	-9	151	153	132	134	104	110	216	216	230	232	156	156	164
19833	126	146	-9	-9	142	150	144	148	136	138	126	126	140	146	224	228	138	138	144	150	232	232	115	127	108	108	216	218	150	150	173	181	141	145	135	147	139	153	124	124	110	110	216	216	212	216	156	156	164
19836	148	148	136	138	142	144	138	138	130	136	124	124	146	150	224	228	130	132	148	148	224	224	111	121	86	108	212	226	138	148	195	201	141	141	-9	-9	149	151	134	138	108	114	216	218	196	196	170	172	152
19815	126	148	-9	-9	136	142	138	138	136	136	120	126	146	150	228	228	132	134	146	148	224	224	111	121	86	108	214	214	146	148	201	201	141	141	139	141	149	151	130	130	114	114	216	216	196	216	170	170	154
19819	138	142	134	140	142	150	-9	-9	136	150	124	124	140	146	224	226	130	138	144	150	222	232	115	115	86	108	216	218	142	150	173	173	139	141	135	143	139	153	124	128	104	108	216	216	218	222	156	156	164
19820	146	146	134	140	140	150	138	158	136	136	-9	-9	151	151	224	228	132	132	144	150	232	232	115	117	86	108	208	230	142	144	181	197	141	143	-9	-9	139	153	132	132	104	110	216	216	222	222	156	156	164
19823	140	144	-9	-9	142	148	138	150	136	142	116	126	145	145	228	228	132	136	144	144	224	232	111	115	108	108	208	230	144	150	197	201	141	143	135	137	139	151	124	132	110	110	215	215	212	222	-9	-9	164
19828	142	144	114	138	140	142	138	142	136	136	120	120	151	158	228	230	138	140	144	148	216	232	119	119	112	112	208	210	144	150	181	199	141	143	-9	-9	151	151	130	132	108	110	216	216	216	222	156	158	154
19831	140	144	140	140	142	150	148	152	136	150	120	120	146	150	228	228	132	138	148	150	228	232	115	115	108	108	-9	-9	144	144	181	193	141	143	135	139	139	139	124	134	110	110	214	216	230	232	156	156	166
19824	144	146	-9	-9	140	146	146	146	136	136	126	126	139	145	236	236	138	142	144	146	224	232	115	115	86	112	208	218	144	150	195	201	141	141	133	137	151	151	124	124	110	110	-9	-9	222	230	170	170	-9
19825	142	144	-9	-9	142	142	138	138	136	150	122	126	146	146	228	228	130	136	146	148	224	232	111	111	112	114	212	212	138	148	197	197	135	141	141	141	139	157	134	134	114	114	-9	-9	216	216	170	170	-9
19829	144	144	140	140	150	150	144	148	136	136	120	126	146	152	224	224	138	138	144	144	224	228	117	127	86	108	216	218	142	146	173	173	139	145	135	143	153	153	124	132	104	110	216	216	204	216	-9	-9	168
13734	144	148	118	130	142	142	146	146	136	142	124	126	147	147	228	236	134	140	150	150	-9	-9	115	115	102	104	206	208	144	148	197	201	135	143	147	147	139	155	128	128	104	108	212	214	-9	-9	156	156	166
13742	144	144	118	130	140	154	146	150	136	142	118	126	139	151	228	230	134	136	144	150	-9	-9	123	123	86	108	206	208	144	148	195	201	135	143	139	143	141	141	128	132	108	114	212	214	-9	-9	156	156	168
13757	146	148	128	132	134	140	150	154	136	150	126	126	150	150	230	230	128	132	144	150	-9	-9	121	123	86	108	206	208	146	148	199	201	135	147	139	141	143	151	124	128	108	112	212	214	-9	-9	156	156	162
13780	148	148	128	132	140	146	150	154	136	136	126	128	145	151	226	230	130	134	144	150	-9	-9	119	121	86	108	206	208	144	148	201	201	137	143	161	161	141	143	124	128	108	108	212	214	-9	-9	156	156	162
13781	136	148	128	130	134	134	150	156	136	142	120	126	151	153	226	232	140	140	148	152	-9	-9	121	123	102	110	198	208	146	148	193	201	143	147	143	143	146	153	128	128	110	112	208	214	-9	-9	156	156	166
13791	144	148	116	128	134	140	154	154	136	136	120	126	148	153	226	236	140	140	144	146	-9	-9	121	123	86	108	206	208	140	144	197	201	143	143	153	165	139	153	128	130	110	110	212	218	-9	-9	156	156	166
13731	148	148	118	132	134	142	150	150	136	142	118	120	145	151	236	236	140	140	144	144	-9	-9	117	117	108	110	206	208	144	151	195	201	137	139	-9	-9	141	151	128	130	108	110	212	212	-9	-9	156	156	160
13735	146	148	128	136	142	142	142	142	136	142	126	126	147	147	228	236	140	140	150	150	-9	-9	115	115	102	104	206	208	140	144	197	201	135	143	-9	-9	139	151	128	134	104	108	212	214	-9	-9	154	156	166
13741	136	148	132	132	144	150	146	150	136	142	118	126	139	153	236	240	134	140	148	150	-9	-9	123	123	102	106	206	208	138	146	197	201	137	145	-9	-9	141	145	128	132	108	110	209	214	-9	-9	156	176	166
13743	148	148	116	128	140	144	156	156	136	136	120	126	148	153	230	236	134	134	146	150	-9	-9	123	123	100	102	208	212	138	144	195	197	137	143	-9	-9	139	143	128	130	102	110	209	212	-9	-9	156	156	168
13744	146	148	128	136	140	142	146	150	136	142	124	126	147	151	228	236	140	140	144	144	-9	-9	115	115	86	108	206	208	140	150	197	201	143	145	123	123	139	141	122	134	108	108	212	214	-9	-9	156	156	166
13745	146	148	128	136	142	142	150	150	136	142	126	126	151	151	228	236	140	140	144	150	-9	-9	115	123	86	108	206	208	144	148	201	201	143	149	-9	-9	139	141	128	128	108	108	209	214	-9	-9	156	156	168
13747	146	146	128	136	142	142	146	150	136	142	126	126	151	151	228	236	136	140	150	150	-9	-9	115	115	104	108	206	208	148	150	201	201	143	149	-9	-9	139	141	122	128	108	108	210	212	-9	-9	156	156	160
13753	144	148	128	132	134	142	146	154	136	136	126	126	148	151	226	232	132	138	144	150	-9	-9	119	119	86	86	208	210	146	148	201	201	137	137	-9	-9	143	143	124	130	110	114	211	214	-9	-9	148	150	160
13754	144	148	120	128	140	142	146	154	136	142	126	126	139	156	236	236	132	138	144	144	-9	-9	115	121	86	102	206	210	144	148	193	199	147	147	-9	-9	143	143	122	130	108	110	211	211	-9	-9	156	176	164
13758	144	146	118	128	142	142	146	150	136	136	126	126	151	156	224	232	140	140	144	144	-9	-9	119	123	86	108	208	210	142	144	197	199	137	147	-9	-9	141	151	124	128	110	114	212	218	-9	-9	156	156	166
13761	142	148	118	118	144	154	146	146	136	142	124	126	145	151	236	236	136	136	144	144	-9	-9	113	115	86	102	206	208	140	148	195	197	143	143	137	139	139	153	122	130	110	114	210	214	-9	-9	156	156	168
13768	148	148	132	138	142	144	146	156	136	136	122	124	150	150	236	236	136	138	144	146	-9	-9	113	123	86	100	206	208	146	150	197	201	145	147	163	163	139	139	128	130	110	110	218	218	-9	-9	156	156	166
13769	146	148	132	136	142	142	146	146	136	148	122	126	147	151	236	236	136	138	144	144	-9	-9	123	123	86	108	206	208	146	150	193	195	145	145	135	139	139	141	128	134	102	108	218	218	-9	-9	156	156	166
13770	146	148	132	136	142	144	148	148	136	136	126	126	151	151	236	236	136	138	144	152	-9	-9	113	121	100	108	208	216	146	150	193	197	135	147	-9	-9	139	141	128	130	102	110	214	218	-9	-9	156	156	162
13771	146	148	132	136	142	142	146	146	136	136	122	126	147	151	236	236	138	138	144	144	-9	-9	115	123	86	108	206	208	146	150	193	195	145	145	135	139	139	141	128	134	102	110	209	214	-9	-9	156	156	162
13779	142	146	128	130	142	142	150	150	142	142	126	126	145	145	236	236	138	140	144	150	-9	-9	113	115	102	108	206	208	140	148	199	201	143	143	139	143	139	139	124	134	104	110	-9	-9	-9	-9	156	156	166
13787	134	148	136	138	140	140	154	154	136	136	118	122	147	147	236	236	134	144	144	148	-9	-9	113	113	86	108	206	208	138	150	197	197	143	147	-9	-9	139	153	132	134	104	110	214	214	-9	-9	156	156	166
9973	144	148	118	138	134	140	148	156	136	138	120	126	146	153	228	236	128	140	144	144	226	232	117	117	108	108	208	208	144	146	195	201	135	137	137	141	145	163	132	134	110	114	214	224	218	230	148	176	164
9981	144	144	132	136	140	150	146	148	136	142	126	126	147	151	236	238	140	140	144	144	214	228	113	123	86	86	208	208	144	144	199	205	135	137	139	139	141	153	132	132	108	108	210	216	226	228	156	180	162
9984	-9	-9	130	136	140	148	156	156	136	136	120	128	144	151	236	236	136	140	144	150	222	234	121	121	108	112	182	216	138	146	193	197	141	145	139	149	139	141	124	132	108	108	214	216	216	228	156	156	166
9986	142	146	134	138	140	144	146	146	136	142	118	126	139	154	228	236	136	140	150	152	232	232	-9	-9	86	108	192	220	146	150	195	195	137	143	137	147	141	151	128	128	112	114	216	216	228	230	156	156	168
9991	-9	-9	132	134	140	140	148	152	136	142	116	126	139	146	228	236	128	136	144	154	226	232	113	121	102	108	208	222	146	148	193	193	137	145	139	139	137	137	124	128	106	110	214	216	202	230	156	156	154
9993	-9	-9	130	132	140	144	148	148	136	142	116	120	145	146	228	236	128	136	144	152	228	234	113	113	102	108	208	222	146	148	193	193	145	145	137	139	139	157	124	128	110	110	216	216	202	202	176	176	166
9976	-9	-9	134	138	136	140	152	152	136	136	116	126	145	158	228	236	138	140	144	154	226	226	123	123	100	100	208	208	144	148	191	199	139	143	137	139	153	157	130	132	110	112	216	220	202	222	152	152	160
9979	-9	-9	128	134	130	150	148	150	142	142	118	120	145	153	236	236	138	138	144	150	228	234	113	123	108	108	208	208	148	151	193	201	135	143	139	141	139	141	128	132	110	110	212	216	202	230	156	156	168
9982	-9	-9	132	138	134	144	146	150	136	148	126	126	139	145	230	230	140	140	144	144	232	232	121	123	86	108	182	208	148	148	191	197	127	143	137	139	153	159	130	134	110	110	216	216	222	228	156	156	168
9988	142	146	118	134	138	140	146	150	142	142	116	120	147	153	230	236	136	136	144	144	232	234	121	121	108	108	208	208	144	148	193	201	137	145	139	141	139	141	122	128	108	110	216	220	198	228	156	176	-9
9975	144	148	130	138	140	154	-9	-9	142	142	126	126	145	151	236	236	134	136	144	144	228	232	109	123	108	108	208	220	146	150	193	195	141	143	-9	-9	141	153	128	128	102	108	216	216	224	230	156	176	168
9978	-9	-9	128	138	130	150	146	150	142	142	118	120	151	158	236	236	138	138	150	154	236	236	123	123	108	112	208	208	144	144	193	201	-9	-9	139	141	139	139	128	132	-9	-9	216	216	202	234	156	156	168
9990	-9	-9	132	132	140	140	146	150	136	142	126	128	150	151	236	240	136	138	144	150	214	232	-9	-9	104	108	208	208	144	144	193	201	-9	-9	-9	-9	153	155	128	134	110	110	210	216	204	228	156	156	166
19555	144	144	132	138	128	140	146	150	136	136	126	126	151	153	228	234	132	134	150	158	232	232	113	121	110	112	182	182	138	148	195	197	141	145	145	145	151	161	130	132	104	110	216	218	210	216	170	170	168
19556	144	144	138	138	140	140	146	154	136	136	116	116	149	151	224	228	130	136	144	150	232	232	113	113	108	110	218	218	138	140	195	201	141	141	145	145	150	150	124	124	104	112	214	216	204	216	156	156	168
19557	140	144	132	138	128	128	152	154	136	136	116	116	156	156	228	234	132	134	144	148	228	232	113	113	110	110	218	218	144	148	191	191	135	141	143	143	155	161	132	136	104	104	218	218	210	228	148	170	168
19558	140	144	140	142	128	140	146	146	136	136	126	126	155	155	228	228	132	134	144	150	232	232	113	113	110	110	206	218	142	148	195	201	141	141	139	143	151	163	132	132	110	112	218	218	210	228	170	170	152
19559	144	148	134	138	140	140	136	152	136	136	116	126	150	151	228	234	130	132	144	150	232	232	113	113	108	112	214	216	144	144	195	199	133	141	147	147	151	163	132	132	102	110	218	218	210	210	148	170	164
19560	140	144	134	138	130	140	138	154	136	136	116	122	156	156	228	228	130	132	144	158	220	232	113	113	110	112	200	212	138	144	195	199	141	145	143	145	151	151	130	132	110	110	206	218	208	228	156	168	164
19553	140	148	138	140	128	140	146	152	136	136	130	138	147	151	226	228	128	134	144	144	224	232	113	113	110	110	178	178	138	138	195	197	143	145	143	147	137	139	132	132	104	110	216	217	202	228	156	156	150
19551	144	144	130	138	140	140	136	146	136	136	116	126	151	151	228	234	128	134	144	150	222	232	111	113	110	110	200	218	138	142	195	197	-9	-9	135	135	151	151	136	136	104	110	218	218	210	210	156	156	152
19554	144	148	138	138	142	144	136	148	136	136	118	130	151	153	228	230	134	136	144	144	232	232	113	113	110	110	182	182	138	142	197	197	-9	-9	143	143	151	151	124	130	104	110	218	218	216	228	156	170	168
19552	140	148	138	138	138	140	136	152	136	136	122	122	149	149	226	228	134	136	132	146	224	234	111	111	110	112	-9	-9	146	146	195	195	-9	-9	141	141	137	139	124	124	-9	-9	216	216	210	210	156	170	168
2545	144	144	130	130	140	140	156	158	136	142	118	126	144	155	234	234	140	140	146	150	232	232	123	123	86	86	208	208	144	148	195	197	137	147	141	141	151	151	128	132	110	110	216	216	230	230	152	156	154
2554	140	144	118	130	142	142	146	146	136	142	118	128	150	151	230	234	138	140	144	144	232	234	121	121	108	112	208	208	146	148	195	195	143	143	139	141	141	153	128	132	110	110	214	216	196	230	156	156	170
2567	142	144	130	132	140	140	150	150	136	136	118	122	145	153	226	228	140	140	144	144	232	234	113	123	86	86	208	208	150	150	195	201	137	139	141	143	141	155	124	128	108	110	216	216	230	230	156	156	168
2570	138	146	118	132	134	140	156	158	146	146	120	126	151	151	226	238	140	140	144	152	214	232	113	121	86	108	208	208	140	140	201	201	137	147	141	141	141	141	124	132	108	110	216	216	226	230	152	158	166
2576	142	146	130	138	140	142	156	156	136	142	126	126	146	151	226	236	134	140	150	152	234	234	107	123	108	110	208	210	148	150	195	207	135	143	143	143	153	155	128	128	110	110	214	216	198	230	156	156	168
2580	144	144	118	118	134	140	146	156	142	142	126	126	147	151	230	230	136	140	144	152	230	232	117	121	102	108	208	208	140	148	193	197	141	143	139	139	139	143	124	128	108	110	216	216	228	230	156	156	150
2593	144	144	130	136	134	150	148	148	142	142	126	126	153	158	230	236	136	138	150	150	228	234	117	119	86	108	208	208	146	150	193	201	141	143	137	141	141	143	124	132	110	110	216	224	228	230	156	156	166
2544	144	146	130	138	140	144	144	148	142	142	120	128	147	150	230	236	136	144	144	148	234	238	113	121	108	112	208	220	-9	-9	193	193	147	147	139	141	141	157	128	134	108	108	216	216	204	230	152	156	164
2546	146	148	118	118	134	140	146	146	136	136	118	126	153	153	228	236	140	140	144	150	224	234	117	121	86	108	182	208	140	150	173	197	139	145	139	141	139	143	130	134	110	110	216	216	222	222	156	156	164
2552	142	146	118	134	134	134	158	158	142	142	126	126	146	153	230	236	140	140	144	144	222	234	117	117	86	86	208	208	146	148	191	193	143	143	135	135	139	153	132	132	108	110	216	218	198	222	152	156	168
2564	144	146	130	138	140	144	146	146	136	142	120	120	146	153	236	236	140	140	144	144	232	234	123	123	86	112	216	216	150	150	193	201	137	139	-9	-9	153	155	134	134	110	110	216	216	222	230	144	156	168
2596	142	146	140	140	134	144	150	150	142	142	126	126	145	146	226	236	140	140	144	144	214	234	117	121	86	108	208	208	138	144	199	201	139	143	-9	-9	139	141	124	132	110	110	216	216	230	230	156	156	168
2549	-9	-9	132	138	140	150	146	156	142	148	126	126	-9	-9	236	236	138	140	144	152	232	238	117	117	108	112	208	208	142	146	189	191	129	145	139	141	139	139	132	134	108	110	210	216	216	234	156	156	168
2556	142	144	130	142	140	144	-9	-9	136	136	120	126	150	151	228	236	140	140	144	144	230	232	119	121	106	106	208	208	148	150	193	193	143	147	141	141	139	141	128	130	110	110	214	216	230	230	150	150	166
2557	138	144	118	138	134	142	154	156	142	142	126	128	139	152	228	228	140	140	144	144	232	234	123	123	86	108	208	216	140	144	195	197	147	147	139	141	139	153	130	130	110	110	-9	-9	204	222	156	156	166
2562	144	144	130	130	140	140	148	150	136	142	126	128	145	147	236	236	136	140	144	144	234	234	115	121	104	112	208	208	-9	-9	199	203	137	141	-9	-9	139	153	124	128	104	104	216	216	232	234	156	156	160
2571	144	146	130	138	140	140	150	154	136	136	126	128	145	146	236	236	140	144	152	154	222	234	107	117	108	112	208	220	-9	-9	189	201	145	145	139	141	141	141	124	134	110	110	216	216	198	220	144	156	166
2574	144	146	136	140	132	134	146	148	136	150	126	126	-9	-9	236	236	136	140	144	150	232	234	107	117	108	108	182	208	140	148	197	199	137	141	139	141	139	141	124	128	110	112	216	216	222	230	156	176	-9
2579	140	142	130	132	140	150	150	150	136	142	120	126	145	151	236	236	136	140	144	152	232	234	-9	-9	86	100	208	208	144	144	195	201	137	143	139	139	139	139	128	128	110	110	216	220	222	222	144	144	-9
2592	144	148	130	140	134	140	146	156	136	136	126	128	-9	-9	236	236	140	140	144	146	234	234	113	113	86	106	182	206	146	150	205	205	139	143	137	139	139	139	124	124	110	110	216	216	202	204	156	156	168
2555	144	144	130	130	134	142	146	152	136	142	118	126	-9	-9	230	230	136	140	144	144	-9	-9	113	113	108	108	208	208	-9	-9	195	203	135	143	141	141	139	153	128	132	108	110	214	216	204	230	156	170	168
2581	144	148	134	134	-9	-9	150	150	-9	-9	120	126	150	151	228	236	140	140	144	152	232	234	-9	-9	108	112	182	208	142	150	195	201	135	143	137	139	139	155	124	126	110	110	214	214	204	230	156	156	162
2542	144	148	118	130	140	144	150	150	136	142	120	126	139	150	236	236	132	140	144	144	222	234	117	121	86	112	208	208	-9	-9	199	205	141	147	-9	-9	139	151	124	132	108	110	214	216	204	230	156	158	166
2565	138	144	130	140	130	142	156	156	136	136	126	128	145	153	-9	-9	134	140	150	150	226	230	119	119	86	86	-9	-9	140	148	193	201	143	145	-9	-9	-9	-9	128	130	110	110	214	216	204	228	170	170	168
2575	144	144	130	138	134	140	152	156	136	142	118	126	151	153	226	230	136	140	148	150	232	234	-9	-9	108	112	-9	-9	144	148	197	199	143	147	139	141	139	153	128	128	108	110	216	216	218	230	-9	-9	162
2594	144	146	130	144	140	142	152	154	136	150	116	128	-9	-9	228	236	136	140	146	150	226	232	117	117	-9	-9	182	220	-9	-9	193	195	137	137	139	139	153	155	132	134	108	110	-9	-9	222	230	148	152	-9
2550	-9	-9	130	136	140	150	144	158	-9	-9	118	126	145	153	230	236	132	142	144	144	232	234	-9	-9	86	108	208	220	-9	-9	191	193	135	139	139	147	139	139	122	134	104	108	216	218	230	230	156	156	168
18466	144	146	132	140	140	140	148	150	136	136	126	126	143	151	228	228	138	138	148	150	232	234	111	121	98	98	200	200	140	148	195	195	141	143	139	141	159	159	132	134	108	108	216	216	216	232	172	172	154
18467	130	148	138	138	140	142	138	144	136	136	126	130	140	140	228	230	132	140	146	148	234	234	113	113	98	112	208	220	148	148	195	195	141	147	139	143	139	149	128	128	110	110	206	214	216	216	148	170	166
18468	134	148	132	140	130	142	138	148	136	136	126	128	140	150	226	228	138	142	144	148	232	234	113	113	98	112	212	216	144	146	193	195	143	143	143	143	139	157	128	134	102	112	216	216	202	232	170	172	162
18469	130	148	114	132	142	144	148	148	136	136	122	128	149	151	228	230	136	138	150	150	232	234	113	113	86	100	208	212	144	146	193	197	143	145	139	141	153	159	128	132	108	110	216	216	216	216	148	148	164
18471	146	146	128	140	142	142	146	146	136	150	126	128	146	150	226	230	130	136	144	146	234	234	123	123	106	108	212	216	140	144	189	195	141	143	143	143	149	157	130	134	102	110	206	214	216	232	170	170	166
18472	126	146	132	140	130	142	146	148	136	136	120	126	143	151	228	228	138	142	146	148	232	232	115	115	98	112	200	216	146	146	195	195	145	145	141	143	149	157	134	134	102	106	216	216	202	232	170	172	162
18474	146	148	132	140	140	142	148	148	136	136	126	128	140	150	228	228	138	142	144	148	232	232	115	115	98	110	200	218	140	146	193	195	145	145	141	141	139	157	134	136	108	108	216	216	216	232	158	170	162
18475	126	140	116	132	142	142	138	148	136	136	126	126	141	143	228	228	132	136	144	146	234	236	119	119	86	112	214	218	146	148	195	195	141	143	141	141	139	141	128	130	110	110	216	216	204	216	148	170	164
18476	144	146	132	134	140	146	148	152	136	142	126	128	138	158	228	236	128	140	146	150	232	232	123	123	106	106	210	212	140	146	195	197	143	145	137	141	141	151	126	128	110	114	216	216	218	232	148	148	166
18479	146	148	132	140	140	142	138	146	136	136	120	120	143	151	226	228	138	142	144	148	232	232	115	115	98	112	214	218	140	146	195	195	143	145	141	141	149	157	132	134	108	108	214	214	216	232	158	170	170
18480	146	148	132	140	142	142	138	140	136	136	126	126	139	143	228	236	126	126	148	148	234	234	111	111	86	108	218	228	140	146	177	201	135	137	141	141	141	145	136	136	108	108	216	216	202	216	170	170	154
18484	144	146	126	138	142	148	138	138	136	136	122	128	152	152	228	230	136	136	148	148	232	234	113	113	108	110	208	208	146	148	195	195	141	145	143	155	149	157	134	134	110	112	216	218	214	216	168	170	166
18489	140	146	140	142	140	142	148	148	136	136	120	120	146	150	228	232	140	140	144	148	236	236	111	113	98	112	206	206	140	144	189	195	135	143	141	143	151	151	128	130	108	114	216	216	216	232	170	170	170
18470	140	146	132	140	142	142	138	140	136	136	122	122	150	152	226	226	132	136	144	144	232	234	-9	-9	108	108	208	214	140	148	175	195	141	145	141	141	139	141	130	134	108	114	206	214	202	232	170	170	166
18473	126	138	124	140	140	140	148	148	136	150	122	124	147	149	226	234	126	136	146	150	232	234	111	123	102	102	208	212	144	146	195	195	143	145	-9	-9	139	151	124	128	104	110	216	218	216	216	156	170	164
18477	126	146	138	140	130	144	140	150	136	136	126	128	143	151	228	234	136	138	144	144	228	234	119	119	86	112	208	230	146	148	191	197	141	141	-9	-9	141	159	132	134	108	110	216	216	204	216	158	170	156
18481	126	146	132	132	142	144	138	148	136	136	126	126	148	150	226	228	126	126	150	150	230	234	111	123	98	112	212	212	140	146	201	201	145	145	137	145	139	139	128	134	104	112	216	218	216	232	148	170	154
18482	142	146	116	140	130	142	140	154	136	148	118	124	151	153	228	228	130	140	144	148	224	226	121	121	102	108	-9	-9	146	150	189	195	141	143	143	143	141	157	128	130	104	114	216	216	202	230	170	172	166
18483	142	148	132	140	142	152	140	154	136	148	124	124	152	152	228	230	132	134	146	148	224	232	121	121	100	112	-9	-9	146	148	195	195	141	143	143	143	141	153	128	130	104	110	216	216	216	230	170	172	168
18486	140	146	130	140	140	142	138	148	136	136	120	120	143	151	228	230	132	138	150	150	226	234	119	119	100	108	212	214	140	146	193	197	145	145	-9	-9	139	141	128	134	108	110	216	216	216	232	170	170	168
18487	126	140	128	140	142	144	138	140	136	150	124	126	150	150	226	228	136	136	148	148	232	238	111	125	102	112	-9	-9	146	148	195	197	145	145	137	141	141	141	124	132	108	110	216	216	216	216	170	170	162
18488	130	148	140	140	140	142	146	150	136	138	120	120	143	151	228	230	126	136	148	150	234	234	111	113	108	108	-9	-9	142	144	195	203	143	145	143	143	151	159	128	128	110	112	212	218	202	216	170	170	164
18485	142	146	132	140	140	142	138	138	136	150	-9	-9	140	150	228	236	132	140	146	146	230	234	119	119	86	104	-9	-9	140	146	195	197	143	143	143	143	139	141	124	130	104	110	212	218	216	232	148	170	156
18478	126	146	128	142	142	142	148	154	136	136	120	126	151	153	-9	-9	132	138	-9	-9	226	234	-9	-9	86	108	206	212	146	148	195	199	143	143	-9	-9	139	159	128	136	108	110	216	216	202	232	148	172	154
17229	138	144	128	134	140	142	146	150	146	150	126	126	150	150	226	228	136	136	146	150	230	232	121	121	96	96	208	216	153	153	201	201	141	141	143	143	141	149	128	128	114	114	216	218	218	232	172	172	170
17238	142	148	134	146	140	142	138	152	136	136	116	126	146	151	226	228	136	140	142	148	232	234	111	121	86	110	182	182	148	151	189	203	141	143	129	143	139	155	130	134	108	110	214	216	214	220	156	166	166
17186	146	146	136	142	142	146	138	146	-9	-9	116	126	140	151	228	230	134	138	134	144	222	234	111	117	108	110	226	228	150	150	193	199	137	145	131	141	151	153	124	124	108	110	218	218	216	216	152	156	166
17187	144	146	118	132	142	142	138	148	136	136	116	120	140	147	228	232	140	142	144	148	222	228	113	113	102	112	182	208	146	148	183	189	145	147	131	139	141	141	124	134	108	112	215	220	216	230	166	170	162
17236	140	144	134	138	136	148	138	150	136	136	118	128	146	152	228	236	136	140	144	148	230	232	-9	-9	100	110	208	220	146	148	193	195	143	145	143	143	153	153	124	130	104	110	214	216	202	230	156	176	164
17184	144	144	130	134	136	140	146	154	142	142	118	126	145	145	230	236	126	134	144	144	230	230	-9	-9	108	108	208	210	140	150	195	201	141	143	137	141	139	153	122	132	110	110	214	216	202	222	166	166	168
17194	146	146	134	140	130	150	148	154	136	136	116	128	151	153	230	236	132	138	134	134	232	234	-9	-9	108	110	182	218	144	146	187	193	133	135	139	143	143	157	126	130	110	110	216	216	216	230	156	156	164
17195	146	146	130	134	140	142	154	154	142	142	118	126	147	153	228	228	134	134	144	144	232	234	-9	-9	108	108	208	208	138	138	195	195	137	143	137	141	139	157	132	132	110	110	216	216	222	230	166	166	168
17217	144	144	118	128	140	140	138	150	142	142	120	126	145	145	234	236	136	136	144	150	230	230	-9	-9	108	108	208	208	140	146	189	201	143	143	139	139	141	143	122	122	110	110	210	214	222	230	156	156	168
17218	146	146	134	138	142	146	138	138	136	136	118	118	140	151	228	228	130	138	144	148	232	234	-9	-9	100	100	212	212	146	146	195	199	145	145	137	137	151	157	124	134	110	114	216	216	202	216	156	170	162
17228	144	146	132	148	138	140	138	146	136	150	118	120	137	151	224	228	134	136	144	144	232	232	-9	-9	100	112	208	216	144	146	189	195	141	141	129	141	139	155	130	134	104	108	216	218	232	232	148	150	152
17230	144	144	130	132	140	148	150	156	136	142	126	126	151	153	228	236	134	140	144	154	232	234	-9	-9	86	108	208	214	140	148	197	201	143	147	141	143	139	141	130	132	110	112	212	214	204	214	148	156	166
17231	140	144	134	134	140	142	138	142	136	136	120	130	140	151	228	232	134	136	142	146	224	232	-9	-9	108	112	208	214	142	146	193	199	139	143	137	139	141	153	132	134	106	110	214	218	214	218	156	156	162
17241	146	146	132	132	148	148	138	148	136	136	126	126	146	151	226	228	136	136	148	148	228	228	-9	-9	108	108	220	220	144	144	193	193	135	143	137	143	139	139	134	134	110	110	216	216	214	230	156	174	162
17249	144	144	118	128	140	140	138	150	142	142	120	126	145	145	234	236	136	136	144	150	230	230	-9	-9	108	108	208	208	140	146	189	201	143	143	139	139	141	143	122	122	110	110	210	214	222	230	156	156	168
17250	140	146	132	134	142	146	138	138	136	136	120	122	142	151	226	230	130	134	142	148	232	232	-9	-9	108	112	208	224	148	150	189	195	141	141	135	143	146	157	130	132	102	104	216	217	214	218	148	166	154
17182	126	148	132	138	142	144	146	152	136	136	116	116	151	151	226	228	132	134	134	150	226	232	-9	-9	98	108	182	216	144	146	191	193	137	149	137	137	149	157	130	134	110	110	216	218	214	218	148	148	-9
17183	140	146	128	140	140	148	138	140	136	136	118	132	151	153	228	230	130	134	146	146	232	234	-9	-9	108	112	182	228	146	148	197	203	145	145	-9	-9	141	157	128	130	104	110	214	215	224	230	152	156	168
17197	146	146	130	144	136	142	146	148	136	136	126	128	150	152	234	236	128	134	144	150	230	234	-9	-9	86	108	208	208	140	146	183	201	143	145	143	143	146	153	130	130	110	114	214	218	214	222	156	166	164
17204	148	148	132	142	142	146	148	152	136	150	126	128	144	146	224	234	-9	-9	144	148	226	226	-9	-9	98	110	208	232	146	148	193	199	143	143	143	143	139	143	130	130	102	110	215	217	206	216	148	172	166
17211	146	148	128	140	130	142	130	152	136	136	128	128	150	150	228	230	134	138	144	148	230	234	-9	-9	86	108	-9	-9	144	148	183	195	135	145	135	139	157	157	122	132	108	110	216	220	230	232	156	156	168
17212	142	144	134	134	134	134	146	158	136	142	126	126	145	152	224	230	140	140	144	152	236	236	-9	-9	100	100	208	208	148	148	201	201	135	143	135	143	143	157	134	134	104	108	210	216	230	230	156	156	168
17220	138	146	132	140	140	148	138	150	136	142	124	126	139	146	226	230	136	138	146	148	228	234	-9	-9	108	108	202	220	140	144	193	203	141	143	139	143	139	141	124	134	110	110	212	216	214	214	170	174	154
17221	144	144	128	132	142	148	138	146	136	136	120	124	146	151	228	232	134	136	150	152	224	232	-9	-9	108	112	-9	-9	144	148	195	195	143	145	139	143	139	141	124	124	102	110	212	218	214	232	148	176	164
17227	146	148	132	148	138	140	138	146	136	150	118	126	139	149	226	232	130	136	142	144	232	232	-9	-9	86	100	208	216	144	146	189	195	135	141	-9	-9	151	155	130	134	104	114	216	218	214	232	156	166	164
17232	140	146	138	138	140	142	138	148	136	136	116	126	140	151	230	236	136	140	144	146	232	234	-9	-9	104	110	182	224	148	148	187	193	143	145	-9	-9	139	139	134	134	110	114	216	218	204	220	148	148	164
17233	144	144	124	132	130	142	138	138	136	136	118	126	150	152	228	234	130	134	146	148	230	232	-9	-9	96	112	182	220	144	148	195	197	129	145	143	143	144	149	124	134	110	110	216	217	214	232	166	174	164
17234	146	146	132	140	130	148	148	150	136	136	126	126	-9	-9	228	230	130	136	146	148	228	230	-9	-9	108	108	220	220	-9	-9	191	193	135	145	139	143	139	141	130	134	110	110	212	216	214	232	156	170	154
17237	146	146	130	138	130	140	138	146	136	136	116	130	150	152	226	234	132	132	146	148	230	234	-9	-9	104	112	212	214	144	148	171	195	141	143	143	143	141	153	124	134	110	110	217	218	216	228	166	168	162
17240	142	142	134	138	142	142	138	150	136	136	126	130	137	151	228	236	134	134	140	146	232	234	-9	-9	86	108	182	230	142	148	195	199	133	145	-9	-9	141	141	130	130	108	108	216	218	202	218	156	158	166
17243	140	146	130	138	130	150	138	138	136	136	120	126	139	153	228	228	132	138	146	146	232	234	-9	-9	86	108	208	220	140	148	191	197	137	143	-9	-9	141	144	124	134	110	110	216	217	202	232	156	156	164
17244	142	146	130	130	132	140	150	154	136	142	118	126	147	153	228	230	140	142	144	148	230	234	-9	-9	86	108	208	208	146	148	195	195	143	143	135	143	139	157	122	132	108	110	210	214	222	232	148	156	164
17246	142	144	128	130	134	148	146	146	-9	-9	116	124	153	153	230	230	140	140	144	144	232	234	-9	-9	86	108	208	208	140	144	193	193	141	143	137	141	139	153	130	134	110	114	215	216	214	232	148	156	166
17247	144	144	138	138	146	146	148	150	136	136	126	126	144	151	230	232	130	130	134	148	226	232	-9	-9	104	108	-9	-9	146	150	193	197	143	145	129	129	143	143	134	134	102	108	206	212	202	216	148	172	162
17248	146	150	134	138	140	144	138	146	136	142	120	126	140	146	230	234	138	138	146	146	222	232	-9	-9	112	112	184	220	148	150	189	195	143	147	137	143	139	155	124	134	104	108	216	218	202	216	156	170	-9
17205	144	146	130	134	134	150	146	150	-9	-9	126	126	147	150	228	236	134	140	148	152	224	230	-9	-9	108	108	206	208	148	148	197	201	139	143	139	143	139	143	132	134	104	110	210	214	222	232	156	156	168
17214	144	144	128	130	140	142	146	146	136	142	126	126	140	149	228	230	136	142	144	146	230	234	-9	-9	108	108	208	208	148	148	195	207	135	137	139	139	-9	-9	124	124	106	108	208	215	210	216	154	154	156
17239	148	148	118	128	148	148	138	146	136	136	120	126	150	151	226	228	134	134	146	148	232	234	-9	-9	100	108	216	216	142	148	195	195	143	147	137	137	139	139	124	132	110	110	216	218	214	216	170	176	-9
17245	144	144	146	146	130	130	148	148	136	150	120	126	149	149	228	230	132	138	132	146	232	232	-9	-9	108	108	202	232	-9	-9	191	191	147	147	135	143	-9	-9	122	122	102	108	216	222	218	230	148	148	164
17199	126	146	134	134	140	146	-9	-9	136	136	126	126	151	153	224	226	136	136	144	146	-9	-9	123	123	108	108	214	230	146	146	195	199	137	143	143	143	141	153	130	132	106	110	216	217	-9	-9	148	166	164
11741	144	144	128	130	130	146	150	152	142	142	124	126	145	153	226	236	134	140	144	150	230	232	121	123	86	108	208	210	140	144	197	201	145	145	139	139	139	141	128	134	108	108	214	216	198	198	156	156	166
11744	142	144	118	118	142	150	148	150	136	142	116	126	139	145	226	236	140	140	144	152	230	234	113	119	86	108	208	208	144	146	193	195	135	141	137	139	139	139	128	132	110	110	216	216	222	232	156	170	168
11745	144	144	132	134	140	144	146	146	136	142	126	126	139	153	236	238	136	140	144	144	224	232	115	121	86	106	208	208	148	150	193	201	141	143	139	139	139	139	128	132	108	110	216	216	204	222	148	156	168
11747	144	144	128	132	134	150	150	154	142	142	116	120	139	153	228	236	134	138	144	148	230	232	111	115	102	108	212	220	140	144	201	201	143	145	143	143	157	159	124	132	104	110	214	216	230	234	152	152	160
11721	138	142	132	132	140	142	144	146	136	142	126	126	145	145	230	230	136	140	144	152	226	232	117	121	86	108	208	210	140	144	193	201	139	143	139	141	139	153	128	128	110	110	216	216	202	204	156	158	168
11722	138	142	132	140	134	142	146	150	142	142	126	126	145	145	230	236	140	140	144	152	226	232	117	121	86	108	206	210	146	150	197	201	139	145	139	141	139	153	124	132	110	110	214	216	202	204	156	156	164
11726	146	148	118	134	134	134	154	154	142	142	118	120	151	153	230	236	138	140	144	144	232	232	123	123	108	108	208	208	144	144	195	197	137	149	139	139	139	139	122	124	110	110	216	216	202	208	156	156	164
11728	144	144	118	118	140	144	146	148	136	136	126	126	139	139	236	236	140	140	144	150	230	230	115	121	102	108	208	216	140	146	193	195	145	145	143	143	153	153	122	132	110	110	216	216	200	222	156	156	166
11731	142	148	118	132	130	144	146	150	136	136	118	126	147	147	226	228	138	140	150	152	232	234	121	121	86	100	208	208	144	144	193	197	135	137	137	141	139	155	128	132	110	110	214	216	216	230	170	176	162
11734	148	152	136	136	136	140	146	146	136	136	126	128	145	145	228	236	130	138	140	150	232	232	121	125	86	108	208	208	148	148	187	199	145	145	137	147	151	157	132	134	108	110	216	216	222	230	152	156	162
11737	144	144	120	144	144	144	150	154	136	136	126	126	139	151	230	230	138	140	144	144	232	236	121	121	86	108	208	208	140	146	191	197	137	145	139	143	139	146	128	132	104	110	216	216	202	222	156	156	168
11757	142	144	130	140	140	150	146	150	136	136	118	126	153	153	230	236	126	146	148	152	224	232	113	113	86	110	208	216	148	148	191	201	137	137	141	147	139	143	132	132	108	110	216	216	208	230	156	156	166
11762	144	144	132	132	140	150	144	150	142	142	116	126	145	147	236	240	136	140	144	152	232	234	119	119	86	108	208	220	144	148	197	199	143	145	143	147	139	155	128	132	104	108	216	216	202	230	156	158	166
11764	146	148	132	134	144	150	148	150	136	142	126	126	145	153	230	236	140	140	144	150	232	234	117	127	108	112	208	208	146	148	189	201	139	147	137	139	139	143	130	132	110	110	210	216	202	204	156	156	168
11723	144	144	134	140	132	142	148	154	136	142	126	126	147	153	236	236	134	140	144	150	230	232	117	127	86	86	208	220	150	150	197	199	143	143	139	141	139	146	132	132	110	110	214	216	222	226	-9	-9	164
11729	148	148	134	138	134	144	142	148	136	142	126	126	145	153	236	236	138	140	144	150	-9	-9	117	117	86	108	208	210	146	148	199	201	145	147	137	141	139	155	122	130	110	110	210	218	202	228	150	156	166
11739	144	144	130	130	152	152	150	150	142	142	118	120	151	151	232	236	140	140	146	152	232	232	117	121	108	110	208	212	150	150	201	203	139	145	139	139	139	141	124	124	108	108	214	216	222	234	156	156	160
11767	142	144	130	130	134	140	150	154	142	142	118	120	147	147	230	236	136	140	144	146	232	232	123	123	98	108	208	214	146	146	193	195	137	145	145	147	139	157	128	134	108	108	214	216	222	222	156	156	166
11753	142	144	136	142	150	150	148	150	136	142	126	126	145	150	226	236	126	146	144	146	224	236	113	115	86	108	208	216	148	148	191	201	-9	-9	141	147	139	147	132	132	108	110	216	216	222	230	156	156	166
11763	138	142	140	142	140	150	146	150	142	142	118	126	145	145	230	230	124	136	148	152	226	232	113	119	108	112	208	208	144	146	193	201	-9	-9	141	147	139	139	128	132	110	110	216	216	202	204	156	156	168
11725	138	146	138	144	140	150	150	154	136	136	120	122	151	156	236	236	136	138	144	144	228	234	115	115	86	86	-9	-9	142	146	199	201	137	143	139	141	153	153	132	132	110	110	216	216	204	230	-9	-9	160
11758	148	148	118	132	140	144	-9	-9	136	142	126	132	153	153	228	230	138	140	144	144	226	230	113	113	108	108	208	212	146	150	173	201	143	143	139	139	-9	-9	-9	-9	110	110	214	214	222	230	156	156	160
11765	144	146	130	132	144	148	-9	-9	142	142	120	120	145	145	228	236	140	140	144	148	-9	-9	121	125	102	108	208	208	142	146	199	199	-9	-9	139	143	153	153	128	128	108	110	214	216	-9	-9	156	158	162
16882	144	146	134	138	140	150	148	150	136	136	126	128	144	145	228	238	130	140	144	146	232	234	113	113	100	108	200	214	140	144	193	195	143	145	137	143	139	153	130	134	110	114	214	216	202	222	174	174	162
16883	144	148	132	134	140	140	138	150	136	136	126	126	146	147	218	226	130	140	148	148	232	232	115	115	86	86	200	214	144	150	191	201	141	143	139	139	143	153	124	124	110	110	214	222	216	230	172	172	168
16884	144	144	130	132	140	140	148	148	136	136	126	126	147	151	236	236	134	138	148	152	232	232	113	121	86	96	208	212	140	140	187	201	141	143	137	141	153	155	124	132	110	114	216	216	202	216	170	170	162
16889	144	144	116	130	140	154	148	156	136	136	126	128	140	146	226	236	136	140	144	146	232	232	117	123	86	98	208	224	144	150	193	193	143	143	143	143	139	153	124	134	104	108	214	216	216	222	170	176	166
16890	146	148	134	140	140	142	138	156	136	136	126	128	144	150	228	228	134	138	146	148	234	234	113	119	108	112	208	208	142	144	189	195	129	143	139	145	139	153	124	128	110	110	214	216	202	222	170	176	166
16892	144	144	132	138	140	150	138	156	136	136	128	128	144	146	228	228	134	138	144	144	232	232	113	113	86	108	208	216	140	144	195	199	147	147	137	141	155	157	130	134	110	114	216	220	202	218	176	178	170
16873	140	148	136	138	140	148	154	156	136	136	128	128	144	147	236	236	138	140	148	150	232	232	-9	-9	108	108	208	218	138	140	195	201	135	145	143	145	141	141	134	134	102	110	216	216	214	216	170	176	168
16874	144	152	136	138	140	140	138	150	136	136	120	120	151	153	228	236	140	140	142	150	232	232	-9	-9	108	112	208	220	138	146	195	195	143	143	137	139	151	153	130	134	108	110	216	222	216	230	156	172	162
16878	126	144	130	132	140	142	148	156	136	150	120	128	143	147	232	236	134	140	144	144	232	232	119	119	108	112	208	224	140	144	195	195	143	143	-9	-9	139	139	128	128	110	112	215	215	222	222	156	174	166
16880	148	148	130	132	140	144	138	156	136	142	120	120	144	147	236	236	128	130	144	144	232	234	117	123	108	110	208	208	140	144	189	195	145	147	-9	-9	141	153	128	128	110	110	216	216	202	202	172	172	166
16886	144	144	132	138	150	150	148	148	136	136	126	126	139	146	228	228	134	140	146	150	226	232	113	113	86	86	210	210	142	144	195	195	143	143	137	141	139	141	128	134	110	110	216	216	202	232	156	170	-9
16888	140	144	132	140	140	146	146	148	136	136	120	128	147	151	228	228	134	138	148	148	232	234	117	121	104	108	208	224	140	140	197	199	145	145	137	139	139	153	124	134	108	114	216	216	202	230	176	176	168
16894	138	144	130	132	140	140	138	148	136	136	126	126	144	150	228	228	132	142	148	150	232	234	-9	-9	98	108	208	210	144	144	193	197	135	143	137	141	139	139	132	134	110	110	216	220	218	230	172	176	166
16872	140	144	130	132	140	150	150	150	136	136	126	128	146	156	228	238	134	140	146	152	-9	-9	113	119	86	100	208	222	148	150	195	197	145	147	149	149	141	151	128	134	110	114	216	216	-9	-9	156	174	172
16877	144	144	136	142	144	150	138	148	136	136	126	128	144	149	228	228	138	140	144	150	232	232	113	113	96	112	208	214	144	144	189	195	135	145	-9	-9	139	153	128	130	110	110	214	216	202	222	170	170	162
16879	126	144	130	138	146	150	148	150	136	136	126	128	-9	-9	228	236	132	134	144	144	232	232	113	113	86	86	208	220	144	148	195	199	143	149	-9	-9	139	151	128	134	102	112	220	222	214	230	156	156	166
16881	148	148	130	140	140	144	138	156	136	136	126	126	143	145	232	232	140	140	152	152	232	232	-9	-9	108	108	208	208	142	142	195	195	143	145	137	143	139	141	128	130	110	114	216	216	202	216	156	156	168
16887	146	148	130	132	134	140	148	150	136	136	126	128	144	146	236	236	132	140	150	150	232	232	-9	-9	96	112	208	218	142	144	191	201	135	147	139	145	143	146	124	124	108	110	216	222	202	230	156	156	162
16871	144	144	132	138	130	144	138	144	-9	-9	126	126	150	151	228	238	134	140	142	150	-9	-9	115	123	100	102	208	220	144	144	193	193	143	143	137	141	139	151	124	128	110	110	216	216	-9	-9	170	174	168
16885	144	148	130	138	130	140	148	148	136	136	128	128	146	151	232	236	134	140	146	148	224	232	113	113	108	112	210	224	144	144	-9	-9	145	147	-9	-9	155	155	124	128	110	114	216	222	214	214	156	176	166
16893	142	148	132	138	140	150	138	150	136	136	120	126	146	151	226	228	136	140	-9	-9	234	234	-9	-9	-9	-9	208	210	142	144	197	201	143	145	139	139	139	153	-9	-9	102	108	216	216	202	202	170	170	166
16870	144	144	138	138	140	140	138	156	136	136	126	126	143	144	228	228	138	140	144	144	-9	-9	-9	-9	86	112	208	218	140	146	205	205	135	143	-9	-9	139	151	134	134	110	114	214	222	-9	-9	170	170	168
18989	144	148	116	132	140	140	146	146	136	144	120	120	150	152	228	230	138	140	144	144	226	232	121	127	86	86	208	210	144	148	201	201	135	143	139	139	139	143	124	128	110	110	214	216	230	230	156	164	166
18991	138	148	130	130	140	148	146	156	142	142	120	130	145	151	228	236	138	138	144	150	226	232	117	117	106	108	184	208	144	150	203	203	143	145	139	141	137	141	128	128	110	110	216	218	204	230	156	158	168
18993	144	148	116	116	150	150	146	146	136	136	120	126	137	151	228	228	140	142	144	150	234	234	121	127	86	108	208	208	144	146	199	201	143	147	139	141	139	157	130	130	108	110	212	216	222	230	156	156	168
18994	138	146	130	140	140	150	154	156	136	142	120	126	140	156	226	228	136	138	144	150	232	232	117	117	86	86	208	208	138	150	197	201	135	137	139	149	139	141	128	130	108	108	212	216	234	234	156	156	168
18995	144	146	130	132	140	150	150	156	136	142	126	132	145	147	228	228	136	140	144	144	230	232	125	127	86	98	184	208	146	150	195	201	135	147	133	147	141	141	124	132	108	110	216	216	200	230	156	156	166
18996	148	148	132	142	148	148	150	156	136	146	126	126	152	152	228	230	134	138	144	154	232	234	101	127	86	104	208	216	146	150	201	201	135	137	139	147	146	146	128	130	108	110	216	216	216	230	156	156	168
18997	138	148	132	134	140	150	150	156	136	136	120	126	150	156	228	236	140	140	144	148	216	234	115	121	86	108	208	208	144	146	195	201	137	145	135	139	141	155	132	140	110	110	216	216	232	234	164	164	162
18998	144	146	114	116	140	140	146	146	142	148	126	126	145	153	228	230	136	140	144	148	226	232	121	129	86	108	208	208	148	150	199	201	135	135	139	147	149	155	124	128	108	108	216	216	204	204	156	172	168
18999	148	148	116	134	150	150	150	152	142	142	126	126	153	153	230	236	136	142	144	154	232	236	121	121	86	108	208	214	148	150	197	199	137	143	135	139	139	139	124	130	108	110	216	216	234	236	156	156	162
19003	144	146	132	134	140	154	150	158	136	142	118	130	150	154	228	230	140	140	144	150	232	232	127	127	86	112	208	216	138	150	201	201	135	147	143	143	139	143	128	130	110	110	214	216	230	230	156	156	164
19004	148	148	116	142	146	148	146	152	136	136	132	134	153	153	224	228	134	136	144	144	232	232	121	121	86	108	208	208	138	150	195	201	135	135	139	139	155	159	128	134	110	110	216	216	230	236	156	156	162
19006	146	148	130	142	140	150	150	156	136	142	120	130	145	145	228	228	140	140	144	150	232	234	121	121	108	108	208	208	138	150	201	203	135	145	143	147	141	159	128	134	108	110	216	216	204	230	154	156	162
19008	144	146	130	130	144	150	150	158	136	142	126	126	139	151	230	236	136	138	144	150	226	234	123	127	86	86	182	208	144	150	201	201	145	151	139	141	139	153	130	132	110	112	216	216	204	224	156	156	166
18985	144	148	130	132	140	148	146	156	136	136	120	126	152	152	228	236	136	140	144	144	230	232	113	121	86	86	208	208	146	150	197	201	135	145	135	135	141	155	128	130	108	110	216	216	232	236	156	156	162
18987	146	148	130	132	140	150	146	158	142	142	120	120	150	153	228	230	138	144	144	144	230	230	129	129	86	86	208	210	140	146	201	201	143	145	-9	-9	155	155	128	132	110	114	216	216	230	234	156	156	166
18990	144	144	130	130	140	140	146	148	136	136	120	126	145	145	226	226	138	146	150	150	224	224	127	129	86	108	208	208	144	150	197	201	135	135	-9	-9	139	157	124	132	108	110	216	216	204	204	152	156	150
18992	144	146	116	116	150	154	146	150	142	150	130	134	145	153	228	228	132	140	144	144	234	234	111	129	108	108	208	208	144	150	-9	-9	145	147	135	139	139	141	124	132	108	108	216	218	214	230	156	156	172
19000	140	148	130	130	140	140	150	162	142	146	132	134	145	153	228	230	138	140	150	150	232	232	125	125	86	86	208	208	146	146	199	199	135	143	-9	-9	139	141	124	134	108	110	216	218	204	230	154	156	162
19001	146	148	116	140	140	140	148	150	136	142	124	126	151	151	236	236	138	140	144	144	224	232	117	121	86	98	182	208	146	146	195	201	143	143	-9	-9	141	155	124	124	110	110	218	218	202	230	152	156	166
19005	144	148	130	132	144	150	146	148	136	142	118	126	147	153	228	230	136	138	144	148	214	234	121	121	86	112	208	212	144	144	-9	-9	135	137	135	141	146	153	128	132	108	110	216	216	204	204	152	156	168
19007	148	148	130	130	140	140	146	156	136	142	116	130	140	146	222	230	140	140	150	152	234	234	121	123	86	108	-9	-9	146	148	201	201	135	145	139	147	141	141	132	136	110	110	216	216	230	230	156	156	162
18988	144	148	116	130	-9	-9	146	150	136	142	126	126	-9	-9	-9	-9	140	142	150	150	232	232	127	127	86	86	208	208	-9	-9	201	203	139	145	139	139	139	155	128	134	110	110	216	216	196	230	156	166	162
FCA1090	144	144	134	134	130	130	156	156	136	136	120	120	145	147	228	228	134	140	150	152	232	232	-9	-9	108	108	208	220	140	148	195	197	143	143	139	143	153	153	132	132	108	108	212	216	228	230	156	156	168
FCA876	144	150	130	138	142	142	146	150	136	142	120	126	145	147	226	228	134	136	144	148	228	236	-9	-9	108	108	208	208	152	152	197	203	141	145	139	139	143	157	128	128	110	114	214	214	228	234	148	148	168
FCA1015	138	144	136	138	136	140	148	154	142	142	116	120	151	151	230	236	136	138	148	152	228	232	-9	-9	106	112	208	208	146	146	187	197	141	147	-9	-9	141	153	128	130	108	108	210	212	204	230	156	156	158
FCA1089	134	148	130	132	134	140	150	150	136	136	128	128	147	151	236	240	134	138	146	152	224	232	-9	-9	86	110	220	220	144	150	-9	-9	135	135	135	141	139	157	130	132	110	110	216	216	214	228	156	176	168
FCA787	144	148	130	132	134	140	146	148	136	142	126	126	143	151	236	240	130	134	150	152	232	234	-9	-9	108	108	208	216	140	150	193	205	135	147	-9	-9	139	139	124	124	110	110	214	214	204	234	156	176	166
FCA792	144	144	118	118	140	144	148	152	136	142	120	134	139	151	228	236	126	132	144	144	230	232	-9	-9	108	108	208	208	146	146	199	201	145	147	-9	-9	139	141	130	132	110	112	210	210	228	232	156	156	166
FCA796	146	148	130	130	142	150	150	154	142	142	126	128	145	145	230	236	134	136	144	148	228	234	-9	-9	86	108	208	208	148	148	195	197	141	145	-9	-9	145	157	128	132	108	112	214	214	204	228	156	156	166
FCA811	146	148	130	136	134	148	146	154	136	142	120	128	151	153	236	236	136	136	144	152	230	230	-9	-9	102	112	208	208	144	150	201	201	135	143	-9	-9	151	151	124	132	108	108	214	214	228	234	156	156	158
FCA816	144	148	130	142	134	140	156	156	136	148	126	128	151	152	224	230	136	140	144	146	232	234	-9	-9	86	86	208	208	138	144	197	197	145	145	-9	-9	143	151	130	130	104	110	214	214	204	204	156	156	160
FCA826	146	150	130	136	134	142	146	146	136	144	126	128	151	153	230	236	130	136	144	154	228	232	-9	-9	102	112	208	208	146	148	197	201	145	145	-9	-9	153	153	130	130	110	110	214	214	204	208	156	156	168
FCA846	144	148	130	138	140	140	150	150	136	136	122	126	139	145	226	236	134	136	144	148	232	234	-9	-9	100	108	208	208	146	150	193	201	143	147	-9	-9	143	155	124	132	108	110	214	214	202	204	156	156	166
FCA877	144	148	130	140	140	142	150	150	136	136	124	126	149	151	228	236	130	134	144	148	228	234	-9	-9	104	108	208	216	144	148	193	201	143	145	-9	-9	141	153	128	134	110	110	210	210	228	230	156	156	168
FCA878	144	148	124	128	140	140	146	146	142	142	126	128	145	149	226	228	130	134	144	146	224	232	-9	-9	108	108	208	208	144	144	193	197	-9	-9	139	139	141	151	130	130	108	110	212	218	230	230	176	176	168
FCA784	142	144	118	118	150	150	152	162	142	142	122	126	147	152	228	236	140	142	144	144	232	232	-9	-9	86	102	208	208	-9	-9	197	199	143	147	-9	-9	153	155	128	132	110	110	212	212	230	230	176	176	166
FCA791	142	146	134	136	140	140	148	148	136	136	120	128	145	151	236	240	130	136	144	150	232	234	-9	-9	86	110	208	220	-9	-9	201	201	135	141	-9	-9	141	157	130	132	108	108	204	208	210	216	156	176	162
FCA794	146	148	132	136	142	154	146	146	136	136	118	126	145	153	234	236	134	138	146	150	230	232	-9	-9	108	108	208	208	140	150	197	197	143	147	-9	-9	139	157	128	132	108	110	212	212	202	216	156	156	168
FCA795	146	148	130	130	140	140	146	148	142	142	126	128	147	154	228	236	134	136	144	150	232	232	-9	-9	108	108	208	212	140	144	189	201	137	147	-9	-9	151	153	130	134	110	110	212	212	204	228	156	156	168
FCA797	140	142	136	136	140	140	150	162	136	142	124	126	145	151	228	236	132	134	144	152	232	232	-9	-9	86	106	208	208	-9	-9	197	201	143	145	-9	-9	155	157	130	132	108	110	214	214	204	204	158	170	162
FCA805	144	144	132	134	134	154	154	154	-9	-9	126	126	145	145	230	236	134	138	144	152	232	234	-9	-9	86	104	208	210	148	150	193	201	145	145	-9	-9	139	153	124	128	108	110	214	214	202	228	156	156	168
FCA817	144	148	118	134	140	154	-9	-9	136	142	120	126	146	147	228	228	132	132	144	148	232	232	-9	-9	86	102	208	208	144	150	193	201	145	145	-9	-9	139	141	128	134	110	110	214	218	198	228	156	156	162
FCA818	148	148	118	136	140	142	148	148	136	136	120	120	147	151	230	236	130	136	150	152	232	234	-9	-9	86	108	206	220	140	148	197	203	135	141	-9	-9	151	153	130	134	110	110	214	214	230	230	156	170	166
FCA825	144	148	130	136	140	144	148	148	136	136	120	120	139	147	236	238	134	136	144	152	232	236	-9	-9	86	102	208	208	-9	-9	197	197	147	147	-9	-9	147	153	124	134	108	110	214	214	228	230	156	156	170
FCA848	138	144	132	138	134	150	150	158	136	136	126	126	145	151	230	240	136	136	144	152	228	232	-9	-9	86	108	208	208	140	148	195	203	143	145	-9	-9	151	157	130	132	108	114	214	214	228	230	148	156	168
FCA849	140	140	118	130	132	140	150	158	136	142	118	122	147	151	232	232	130	136	150	152	230	232	-9	-9	108	110	216	220	-9	-9	191	191	135	145	-9	-9	139	139	122	130	108	118	210	212	212	234	156	156	168
FCA850	144	148	118	138	142	144	148	154	136	142	120	126	150	151	230	232	136	136	144	152	230	232	-9	-9	108	108	208	208	144	148	197	201	137	141	-9	-9	139	141	128	128	108	110	214	214	204	230	156	176	168
14968	146	146	132	132	140	150	156	156	142	142	126	126	151	151	236	240	140	140	148	148	228	232	117	121	100	100	-9	-9	146	146	189	197	145	145	147	147	139	143	128	128	106	108	216	216	234	234	144	148	166
14970	146	146	132	138	140	142	156	156	142	142	120	126	144	151	236	236	136	140	148	148	232	232	113	121	88	108	-9	-9	146	148	189	193	143	147	145	147	139	153	128	128	106	108	212	216	214	234	154	156	168
14971	146	146	132	138	142	150	156	156	142	142	126	126	144	144	236	236	136	140	148	148	228	232	121	121	100	100	-9	-9	146	146	189	189	145	145	147	147	143	153	128	128	108	108	216	216	228	234	148	154	166
14972	144	146	132	132	134	150	148	158	136	136	120	126	151	151	236	236	138	140	148	148	230	232	117	117	100	108	-9	-9	146	146	189	189	143	145	139	147	139	143	128	128	106	108	216	216	214	222	144	148	166
14986	146	146	132	132	134	150	156	156	142	142	120	120	144	151	236	240	140	140	148	148	232	234	117	121	100	108	-9	-9	146	148	189	199	143	147	139	147	139	153	128	128	108	108	212	216	234	234	148	148	168
14987	146	146	132	138	146	150	148	156	142	142	126	126	150	150	236	236	138	140	148	148	228	232	121	133	100	108	-9	-9	144	146	189	201	145	145	143	147	139	153	128	128	108	110	212	216	222	228	148	154	166
14997	146	146	132	132	134	140	158	158	136	152	120	120	151	151	236	236	140	140	148	148	230	230	113	117	100	108	-9	-9	146	146	189	189	143	143	139	139	139	139	128	128	108	110	216	216	214	234	148	148	168
15002	144	146	132	132	140	140	156	156	142	142	126	126	151	151	236	236	138	140	148	148	230	232	117	121	100	100	-9	-9	146	146	189	193	145	147	139	147	143	153	128	128	108	110	216	216	214	234	144	148	172
14955	138	144	132	132	140	142	156	156	142	142	120	126	151	151	236	236	138	140	144	148	232	232	113	123	100	100	-9	-9	146	146	195	197	147	147	139	147	139	139	128	128	108	108	216	216	222	234	144	154	168
14956	144	146	132	132	142	150	148	156	136	152	126	126	151	151	236	236	136	140	148	150	232	232	117	123	100	100	-9	-9	146	146	189	189	143	143	143	143	139	153	128	128	110	110	212	216	222	222	148	156	166
14961	146	148	132	132	140	142	156	156	142	142	120	126	144	150	236	236	136	140	144	148	230	230	117	121	100	108	-9	-9	146	146	193	197	145	145	147	147	139	143	128	136	108	108	216	216	222	234	144	144	168
14962	138	146	132	132	150	150	148	156	142	142	120	120	151	151	236	240	136	138	148	150	232	234	117	121	108	108	-9	-9	146	146	199	201	145	147	-9	-9	139	143	128	128	108	108	216	216	234	234	148	154	168
14964	138	148	132	132	142	150	156	156	142	142	120	126	151	151	236	236	138	140	148	150	228	232	117	121	100	108	-9	-9	146	146	193	199	143	143	133	143	139	143	128	128	108	110	216	216	234	234	144	148	166
14967	138	142	132	132	150	150	156	156	142	142	120	126	151	151	236	236	136	140	148	150	228	232	113	121	100	108	-9	-9	146	148	189	199	147	147	147	147	143	153	128	136	106	108	216	216	234	234	148	156	168
14969	138	146	132	132	134	140	148	156	136	152	120	120	151	151	236	240	138	140	148	148	232	232	117	121	100	100	-9	-9	146	148	193	195	-9	-9	143	143	153	153	128	136	106	108	216	216	234	234	144	154	168
14973	142	148	132	132	140	140	156	156	142	142	120	120	151	151	236	236	136	140	144	148	228	232	117	121	100	108	-9	-9	146	146	193	195	145	147	139	147	143	153	128	128	108	110	216	216	222	222	144	144	168
14974	146	146	132	132	140	146	156	158	136	152	120	126	151	151	236	236	138	140	148	148	228	230	115	115	100	108	-9	-9	146	146	189	201	143	145	143	143	139	153	128	128	110	110	216	216	214	222	144	148	166
14975	146	148	132	132	140	150	148	150	142	142	120	126	-9	-9	236	236	136	140	148	150	222	232	117	123	100	100	-9	-9	146	146	201	207	147	147	139	143	143	157	128	128	108	110	212	216	224	224	148	156	166
14976	146	146	132	138	142	142	156	156	142	142	126	126	144	144	236	240	136	140	148	148	232	232	113	121	100	108	-9	-9	146	146	189	197	145	147	137	139	139	153	128	128	108	108	212	216	214	228	148	154	166
14982	146	148	132	132	140	150	148	156	142	152	120	126	-9	-9	236	240	136	140	148	148	232	234	117	123	102	102	-9	-9	146	148	189	201	147	147	139	147	143	153	128	128	108	108	212	212	234	234	148	148	166
14983	146	146	132	132	134	150	156	156	142	142	120	120	151	151	226	236	140	140	148	148	228	232	117	117	100	108	-9	-9	146	148	199	201	143	143	145	147	139	139	128	128	106	108	216	216	222	234	144	148	166
14990	146	146	138	138	140	142	156	158	142	142	120	120	151	151	236	240	138	140	144	144	228	234	117	117	100	110	-9	-9	146	148	195	197	-9	-9	139	139	139	143	128	128	108	108	212	216	214	228	144	148	166
14992	144	146	132	138	140	148	150	156	142	142	126	126	-9	-9	236	236	138	140	148	150	232	232	113	121	100	108	-9	-9	144	146	197	201	145	147	143	147	143	153	128	128	108	110	216	216	228	234	144	148	166
14993	144	148	132	132	140	142	156	156	136	136	126	126	151	151	236	236	138	140	148	148	228	232	113	117	100	108	-9	-9	146	148	189	193	143	145	147	147	139	139	128	128	108	108	216	216	234	234	144	148	168
14995	138	146	132	138	140	150	150	156	142	152	126	126	151	151	236	236	136	140	148	148	232	232	113	121	100	108	-9	-9	146	146	189	201	145	145	143	147	139	153	128	128	108	110	216	216	234	234	144	148	166
14996	138	138	132	138	140	140	156	156	142	142	120	120	151	151	226	240	138	140	148	148	228	232	117	121	100	100	-9	-9	148	148	189	201	145	147	139	147	139	139	128	128	108	110	216	216	234	234	144	144	170
14959	144	146	132	132	150	150	156	156	-9	-9	120	126	-9	-9	236	240	136	138	148	148	228	232	113	117	100	108	-9	-9	146	150	189	201	143	145	147	147	139	143	128	128	108	108	216	216	214	234	144	148	168
14977	144	144	132	138	146	150	148	156	-9	-9	126	126	151	151	236	236	138	140	144	148	228	232	117	121	100	108	-9	-9	146	146	189	201	145	145	143	147	143	153	128	128	108	110	216	216	222	234	144	144	166
14979	138	146	132	132	146	150	148	156	142	142	120	126	151	151	-9	-9	138	138	148	148	228	232	117	121	108	108	-9	-9	146	146	189	189	143	145	143	143	139	143	128	128	108	110	212	216	228	234	154	154	166
14981	144	148	132	132	140	142	156	156	-9	-9	126	126	151	151	236	236	138	138	148	148	228	230	117	121	100	100	-9	-9	146	146	189	193	143	147	139	147	139	139	128	128	108	108	216	216	234	234	148	154	166
14988	144	148	132	138	142	150	144	156	142	142	120	120	151	151	236	236	138	140	144	148	228	230	113	117	100	108	-9	-9	146	146	189	193	143	143	137	141	143	153	128	128	108	110	212	216	234	234	144	148	166
14989	142	142	132	132	142	142	148	156	142	142	120	126	151	151	236	236	136	140	144	148	228	232	113	117	108	108	-9	-9	144	146	189	195	147	147	-9	-9	153	153	128	128	108	110	212	216	222	222	144	144	166
14991	144	146	132	138	146	150	148	148	142	142	126	126	151	151	236	236	140	140	148	150	232	232	117	121	100	108	-9	-9	144	146	189	201	143	145	143	143	139	139	128	128	110	110	212	216	222	228	154	156	166
14998	144	146	132	138	140	146	148	158	-9	-9	120	126	151	151	236	236	138	140	148	148	230	232	117	121	100	108	-9	-9	146	146	189	189	143	145	139	147	139	143	128	128	108	110	216	216	222	234	144	148	166
14999	146	146	132	138	140	150	156	158	-9	-9	120	126	151	151	236	236	138	140	144	148	228	230	113	121	108	108	-9	-9	146	146	189	189	143	145	139	147	139	143	128	128	108	108	216	216	214	234	144	148	166
15003	146	146	132	138	134	142	156	156	142	142	126	126	146	146	236	236	136	140	148	148	228	232	121	121	100	100	-9	-9	146	148	189	197	145	145	139	147	139	153	128	128	108	110	216	216	228	234	144	154	168
14958	146	146	138	138	140	142	144	158	-9	-9	120	120	151	151	236	236	136	138	144	148	-9	-9	113	117	100	100	-9	-9	146	148	189	189	143	145	139	147	143	153	128	128	108	110	212	216	-9	-9	144	144	172
14960	144	144	132	132	140	140	156	156	-9	-9	120	126	151	151	236	236	136	140	148	148	232	232	117	117	108	108	-9	-9	146	146	195	197	145	147	147	147	143	153	128	128	108	108	216	216	222	234	144	144	172
14965	144	148	132	132	140	150	156	156	142	142	126	126	151	151	-9	-9	136	138	-9	-9	228	232	117	123	86	100	-9	-9	146	148	189	201	143	147	143	143	139	143	128	128	108	110	216	216	222	234	144	148	166
14978	-9	-9	132	138	140	150	148	156	142	142	126	126	151	151	236	236	136	136	144	148	232	232	113	117	100	108	-9	-9	146	146	189	197	143	145	135	143	139	153	128	128	108	108	216	216	222	234	144	144	166
14984	144	144	132	132	140	150	148	156	-9	-9	126	126	151	151	236	236	136	140	144	148	228	232	113	117	108	108	-9	-9	144	146	195	197	143	147	139	147	139	153	128	136	108	110	216	216	234	234	144	144	166
15000	138	146	132	132	140	150	156	156	-9	-9	120	126	144	151	236	236	136	138	148	148	232	232	117	121	100	108	-9	-9	146	146	201	201	143	145	-9	-9	139	153	128	128	108	110	216	216	234	234	148	156	166
15001	144	148	132	132	140	150	148	150	142	142	126	126	151	151	236	236	136	138	144	150	232	232	113	117	100	108	-9	-9	144	146	197	201	145	145	139	141	139	153	128	128	108	110	216	216	222	228	144	148	166
15005	146	148	132	132	134	140	148	156	142	142	120	126	144	151	236	240	136	140	148	148	232	232	117	123	100	100	-9	-9	146	146	199	201	143	147	141	143	153	157	128	128	108	110	212	216	234	234	148	148	166
14994	144	146	132	138	146	150	148	150	-9	-9	126	126	151	151	236	236	140	140	144	148	228	232	121	121	108	108	-9	-9	146	146	197	201	145	147	143	143	143	153	-9	-9	110	110	212	216	222	234	144	148	166
14966	146	148	132	132	150	150	156	156	-9	-9	120	126	151	151	236	236	-9	-9	148	150	232	232	117	117	100	100	-9	-9	146	146	189	189	143	147	139	139	139	143	128	128	110	110	-9	-9	222	222	148	148	-9
14980	138	146	132	132	-9	-9	156	158	-9	-9	120	126	-9	-9	236	236	140	140	148	148	232	232	121	123	86	100	-9	-9	-9	-9	193	201	143	147	145	147	139	139	124	128	106	108	212	216	234	234	148	156	168
FCA734	144	144	132	138	140	154	148	150	136	136	118	126	147	151	228	236	134	138	150	152	232	232	-9	-9	86	86	208	208	144	150	199	201	141	147	139	139	139	151	124	128	110	112	214	216	202	202	156	156	150
FSI963	146	148	130	130	134	140	148	148	136	136	126	126	145	151	224	228	136	138	144	152	230	234	-9	-9	86	96	208	208	148	150	191	201	143	145	145	147	139	141	128	128	106	108	212	214	198	202	156	176	168
FSI970	144	148	118	130	140	140	148	150	142	142	118	128	150	151	230	236	134	138	144	144	224	232	-9	-9	86	86	208	220	144	150	189	197	143	145	139	141	139	141	124	132	108	110	212	214	204	204	156	156	166
FSI979	138	144	130	132	140	154	154	154	136	136	118	118	139	147	236	236	138	140	144	144	232	236	-9	-9	86	108	198	210	144	144	191	201	143	145	139	141	139	143	122	130	108	110	212	212	202	214	156	156	160
FSI984	142	142	130	130	134	140	150	150	136	142	118	126	155	155	230	230	140	140	144	148	224	232	-9	-9	108	108	208	208	146	146	195	195	129	143	141	141	139	143	130	132	110	110	212	212	222	222	152	156	168
FCA1092	148	150	138	140	140	150	146	154	136	136	120	126	147	156	236	236	134	136	148	152	232	234	-9	-9	102	102	208	208	144	150	201	203	-9	-9	145	149	141	153	128	128	110	112	214	216	202	232	156	170	156
FSI956	142	146	130	130	148	150	148	148	136	142	118	126	147	147	230	230	136	140	146	146	230	234	-9	-9	100	108	208	210	-9	-9	195	195	129	145	135	149	157	157	124	132	108	108	212	216	232	232	156	156	168
FSI957	144	144	130	140	130	134	146	154	136	142	126	128	147	155	236	236	132	134	148	152	230	232	-9	-9	86	102	200	218	148	150	201	203	139	147	145	145	141	153	128	134	104	108	214	214	230	230	156	156	162
FSI958	144	148	140	142	140	150	146	156	142	142	126	126	151	151	236	236	138	138	150	152	228	232	-9	-9	86	86	208	208	-9	-9	195	201	135	145	145	145	141	143	128	128	108	110	214	214	204	230	156	156	162
FSI959	144	146	118	132	150	150	156	156	136	136	118	126	151	151	236	236	132	134	144	144	232	232	-9	-9	86	108	208	208	-9	-9	201	201	143	145	139	149	139	155	130	130	110	110	212	214	204	230	156	176	160
FSI960	144	146	124	130	140	142	148	152	142	142	126	126	147	153	230	236	134	136	146	146	232	232	-9	-9	112	112	208	214	-9	-9	201	201	137	147	145	145	135	135	130	130	110	110	212	214	228	232	156	156	162
FSI967	144	146	130	134	130	140	150	150	136	136	120	126	145	151	236	236	136	138	144	148	230	232	-9	-9	86	108	208	208	142	148	193	195	141	143	-9	-9	141	143	124	130	108	114	212	214	204	230	176	176	164
FSI968	138	148	130	134	140	150	154	154	142	142	126	126	151	153	228	230	140	142	144	144	230	232	-9	-9	86	104	208	208	144	148	-9	-9	137	137	145	145	141	141	124	124	110	110	208	208	230	230	156	156	168
FSI969	144	146	130	130	140	148	138	146	136	136	126	126	153	153	234	234	136	140	144	144	232	232	-9	-9	108	108	208	208	138	138	-9	-9	139	139	141	141	157	157	134	134	110	110	212	212	230	230	156	156	174
FSI971	144	146	132	134	144	154	150	156	142	142	116	126	138	140	236	238	136	140	144	148	226	232	-9	-9	102	112	210	214	146	152	195	197	147	149	137	149	139	147	128	130	110	110	214	214	204	228	156	156	166
FSI972	144	146	130	132	142	150	146	148	142	142	120	122	151	151	234	240	136	140	144	150	226	232	-9	-9	86	112	208	210	-9	-9	189	189	145	151	137	141	151	153	128	128	108	110	210	214	204	234	156	156	150
FSI978	142	146	130	130	140	150	154	158	136	148	126	126	147	153	228	236	134	140	144	144	230	230	-9	-9	100	108	208	208	-9	-9	193	203	135	145	139	149	139	141	128	132	110	110	212	212	230	232	166	166	168
FSI980	144	148	130	140	140	154	146	154	136	136	126	130	143	143	236	236	134	140	138	144	228	232	-9	-9	100	108	208	220	148	150	197	199	141	147	137	139	-9	-9	122	132	108	112	214	214	202	202	156	176	166
FSI982	144	146	130	138	140	140	138	148	136	142	128	130	139	154	228	236	140	140	142	148	224	232	-9	-9	86	108	208	208	144	148	-9	-9	129	147	139	139	151	157	122	128	106	110	210	212	202	230	156	156	166
FSI983	144	146	130	140	142	152	150	150	136	136	118	126	151	151	236	236	134	140	144	148	232	232	-9	-9	108	108	208	208	148	148	193	197	135	137	-9	-9	141	147	128	132	106	108	214	214	230	230	156	156	166
FSI955	144	146	118	130	134	140	146	158	136	142	126	132	147	147	228	236	134	140	144	148	224	234	-9	-9	86	112	208	208	-9	-9	193	193	137	139	-9	-9	139	157	128	130	108	110	212	214	222	222	156	156	166
FSI962	144	146	134	140	140	140	146	148	136	142	120	126	151	151	236	236	138	140	144	146	230	232	-9	-9	112	112	208	210	138	148	195	195	-9	-9	-9	-9	151	151	128	134	110	112	214	214	204	228	156	156	166
FSI964	144	146	118	136	134	150	150	150	136	152	126	126	145	145	236	236	140	144	144	152	232	236	-9	-9	108	108	208	212	140	150	-9	-9	-9	-9	137	145	139	151	124	128	110	110	210	212	214	218	156	156	162
FSI966	144	146	128	132	130	154	148	148	136	136	118	132	145	149	228	236	136	138	144	148	224	232	-9	-9	86	86	208	208	-9	-9	195	199	141	147	-9	-9	147	153	128	128	108	110	214	214	230	232	148	156	168
FSI973	144	146	118	138	140	154	146	150	136	142	126	126	151	151	234	236	138	140	148	148	230	232	-9	-9	108	112	208	216	-9	-9	193	195	-9	-9	135	141	139	153	128	134	106	108	208	214	202	214	156	156	166
FSI981	144	148	134	134	140	150	146	150	142	142	118	126	-9	-9	236	236	140	140	144	150	230	232	-9	-9	100	108	208	208	148	148	201	201	135	143	-9	-9	139	157	124	128	108	114	210	210	226	234	156	156	166
6774	140	142	134	138	140	144	144	150	142	142	126	128	150	153	232	236	140	140	146	152	232	232	117	123	86	112	208	216	148	148	199	201	139	143	137	141	139	157	124	128	110	110	216	216	198	214	156	156	168
6779	144	148	130	138	142	142	144	150	136	136	116	120	151	151	226	236	136	138	144	150	228	228	121	121	86	108	208	220	146	148	193	199	137	141	137	139	139	141	130	130	110	114	214	216	202	230	156	156	162
6788	148	148	118	138	134	140	150	154	136	142	120	128	150	154	236	236	132	136	148	148	232	232	121	121	108	108	208	214	140	146	195	197	145	145	139	139	139	153	128	128	110	110	216	216	222	222	156	156	166
6771	146	148	130	132	140	140	146	146	136	142	120	122	145	146	228	228	138	138	146	152	232	238	113	115	108	108	208	208	144	148	193	193	145	151	-9	-9	141	141	128	130	110	110	216	216	228	230	156	170	166
6773	146	148	132	140	142	150	146	148	136	142	126	126	145	147	236	236	130	134	150	150	232	232	113	117	108	108	206	216	144	144	191	201	137	145	-9	-9	141	155	124	130	104	110	210	216	202	216	156	156	162
6778	146	148	130	132	140	140	150	150	136	142	118	120	-9	-9	236	236	138	142	144	150	230	230	121	123	102	102	208	208	146	148	193	193	139	145	137	137	143	153	130	132	110	110	216	216	198	232	156	156	168
6786	146	146	130	130	140	150	150	150	136	136	116	120	147	153	236	236	132	138	144	148	224	238	117	117	108	108	208	208	144	146	193	193	145	145	141	147	139	141	122	122	108	108	216	216	228	228	156	156	168
6789	146	148	118	136	130	140	148	148	136	136	120	126	147	151	236	236	140	140	144	150	230	232	121	121	86	108	208	216	150	150	195	195	143	145	139	147	139	153	124	128	108	110	216	216	204	230	156	170	166
6790	148	148	122	130	140	144	150	156	136	142	126	126	153	156	226	240	138	138	144	144	226	232	113	113	112	112	206	208	144	146	191	195	143	145	137	139	141	153	128	128	110	110	216	216	228	230	148	148	152
6794	148	148	134	144	140	140	150	162	136	136	120	128	151	154	230	230	138	140	144	146	232	232	113	119	108	108	208	208	148	150	193	197	141	145	137	141	151	155	130	132	110	110	212	216	222	222	156	156	162
6777	144	148	118	130	140	142	148	154	136	136	126	128	151	151	230	236	136	138	150	154	228	230	-9	-9	112	114	208	216	140	144	193	199	143	145	-9	-9	139	143	122	128	104	110	216	216	222	222	176	176	168
6787	144	148	122	140	140	150	150	158	136	142	120	120	145	153	236	236	134	140	144	144	230	232	123	123	108	108	208	214	-9	-9	195	199	145	145	141	141	139	143	128	128	106	110	210	216	214	216	156	156	166
6792	126	144	118	130	134	150	146	150	136	142	120	128	145	147	236	240	134	138	146	150	222	230	123	123	86	112	208	208	-9	-9	191	195	143	143	139	141	139	155	122	124	110	110	216	216	222	222	156	156	168
6793	146	148	132	140	140	140	146	148	136	142	126	126	145	147	228	230	136	138	146	150	232	238	115	123	108	108	208	208	-9	-9	193	197	135	145	139	139	141	141	124	132	110	110	210	216	204	228	156	176	168
6763	146	148	118	118	140	150	150	150	136	136	126	128	-9	-9	236	236	138	140	148	152	228	232	115	123	86	108	208	208	140	146	193	199	145	147	-9	-9	139	141	124	128	110	110	214	214	204	228	148	156	168
6769	140	144	128	130	130	140	150	152	142	142	116	126	138	147	230	230	138	138	-9	-9	226	232	-9	-9	108	108	208	220	148	150	193	197	137	145	-9	-9	151	155	124	128	110	114	210	216	202	228	156	156	168
6770	126	146	130	134	144	150	144	150	136	142	126	128	150	150	-9	-9	138	138	-9	-9	214	232	113	123	86	112	208	216	146	148	173	201	137	143	-9	-9	139	157	128	128	110	110	216	216	198	222	156	156	166
6772	144	148	132	132	140	140	146	146	136	142	120	120	145	153	228	230	138	140	146	152	-9	-9	113	115	108	108	208	208	144	146	193	207	143	145	-9	-9	139	141	128	130	108	110	214	216	-9	-9	156	170	162
6783	144	148	118	138	144	150	146	156	136	142	126	126	150	151	-9	-9	128	136	144	150	232	234	115	123	100	108	210	218	138	146	195	195	137	145	-9	-9	141	163	124	128	110	110	216	216	214	222	156	156	168
6785	146	148	130	130	134	140	146	156	142	142	122	126	145	145	228	228	136	138	-9	-9	232	238	-9	-9	86	98	208	220	152	152	191	197	141	141	-9	-9	153	155	132	132	108	110	216	216	232	232	156	156	168
6764	144	144	118	140	136	144	154	158	136	142	118	126	145	153	236	236	138	140	146	152	228	234	113	121	86	108	208	208	146	148	191	195	-9	-9	139	141	141	146	-9	-9	108	112	216	216	222	230	148	148	166
6776	146	148	130	130	136	150	-9	-9	136	136	116	120	147	153	230	236	132	138	144	148	224	230	117	121	100	108	208	216	146	148	193	193	141	143	141	141	-9	-9	122	128	108	114	210	216	228	232	156	156	168
6766	144	144	130	134	140	150	-9	-9	142	148	126	128	150	151	230	236	132	138	144	152	232	232	117	117	104	108	208	218	140	150	195	195	137	137	139	139	-9	-9	128	128	108	108	214	216	204	228	156	156	162
6768	148	148	130	130	130	130	-9	-9	136	142	120	128	-9	-9	230	236	132	134	144	150	224	228	123	123	86	108	208	208	146	152	193	203	141	145	139	139	-9	-9	130	132	106	110	210	216	198	230	156	156	162
6775	126	146	118	130	140	140	-9	-9	136	142	120	126	150	153	228	228	140	140	144	144	232	234	113	117	86	100	208	208	-9	-9	197	201	135	143	139	143	-9	-9	124	132	110	110	216	216	214	232	156	156	166
6767	138	148	138	138	144	150	-9	-9	136	142	124	128	145	151	226	236	134	138	144	146	228	232	123	123	108	108	208	208	148	148	193	195	145	145	-9	-9	-9	-9	128	130	108	108	216	218	228	228	156	156	170
6784	140	144	118	130	130	140	-9	-9	142	142	122	126	-9	-9	228	236	136	142	144	154	230	238	113	117	86	86	208	208	144	146	197	199	141	143	141	143	-9	-9	128	134	110	110	216	216	202	228	152	156	154
11713	140	148	136	140	140	150	138	154	136	136	120	126	150	150	226	232	134	134	148	150	232	234	109	113	86	108	218	220	144	148	195	195	143	143	137	137	141	153	130	130	110	110	216	218	218	232	156	176	164
11700	144	148	124	124	140	142	148	150	136	152	-9	-9	151	151	226	228	134	134	146	148	226	232	113	113	86	86	-9	-9	-9	-9	195	197	143	143	137	137	153	157	124	130	110	110	216	216	218	230	170	170	168
11706	148	148	-9	-9	140	140	148	148	136	136	-9	-9	150	150	228	228	134	134	148	148	232	232	111	115	86	86	-9	-9	144	144	195	195	137	143	137	143	153	157	130	130	110	110	216	216	210	230	-9	-9	168
11712	140	144	-9	-9	130	134	138	148	136	148	-9	-9	146	146	226	226	134	136	148	148	232	234	113	115	86	86	-9	-9	-9	-9	195	201	143	143	137	141	141	141	130	130	110	110	216	216	230	230	-9	-9	168
8623	144	146	132	140	140	150	148	150	136	142	120	126	143	151	224	228	136	138	148	152	222	234	111	111	102	108	184	208	144	148	199	201	135	143	139	139	139	141	122	128	110	110	216	222	204	230	156	156	168
8626	142	146	118	138	140	146	144	148	136	136	120	126	146	147	228	236	134	138	150	152	232	234	121	123	108	110	210	210	146	146	195	199	141	145	143	147	139	153	128	128	108	114	216	218	198	222	156	170	162
8628	144	146	134	138	140	142	144	150	142	142	120	124	138	153	232	236	138	140	144	152	232	232	113	123	108	110	208	208	146	146	173	195	139	145	139	139	141	141	128	134	110	110	216	218	230	230	156	170	168
8629	146	146	132	132	134	150	150	154	136	136	120	126	138	151	224	236	138	138	148	150	224	230	117	121	108	110	208	208	144	148	189	193	135	143	141	147	139	149	124	130	108	112	216	216	204	204	156	156	154
8613	144	144	118	118	134	148	150	150	136	142	126	126	138	145	236	236	126	134	144	152	232	234	117	117	108	110	208	208	146	156	173	197	135	141	145	147	141	144	124	130	108	108	216	222	204	230	156	156	162
8614	144	144	118	118	134	148	150	150	136	142	126	126	138	145	236	236	126	134	144	152	232	234	117	117	108	110	208	208	146	156	173	197	135	141	145	147	141	144	124	130	108	108	216	222	204	230	156	156	162
8615	138	144	128	138	134	148	144	154	136	142	120	126	150	151	230	236	138	138	146	150	228	234	109	123	86	106	208	208	148	150	193	201	145	145	143	145	139	157	128	132	106	110	216	216	216	230	156	156	166
8616	136	144	132	134	140	146	148	150	136	142	126	126	138	158	232	236	138	140	144	150	232	234	-9	-9	98	108	208	208	148	148	189	201	135	143	139	147	141	155	130	136	108	114	214	216	204	230	156	156	166
8619	146	148	130	134	134	140	146	148	136	142	120	126	151	153	228	236	140	140	144	144	230	234	107	123	108	108	182	208	148	148	193	193	143	145	139	143	139	157	128	132	104	110	214	216	204	218	156	156	164
8624	144	144	128	132	142	144	156	156	136	142	118	126	138	153	226	236	138	144	150	150	226	232	111	123	86	108	208	208	144	148	173	193	135	141	139	143	139	141	128	130	114	114	214	216	202	230	156	156	162
8625	144	148	136	138	140	146	152	154	142	142	124	130	155	155	236	236	136	136	144	150	222	230	113	123	108	108	208	208	148	148	199	201	135	143	139	149	141	141	124	130	108	116	216	218	204	230	156	156	166
8618	144	144	132	132	140	140	150	150	136	142	120	126	145	151	236	236	138	142	144	150	228	234	123	123	104	108	182	208	140	150	193	203	135	135	139	141	139	155	128	132	110	110	216	216	204	230	156	170	166
8620	138	142	132	142	140	150	146	150	136	142	116	118	145	146	232	236	134	140	148	152	224	234	-9	-9	102	110	182	208	142	150	173	197	135	141	139	143	155	155	128	128	108	114	214	216	204	234	148	148	162
8622	136	144	132	134	140	146	148	150	136	142	126	126	138	158	232	236	138	140	144	150	232	234	-9	-9	98	108	208	208	148	148	189	201	135	143	139	147	141	155	130	136	108	114	214	216	204	230	156	156	166
8627	144	148	130	138	140	140	154	154	136	136	126	126	144	151	232	238	136	140	144	144	230	232	115	115	98	108	208	208	144	150	197	201	143	147	139	141	139	151	128	130	104	108	214	214	204	204	156	156	168
8621	138	148	132	138	140	140	150	156	136	142	118	120	147	156	236	236	138	138	150	150	228	234	-9	-9	108	108	208	208	144	148	199	201	143	145	139	139	141	141	122	130	108	110	214	216	204	204	-9	-9	166
6483	140	144	132	132	138	144	138	156	142	142	126	126	143	153	236	236	134	134	144	148	228	232	123	127	108	112	208	208	142	148	193	197	141	147	139	141	139	155	124	128	102	110	214	216	216	226	156	174	168
6490	142	144	132	138	140	150	146	154	136	136	122	124	138	153	228	228	128	136	146	150	224	236	115	123	86	108	208	210	144	148	195	201	145	147	143	143	139	144	124	124	104	116	216	216	218	228	154	156	162
6489	144	150	132	132	140	146	138	150	142	142	130	130	152	156	236	236	130	140	134	150	232	232	103	113	102	110	208	208	144	144	197	197	139	139	-9	-9	139	155	134	134	108	108	224	224	204	226	156	156	168
6493	142	148	128	132	134	146	138	152	136	142	126	126	151	152	228	236	134	138	144	144	224	234	121	121	86	86	208	212	146	148	191	193	145	147	-9	-9	144	151	120	130	104	110	214	218	198	212	148	156	162
6495	144	148	132	134	134	142	138	158	136	140	116	120	146	153	228	236	138	140	144	148	232	236	113	113	108	110	208	208	116	150	173	177	141	145	-9	-9	153	161	128	132	102	108	216	216	198	204	156	156	156
6498	144	144	132	132	140	154	138	156	136	142	120	128	144	148	228	230	138	138	144	150	212	216	115	115	86	112	220	220	144	144	197	201	137	145	139	139	139	151	124	130	108	110	216	216	220	222	156	156	-9
6506	146	148	134	138	140	144	150	160	136	136	120	124	149	153	224	236	136	140	144	144	234	236	117	121	86	108	208	212	144	146	199	207	145	145	-9	-9	155	161	128	130	108	110	210	216	204	218	148	166	170
6509	144	148	130	130	140	144	146	152	136	142	120	126	150	150	226	238	136	138	144	152	224	228	111	111	86	108	208	208	140	144	195	199	129	147	-9	-9	144	159	124	128	104	104	216	216	204	210	148	156	162
6511	144	148	132	138	142	150	138	150	136	140	116	128	146	153	236	236	138	140	144	148	232	232	111	113	86	102	208	208	116	150	173	177	145	147	-9	-9	144	161	128	130	108	110	216	216	218	232	156	156	166
6518	144	144	128	132	134	140	148	154	136	136	126	126	138	148	228	236	134	138	144	150	222	232	115	121	86	108	208	208	116	148	197	207	135	147	-9	-9	143	143	128	134	108	110	210	216	204	226	156	170	164
6479	144	144	118	132	140	148	152	156	136	136	126	126	138	153	236	238	134	140	150	152	226	232	113	115	108	112	208	214	146	148	197	199	129	145	-9	-9	143	151	124	128	106	108	210	210	196	204	156	156	164
6492	144	148	126	132	134	142	146	150	142	150	116	128	151	151	234	236	138	138	144	148	228	234	123	123	112	112	-9	-9	140	148	191	207	145	145	-9	-9	139	145	128	128	110	114	216	216	226	232	156	156	168
6501	144	144	124	144	140	140	148	158	136	136	120	124	145	156	226	232	134	134	144	148	224	232	113	113	86	98	218	222	140	144	195	195	143	143	-9	-9	149	153	130	134	110	110	216	218	214	236	176	176	162
6505	144	148	130	134	134	140	138	150	136	136	116	120	146	151	228	236	138	140	144	152	232	232	111	113	86	110	208	208	146	148	175	201	145	147	-9	-9	153	161	128	132	108	110	217	217	204	232	156	156	166
6515	144	148	132	134	130	140	154	156	136	142	120	124	-9	-9	228	236	128	138	144	144	228	230	115	117	108	108	208	208	144	144	177	197	129	143	-9	-9	149	155	128	130	102	108	210	214	230	232	152	156	166
6523	144	148	132	138	142	144	148	150	136	136	120	122	151	151	230	238	134	138	144	150	224	232	113	121	108	108	208	222	144	146	195	201	141	147	-9	-9	143	159	128	130	108	110	-9	-9	218	230	156	156	164
6485	126	148	136	140	130	142	148	154	136	142	122	126	151	156	236	236	-9	-9	144	152	226	232	111	123	108	112	208	212	148	150	195	201	139	147	-9	-9	139	157	128	134	110	110	-9	-9	204	212	148	156	-9
6504	144	146	134	142	140	144	-9	-9	136	136	126	128	-9	-9	228	236	140	140	144	146	212	234	117	123	86	110	208	218	116	146	181	193	139	143	-9	-9	151	151	128	128	104	112	216	216	202	230	148	152	162
6522	144	148	118	142	140	144	154	156	136	142	126	126	146	155	226	228	136	138	144	150	232	234	115	121	86	108	208	208	148	148	189	195	145	147	-9	-9	144	155	128	128	110	110	-9	-9	216	228	156	156	-9
13284	146	148	120	130	140	148	146	160	136	142	116	118	140	150	236	236	140	140	144	146	226	226	121	121	86	108	206	206	144	150	193	199	135	139	139	139	139	151	128	132	110	110	216	216	198	202	156	156	160
13298	144	148	120	130	134	148	150	150	136	142	126	126	139	150	230	236	136	140	144	144	214	232	119	121	100	108	206	208	146	148	197	201	143	145	139	147	153	157	132	132	108	110	216	216	198	222	156	156	168
13304	142	146	120	134	134	144	152	154	136	142	116	118	153	153	228	230	138	140	144	148	214	232	123	123	100	100	206	206	140	140	193	193	137	145	135	135	141	153	128	128	108	108	216	218	222	222	156	156	168
13306	138	144	128	134	144	146	150	156	136	142	118	126	145	153	228	230	136	140	144	144	228	232	117	123	86	108	200	206	140	146	201	203	137	143	137	139	139	143	132	132	108	110	216	216	208	222	150	156	168
13285	138	144	128	134	134	134	148	152	136	142	126	128	147	153	228	228	136	140	144	148	230	238	115	115	86	96	204	206	148	148	193	195	143	145	-9	-9	143	157	130	130	104	110	216	216	228	230	156	176	168
13291	144	148	128	130	134	150	148	156	136	142	120	126	151	151	230	236	140	142	144	146	230	234	-9	-9	86	108	204	206	148	148	197	201	143	145	139	139	151	155	128	128	106	110	216	216	230	232	148	156	166
13293	144	144	120	130	150	150	148	148	136	136	118	118	139	145	236	236	140	144	144	144	232	232	-9	-9	100	112	206	206	146	148	193	195	145	149	139	147	139	139	132	132	108	110	214	216	230	232	148	156	164
13301	146	148	130	136	134	150	150	150	136	136	126	126	150	151	228	236	134	140	144	144	232	236	109	121	86	100	206	208	144	148	191	205	143	143	137	139	139	144	122	128	108	110	214	216	198	204	-9	-9	168
13302	144	148	120	132	140	150	138	146	136	142	116	126	150	151	230	236	128	136	144	148	232	234	-9	-9	110	110	206	206	144	146	197	201	135	139	139	143	139	157	124	132	108	110	216	218	202	224	156	156	164
13303	146	148	120	130	140	150	144	146	136	136	116	126	145	151	236	236	134	140	144	150	228	228	-9	-9	100	100	206	206	150	150	193	195	143	147	139	139	141	144	124	128	108	110	214	216	202	230	156	156	168
13307	144	144	120	132	140	152	-9	-9	136	142	116	126	145	146	236	238	126	138	144	144	232	234	119	119	108	108	206	208	144	156	173	191	141	143	135	139	146	155	124	128	110	112	212	216	202	202	156	156	168
13286	144	148	120	130	132	140	146	146	136	142	118	126	139	153	228	228	140	140	144	144	232	234	123	123	86	108	206	206	140	150	191	201	137	143	-9	-9	143	157	128	132	110	110	214	216	204	214	156	156	168
13287	138	148	128	132	144	150	150	152	136	142	126	126	153	153	236	240	136	136	144	144	234	234	113	121	102	108	182	182	144	150	201	201	145	145	-9	-9	-9	-9	122	132	110	112	206	210	202	222	156	156	162
13296	144	148	120	138	134	142	150	152	136	142	116	118	145	145	228	240	136	140	144	144	230	232	-9	-9	108	108	-9	-9	144	148	195	199	137	141	143	149	153	153	124	128	108	110	216	216	218	228	156	156	166
13297	148	148	120	120	140	142	148	152	136	148	116	118	145	145	228	228	136	136	144	144	226	230	-9	-9	86	108	206	206	-9	-9	191	195	129	137	139	141	153	155	124	124	110	110	216	216	218	218	156	156	168
13289	144	146	130	132	140	150	150	150	136	142	116	126	153	153	228	230	140	142	144	146	230	234	-9	-9	100	100	206	206	146	148	197	201	143	145	-9	-9	139	153	132	132	106	110	216	216	222	230	156	156	168
13299	144	148	120	132	140	142	150	152	136	142	118	118	145	150	230	236	134	140	144	144	228	232	-9	-9	104	108	-9	-9	140	148	193	199	137	137	139	139	139	141	128	130	108	110	216	216	198	222	156	156	168
13300	144	144	120	132	130	142	150	150	136	142	126	128	145	153	230	236	134	140	144	148	224	232	-9	-9	100	108	-9	-9	140	148	195	201	137	141	-9	-9	143	153	128	130	108	110	216	216	216	222	156	156	166
13305	138	144	138	144	150	150	146	150	136	142	116	118	145	145	230	230	134	140	144	152	234	234	-9	-9	86	108	206	206	146	148	201	203	137	145	141	143	141	153	132	132	110	110	-9	-9	230	230	156	156	168
13290	138	144	128	128	-9	-9	148	154	136	142	118	118	-9	-9	226	230	136	140	144	148	238	238	115	123	86	96	204	206	-9	-9	193	201	143	143	137	137	153	157	122	128	114	114	214	216	-9	-9	156	156	168
[truncated: 23 more columns]
